# Supplementary material for: Validated Growth Rate-Dependent Regulation of Lipid Metabolism in Yarrowia lipolytica
Source: Int J Mol Sci. 2022 Jul 31;23(15):8517. doi: 10.3390/ijms23158517 (PMC9369070; doi:10.3390/ijms23158517)
Supplement: Supplementary file 1 [file ijms-23-08517-s001.zip]

Archive with 4 entries (4 files):
- Supplementary File S1.xlsx
- Supplementary File S2.pdf
- Supplementary File S3.xlsx
- Supplementary File S4.xlsx
