# Supplementary material for: Validated Growth Rate-Dependent Regulation of Lipid Metabolism in Yarrowia lipolytica
Source: Int J Mol Sci. 2022 Jul 31;23(15):8517. doi: 10.3390/ijms23158517 (PMC9369070; doi:10.3390/ijms23158517)
Supplement: Supplementary file 1 [file ijms-23-08517-s001.zip › Supplementary File S1.xlsx]

## Sheet: Primers
Primer name	Sequence	Note
pTef-F	CGTGCGAUAGAGACCGGGTTGGCGGCGCATTTG	amplify Tef promoter for integrative vector
pTef-R	ATTTTGAAUGATTCTTATACTCAGAAGGAAATG	amplify Tef promoter for integrative vector
OE-TefYALI0E14256-F	ATTCAAAaUgaagatccttcttgttctctac	amplify YALI0E14256 to be overexpressed by pTef for integrative vector
OE-TefYALI0E14256-R	CACGCGAUttatttggaaacgtgggccttg	amplify YALI0E14256 to be overexpressed by pTef for integrative vector
pTefin-F	CGTGCGAUAGAGACCGGGTTGGCGGCGCATTTG	amplify Tefin promoter for integrative vector
pTefin-R	AGTACUGCAAAAAGTGCTGGTCGGATG	amplify Tefin promoter for integrative vector
OE-TefinYALI0E14256-F	AGTACUAACCGCAGaagatccttcttgttctctac	amplify YALI0E14256 to be overexpressed by pTefin for integrative vector
OE-TefinYALI0E14256-R	CACGCGAUttatttggaaacgtgggccttg	amplify YALI0E14256 to be overexpressed by pTefin for integrative vector
YALI0D05291-cr1-F	CGAGTCCTTTGCCAACTACGgttttagagct	gRNA plasmid for deleting YALI0D05291
YALI0D05291-cr1-R	CGTAGTTGGCAAAGGACTCGtaaccaacct	gRNA plasmid for deleting YALI0D05291
YALI0D05291-cr2-F	TTAGCCGAGACACAATCCGTgttttagagct	gRNA plasmid for deleting YALI0D05291
YALI0D05291-cr2-R	ACGGATTGTGTCTCGGCTAAtaaccaacct	gRNA plasmid for deleting YALI0D05291
YALI0D15400-cr1-F	CAAGAGTGGAGGATGCACTGgttttagagct	gRNA plasmid for deleting YALI0D15400
YALI0D15400-cr1-R	CAGTGCATCCTCCACTCTTGtaaccaacct	gRNA plasmid for deleting YALI0D15400
YALI0D15400-cr2-F	TCCAAGGAGAAGAAGCAGTGgttttagagct	gRNA plasmid for deleting YALI0D15400
YALI0D15400-cr2-R	CACTGCTTCTTCTCCTTGGAtaaccaacct	gRNA plasmid for deleting YALI0D15400
YALI0E07535-cr1-F	TCTGAGAAGCACCAAGAGCGgttttagagct	gRNA plasmid for deleting YALI0E07535
YALI0E07535-cr1-R	CGCTCTTGGTGCTTCTCAGAtaaccaacct	gRNA plasmid for deleting YALI0E07535
YALI0E07535-cr2-F	GGCCCCGAGTACCTGCTCGGgttttagagct	gRNA plasmid for deleting YALI0E07535
YALI0E07535-cr2-R	CCGAGCAGGTACTCGGGGCCtaaccaacct	gRNA plasmid for deleting YALI0E07535
YALI0F02035-cr1-F	AGAAGCTCGATACTCCAAAGgttttagagct	gRNA plasmid for deleting YALI0F02035
YALI0F02035-cr1-R	CTTTGGAGTATCGAGCTTCTtaaccaacct	gRNA plasmid for deleting YALI0F02035
YALI0F02035-cr2-F	CTGTTGGATGACAATGACAAgttttagagct	gRNA plasmid for deleting YALI0F02035
YALI0F02035-cr2-R	TTGTCATTGTCATCCAACAGtaaccaacct	gRNA plasmid for deleting YALI0F02035
YALI0E25135-cr1-F	GGAACAGGAGCAGCAGCAGCgttttagagct	gRNA plasmid for deleting YALI0E25135
YALI0E25135-cr1-R	GCTGCTGCTGCTCCTGTTCCtaaccaacct	gRNA plasmid for deleting YALI0E25135
YALI0E25135-cr2-F	GAGGCCGGGTCATGAGCAGAgttttagagct	gRNA plasmid for deleting YALI0E25135
YALI0E25135-cr2-R	TCTGCTCATGACCCGGCCTCtaaccaacct	gRNA plasmid for deleting YALI0E25135
RF-YALI0D05291-F	gtcagtgtgtacataccatacttgtacagagatcatacaacactactttacattcaccactttttgcagtagtgttgtgtgctgtgtcaagctgtgtggagggcaaagtagttggatacg	repair fragment for deleting YALI0D05291
RF-YALI0D05291-R	CGTATCCAACTACTTTGCCCTCCACACAGCTTGACACAGCACACAACACTACTGCAAAAAGTGGTGAATGTAAAGTAGTGTTGTATGATCTCTGTACAAGTATGGTATGTACACACTGAC	repair fragment for deleting YALI0D05292
RF-YALI0D15400-F	acgtatatatacccccaactcacccccgactttcgtcccaacaactcttgatcacaaactgaggtgaaacgagtgagcccacaaatggcagaggaaactagaagtaggaggaaaagaaat	repair fragment for deleting YALI0D15400
RF-YALI0D15400-R	ATTTCTTTTCCTCCTACTTCTAGTTTCCTCTGCCATTTGTGGGCTCACTCGTTTCACCTCAGTTTGTGATCAAGAGTTGTTGGGACGAAAGTCGGGGGTGAGTTGGGGGTATATATACGT	repair fragment for deleting YALI0D15400
RF-YALI0E07535-F	taaatactccccatccgtatccagtgagtctatgtcttctgcccttcattctaacccgtctgtgttgtgttgtgtggtggtggtgtggtggtggtgatggtggctgtggtggtgatggtg	repair fragment for deleting YALI0E07535
RF-YALI0E07535-R	CACCATCACCACCACAGCCACCATCACCACCACCACACCACCACCACACAACACAACACAGACGGGTTAGAATGAAGGGCAGAAGACATAGACTCACTGGATACGGATGGGGAGTATTTA	repair fragment for deleting YALI0E07535
RF-YALI0F02035-F	actcatctacacacagtcaccgcctccagtctgatgcgcgcataacaaagttatccatgtattatggcgaatgtatatgaattatttaaataaggaagagtattgggttgtactaggggg	repair fragment for deleting YALI0F02035
RF-YALI0F02035-R	CCCCCTAGTACAACCCAATACTCTTCCTTATTTAAATAATTCATATACATTCGCCATAATACATGGATAACTTTGTTATGCGCGCATCAGACTGGAGGCGGTGACTGTGTGTAGATGAGT	repair fragment for deleting YALI0F02035
YALI0E25135-UF	gttctttggactgaactgctg	upstream repair fragment for deleting YALI0E25135
YALI0E25135-UR	ctcccaggaacagcgcgtaacacacccaaacaatgtgggtc	upstream repair fragment for deleting YALI0E25136
YALI0E25135-DF	gacccacattgtttgggtgtgttacgcgctgttcctgggag	downstream repair fragment for deleting YALI0E25135
YALI0E25135-DR	agcgtaaaacggagtgataac	downstream repair fragment for deleting YALI0E25135
YALI0E25135-fsnU	tgatatcatggcgactttcc	Fusion of repair fragment for deleting YALI0E25135
YALI0E25135-fsnR	aattccccaagttcgccacc	Fusion of repair fragment for deleting YALI0E25135
ckF-YALI0D05291	tgctcgaatagtaatccgcctg	check primer for deleting YALI0D05291
ckR-YALI0D05291	gtgcacagtgtaaggttcctgc	check primer for deleting YALI0D05292
ckF-YALI0D15400	atattcacggcgaaaagtcggc	check primer for deleting YALI0D15400
ckR-YALI0D15400	ggacatacgagagtctcgaaag	check primer for deleting YALI0D15400
ckF-YALI0E07535	cacctatagcgagctgtctttc	check primer for deleting YALI0E07535
ckR-YALI0E07535	cggattttggccaccgtgtttc	check primer for deleting YALI0E07535
ckF-YALI0F02035	gaggtcatacgtggtggttcag	check primer for deleting YALI0F02035
ckR-YALI0F02035	ctgtatgcgctgtgattatcgc	check primer for deleting YALI0F02035
ckF-YALI0E25135	aagatggcgtgtcatcacatcg	check primer for deleting YALI0E25135
ckR-YALI0E25135	attggtttggtgcagcaagcac	check primer for deleting YALI0E25135

## Sheet: Plasmids
Plasmids	Description	Reference
pCfB 3034		https://doi.org/10.1002/biot.201700543
pCfB6684		https://doi.org/10.1002/biot.201700543
pCfB6631		https://doi.org/10.1002/biot.201700543
pgRNA-YALI0D05291	gRNA plasmid for deleting YALI0D05291	This work
pgRNA-YALI0D15400	gRNA plasmid for deleting YALI0D15400	This work
pgRNA-YALI0E07535	gRNA plasmid for deleting YALI0E07535	This work
pgRNA-YALI0F02035	gRNA plasmid for deleting YALI0F02035	This work
pgRNA-YALI0E25135	gRNA plasmid for deleting YALI0E25135	This work
pD1-Tef-YALI0E14256	integrative plasmid for overexpression of YALI0E14256 under Tef promoter	This work
pD1-Tefin-YALI0E14256	integrative plasmid for overexpression of YALI0E14256 under Tefin promoter	This work
