# Supplementary material for: Validated Growth Rate-Dependent Regulation of Lipid Metabolism in Yarrowia lipolytica
Source: Int J Mol Sci. 2022 Jul 31;23(15):8517. doi: 10.3390/ijms23158517 (PMC9369070; doi:10.3390/ijms23158517)
Supplement: Supplementary file 1 [file ijms-23-08517-s001.zip › Supplementary File S3.xlsx]

## Sheet: Proteins
Protein FDR Confidence: Combined	Accession	Description	Coverage [%]	# Peptides	# PSMs	# Unique Peptides	MW [kDa]	Abundances (Normalized): F1: 126, Sample, Ref	1, OKYL049, 0.1	2, OKYL049, 0.1	1, OKYL049, 0.06	2, OKYL049, 0.06	3, OKYL049, 0.06	1, Q4, 0.1	2, Q4, 0.1	3, Q4, 0.1	1, Q4, 0.06	2, Q4, 0.06
High	P34229	Fatty acid synthase subunit beta OS=Yarrowia lipolytica (strain CLIB 122 / E 150) OX=284591 GN=FAS1 PE=3 SV=2	44	70	228	70	231.2	39808.7	44625.5	42008.9	51374.4	51357.3	49282.7	36952.4	37565.5	35610.1	26230.9	25593.5
High	Q6CC91	Biotin carboxylase OS=Yarrowia lipolytica (strain CLIB 122 / E 150) OX=284591 GN=YALI0_C11407g PE=4 SV=1	41	75	217	75	251	31531.4	32306.2	31273.2	38627.5	38619.3	36741.3	30909.7	30984.8	29743	20974.9	20631.3
High	Q6CDZ4	YALI0B19998p OS=Yarrowia lipolytica (strain CLIB 122 / E 150) OX=284591 GN=YALI0_B19998g PE=3 SV=1	38	69	167	69	234.2	28760.8	34865.8	34277.3	31959	32614.6	33322.8	22940.9	23784	23537.3	26182.1	26715.2
High	Q6CE16	Fatty acid synthase subunit alpha OS=Yarrowia lipolytica (strain CLIB 122 / E 150) OX=284591 GN=YALI0_B19382g PE=3 SV=1	39	57	156	57	201.4	29676	34294.3	32929.6	38377.4	40117	37656.3	24473.4	25026.9	23308.2	17501.4	17643.3
High	Q6C6H5	Aspartate carbamoyltransferase OS=Yarrowia lipolytica (strain CLIB 122 / E 150) OX=284591 GN=YALI0_E09493g PE=3 SV=1	30	60	138	58	239.8	20884.5	17131.8	18005	18876.3	18602.6	18621.7	28158	28661.2	27818.7	23364.7	22755.6
High	Q6C1P6	YALI0F14509p OS=Yarrowia lipolytica (strain CLIB 122 / E 150) OX=284591 GN=YALI0_F14509g PE=3 SV=1	46	37	105	37	134.4	16836.4	24767.2	22173	21376.3	22957.1	22706.9	8199.3	8195.1	8699.2	11143.2	11549.4
High	Q6CAV2	Pyruvate carboxylase OS=Yarrowia lipolytica (strain CLIB 122 / E 150) OX=284591 GN=YALI0_C24101g PE=4 SV=1	47	48	150	48	130.3	23096.4	25585.9	24926	27698.8	27965.9	27540.3	18228.7	18026.5	19168.6	23757.6	24412.6
High	Q6C1A9	Glutamate dehydrogenase OS=Yarrowia lipolytica (strain CLIB 122 / E 150) OX=284591 GN=YALI0_F17820g PE=3 SV=1	63	23	233	23	49.9	43183.8	35636.3	38611.1	35545.3	34627.7	34769.4	45730.5	44504.8	47299.3	51796.9	48971.7
High	Q6C1Z3	YALI0F12155p OS=Yarrowia lipolytica (strain CLIB 122 / E 150) OX=284591 GN=YALI0_F12155g PE=4 SV=1	50	30	160	30	89	21975.5	16288.6	17436.7	18374.3	18090.1	18100.5	28472.3	27157.3	26836.7	25346.5	25063
High	Q6CGR2	Clathrin heavy chain OS=Yarrowia lipolytica (strain CLIB 122 / E 150) OX=284591 GN=YALI0_A17127g PE=3 SV=1	34	49	99	49	177	19445.7	17761.1	17815	18365.4	17992	17940.4	22609.6	22686.3	22920.1	23737.3	23685.5
High	F2Z6I5	YALI0E15378p OS=Yarrowia lipolytica (strain CLIB 122 / E 150) OX=284591 GN=YALI0_E15378g PE=4 SV=1	45	34	116	34	97.2	18757.4	24020.6	24729	22826.6	22633.1	22489.6	19136.1	19666.9	19649.5	17513.3	16853
High	Q6C3H5	ATP citrate synthase OS=Yarrowia lipolytica (strain CLIB 122 / E 150) OX=284591 GN=YALI0_E34793g PE=4 SV=1	47	24	108	24	71.4	20278	25522.2	25057.4	25856	26728.7	24892	17097.8	18151.6	17395.7	12125.1	11449.1
High	Q6CI99	Elongation factor 2 OS=Yarrowia lipolytica (strain CLIB 122 / E 150) OX=284591 GN=YALI0_A00352g PE=3 SV=1	44	33	161	33	93.3	22894.9	26722.7	27022.8	23785.1	23772	24031.2	33001	33734.9	32531.7	26423.7	25299.9
High	Q6C638	5-methyltetrahydropteroyltriglutamate--homocysteine S-methyltransferase OS=Yarrowia lipolytica (strain CLIB 122 / E 150) OX=284591 GN=YALI0_E12683g PE=3 SV=1	49	34	192	34	85.7	36432	33950.1	37842.3	25734.2	26541.8	26390.4	46036.4	48505	46826.9	29066.8	28676
High	Q6C0E9	YALI0F25289p OS=Yarrowia lipolytica (strain CLIB 122 / E 150) OX=284591 GN=YALI0_F25289g PE=3 SV=1	56	28	175	5	70.4	2231.3	2603.5	2711	2076.2	2093.3	2198.1	3357.8	3313.7	2948.7	2234.2	2216.8
High	Q6C617	YALI0E13277p OS=Yarrowia lipolytica (strain CLIB 122 / E 150) OX=284591 GN=YALI0_E13277g PE=3 SV=1	34	33	163	33	116.9	22822.1	19119.1	20807.1	19132.7	19451.9	18806.4	33888.4	30038.4	30138.1	24052.7	23723.8
High	Q6C6Q4	YALI0E07271p OS=Yarrowia lipolytica (strain CLIB 122 / E 150) OX=284591 GN=YALI0_E07271g PE=4 SV=1	28	43	75	29	199.6	8546.2	6088	6127.8	6271.7	6281.2	6330.3	13836.4	13465.2	13274.4	8990.7	9109.6
High	Q6C618	YALI0E13255p OS=Yarrowia lipolytica (strain CLIB 122 / E 150) OX=284591 GN=YALI0_E13255g PE=4 SV=1	52	31	113	31	75.7	25319	20914.2	21948	22861.1	22512.9	22034.9	29746.4	30470.3	28765.6	23454.6	23727
High	Q6C6T5	Alpha-aminoadipate reductase OS=Yarrowia lipolytica (strain CLIB 122 / E 150) OX=284591 GN=YALI0_E06457g PE=3 SV=1	34	38	96	38	154.3	12585.7	16076.8	15442.2	12462	12755.8	12773.6	11335.6	12102.9	11648.7	11128.7	11066.4
High	Q6C4Q2	Leucyl-tRNA synthetase OS=Yarrowia lipolytica (strain CLIB 122 / E 150) OX=284591 GN=YALI0_E24607g PE=4 SV=1	43	37	76	37	123.2	12840.1	11780.1	11744.9	11178.9	11446.5	11584.4	12877.6	13387.4	12591.5	11033.2	10943.1
High	Q6CFS9	Alanine--tRNA ligase OS=Yarrowia lipolytica (strain CLIB 122 / E 150) OX=284591 GN=ALA1 PE=3 SV=1	47	40	85	40	104.6	15486.7	15141.3	15037.7	12995	13687.8	13470.5	15681.6	15364.8	15483.9	13802.1	13866.9
High	Q6C326	ATP synthase subunit alpha, mitochondrial OS=Yarrowia lipolytica (strain CLIB 122 / E 150) OX=284591 GN=ATP1 PE=1 SV=1	60	26	195	26	58	29776.3	30763.1	30629.2	28339.7	28125.2	28043.9	33596.1	34560.5	34567.4	29582.6	29584.8
High	Q6CDS1	YALI0B21662p OS=Yarrowia lipolytica (strain CLIB 122 / E 150) OX=284591 GN=YALI0_B21662g PE=4 SV=1	39	43	86	43	130.7	15488.6	18478.9	19298	16365.6	17100.5	16834.4	16719.4	16977.6	16920	14498	14542.6
High	Q6CDQ7	Plasma membrane ATPase OS=Yarrowia lipolytica (strain CLIB 122 / E 150) OX=284591 GN=YALI0_B22066g PE=3 SV=1	29	23	182	23	99	29554.7	25830.5	27100.5	34279	33429.3	32629	23483.6	22652.4	23388.9	27087.6	27489.8
High	F2Z650	Formyltetrahydrofolate synthetase OS=Yarrowia lipolytica (strain CLIB 122 / E 150) OX=284591 GN=YALI0_E01056g PE=3 SV=1	42	34	70	32	100.1	12103.6	12881.9	14619.4	7954.7	8035.3	8028.5	14543.9	15874.5	15041.8	9398.2	9916
High	Q6C9V0	YALI0D08184p OS=Yarrowia lipolytica (strain CLIB 122 / E 150) OX=284591 GN=YALI0_D08184g PE=3 SV=1	53	26	140	6	70.3	3913.2	3416	4135.8	1905.7	1921.1	1923.2	6710.3	7057	6432	3906.1	3948.1
High	Q6C864	YALI0D22352p OS=Yarrowia lipolytica (strain CLIB 122 / E 150) OX=284591 GN=YALI0_D22352g PE=3 SV=1	51	27	181	6	70.1	6597.7	5439.6	5669	8011.1	7473.8	7742	6609	5976	5947.8	6268.6	5951.1
High	Q6C3Y8	YALI0E31196p OS=Yarrowia lipolytica (strain CLIB 122 / E 150) OX=284591 GN=YALI0_E31196g PE=4 SV=1	25	35	61	35	206.9	8023.8	12142.8	12213	12137.7	12172.6	12400.8	5561	5629.4	5856	7253.4	7214.4
High	Q6C6V1	YALI0E06017p OS=Yarrowia lipolytica (strain CLIB 122 / E 150) OX=284591 GN=YALI0_E06017g PE=3 SV=1	40	34	78	34	112.8	11453.9	14159.2	13587.1	13184.3	13642.1	13310.5	11009	11341	11229.3	12010.9	12074.9
High	Q6C4C2	YALI0E27962p OS=Yarrowia lipolytica (strain CLIB 122 / E 150) OX=284591 GN=YALI0_E27962g PE=3 SV=1	39	33	119	33	99.1	19743	20316.8	20529.6	23803.4	23555.4	21948.6	28160.2	27159.3	25432	19405.5	18953.1
High	Q6CIA7	YALI0A00132p OS=Yarrowia lipolytica (strain CLIB 122 / E 150) OX=284591 GN=YALI0_A00132g PE=3 SV=1	47	24	151	23	66.1	22228.7	29404.3	27828.3	24634.9	24962.5	25042.2	30907.4	31091.3	30747.8	26311.3	27044
High	Q6CBM2	YALI0C17347p OS=Yarrowia lipolytica (strain CLIB 122 / E 150) OX=284591 GN=YALI0_C17347g PE=3 SV=2	52	26	118	25	70	14928.9	18107.1	18108.7	16279.6	16632	16037.7	19081	19050.7	18388.5	14937.3	15824.3
High	Q6CDB3	Non-specific serine/threonine protein kinase OS=Yarrowia lipolytica (strain CLIB 122 / E 150) OX=284591 GN=YALI0_C02057g PE=4 SV=1	13	46	63	46	428.9	14724.6	12937.5	12927.9	13971.9	13376.8	13905.1	12531.5	12368.2	12917.1	16488.7	16473.4
High	Q6CF84	YALI0B09383p OS=Yarrowia lipolytica (strain CLIB 122 / E 150) OX=284591 GN=YALI0_B09383g PE=4 SV=1	17	45	50	45	352	6727.2	8178.8	7877	8064.3	8281.4	7987.3	6101.1	5456.2	5717.7	7023.9	7109.1
High	Q6CAZ5	5'-3' exoribonuclease 1 OS=Yarrowia lipolytica (strain CLIB 122 / E 150) OX=284591 GN=YALI0_C23144g PE=3 SV=1	30	42	64	42	170.8	10252.5	10766.3	11576	10553.1	10415.6	10523.3	11042.4	11471	11099.6	11056.6	10926.3
High	Q6CCN4	YALI0C07953p OS=Yarrowia lipolytica (strain CLIB 122 / E 150) OX=284591 GN=YALI0_C07953g PE=3 SV=1	44	29	137	29	80.3	27538.3	19071.2	20040.4	19558.3	19516.2	19698.9	39938.6	40399.1	36192.5	23234.6	22916.4
High	Q6C342	YALI0F02805p OS=Yarrowia lipolytica (strain CLIB 122 / E 150) OX=284591 GN=YALI0_F02805g PE=3 SV=1	46	24	118	24	60.5	17253.2	17274.7	18339.3	15885.9	15981	15929.5	24727.7	25470.8	23725.2	16029.2	16528.5
High	Q6C8Q9	YALI0D17732p OS=Yarrowia lipolytica (strain CLIB 122 / E 150) OX=284591 GN=YALI0_D17732g PE=3 SV=1	17	42	74	42	274.2	13202.7	11418.5	12276.5	11910.2	11603.3	11559.5	15527.6	15233.8	15483.8	14896.3	14532.9
High	Q6CEQ0	Glycerol-3-phosphate dehydrogenase OS=Yarrowia lipolytica (strain CLIB 122 / E 150) OX=284591 GN=YALI0_B13970g PE=3 SV=1	44	21	82	21	67.6	11481.4	15143.5	13955.9	13250.4	13997.8	13101.6	12254.2	12387.9	11963.5	10193.3	10532.9
High	Q6CFT7	ATP synthase subunit beta, mitochondrial OS=Yarrowia lipolytica (strain CLIB 122 / E 150) OX=284591 GN=ATP2 PE=1 SV=2	45	16	126	16	54.5	11748.6	19436.7	18837.1	14970.5	16034.7	15448.9	13701.7	14304.2	13903.8	11490.9	11710.3
High	Q6BZY1	Formylglycinamide ribonucleotide amidotransferase OS=Yarrowia lipolytica (strain CLIB 122 / E 150) OX=284591 GN=YALI0_F30019g PE=3 SV=1	35	36	72	36	141.7	9379.7	12127.3	11133.9	10521.4	11207.5	11459.1	10177.9	10897.3	10223.9	10017.1	10358.5
High	Q6C8Q3	YALI0D17864p OS=Yarrowia lipolytica (strain CLIB 122 / E 150) OX=284591 GN=YALI0_D17864g PE=3 SV=1	45	28	93	28	76.6	15767.9	23389.9	22609.4	20824.5	21104.1	21064.1	12735.2	13170.7	13223.4	12979.4	12954
High	cont_P35908	Keratin, type II cytoskeletal 2 epidermal OS=Homo sapiens GN=KRT2 PE=1 SV=2	61	29	72	23	65.4	6824.3	3590.3	4938.4	3935.4	5380.2	4424.4	4773	5951.7	8644.1	4654.6	6167.1
High	Q6C9H5	Assimilatory sulfite reductase (NADPH) OS=Yarrowia lipolytica (strain CLIB 122 / E 150) OX=284591 GN=YALI0_D11176g PE=3 SV=1	28	36	66	36	156.9	15389	13305	13625.9	12630	12314.5	12384.5	17432.4	17707.4	17612.1	15179.9	14519
High	Q6C1A3	YALI0F17996p OS=Yarrowia lipolytica (strain CLIB 122 / E 150) OX=284591 GN=YALI0_F17996g PE=4 SV=1	30	37	81	35	169.7	10736.3	10924.6	10424.5	12957.9	12777.5	12828.9	7414.3	7514.1	8076.6	12444.5	12612.2
High	Q6CDT1	D-fructose-6-phosphate amidotransferase OS=Yarrowia lipolytica (strain CLIB 122 / E 150) OX=284591 GN=YALI0_B21428g PE=4 SV=1	41	24	97	24	76.8	15024.6	12220.9	12813.6	11254.7	11709.7	11552.5	17294	17336.8	17306.1	17318.3	16868
High	Q6C1S4	DNA-directed RNA polymerase subunit OS=Yarrowia lipolytica (strain CLIB 122 / E 150) OX=284591 GN=YALI0_F13783g PE=3 SV=1	29	36	50	35	180.6	9798.1	10040.8	9486.3	10326	10447	10688.5	8646.6	8868.5	8489.7	8954.4	8936.3
High	Q6C9P6	Aconitate hydratase, mitochondrial OS=Yarrowia lipolytica (strain CLIB 122 / E 150) OX=284591 GN=YALI0_D09361g PE=3 SV=2	41	28	115	27	84.8	14736	19442.1	19066.3	17286.9	17725.6	17535.7	15072.7	15060.9	15191.6	15412.5	15293.3
High	Q6C1F3	Enolase OS=Yarrowia lipolytica (strain CLIB 122 / E 150) OX=284591 GN=ENO PE=3 SV=1	49	16	235	16	47.3	35614	31271.8	30884	33178	31852.2	32326.3	30547.8	29886.5	30980	31945.3	31222.7
High	Q6CBQ3	DNA-directed RNA polymerase subunit OS=Yarrowia lipolytica (strain CLIB 122 / E 150) OX=284591 GN=YALI0_C16566g PE=3 SV=2	22	33	47	32	192.2	7735.7	7677.1	7995.5	7292.4	7482.3	7610.3	5800.5	5750.7	5890.1	6807.9	6933.2
High	cont_P04264	Keratin, type II cytoskeletal 1 OS=Homo sapiens GN=KRT1 PE=1 SV=6	49	26	95	24	66	10026.4	5690.8	5782.7	5852	5036.6	6595.3	5880.5	7131.9	13202.6	6021.7	8025.6
High	P29407	Phosphoglycerate kinase OS=Yarrowia lipolytica (strain CLIB 122 / E 150) OX=284591 GN=PGK1 PE=3 SV=1	60	21	110	21	44.7	20667.5	24136.4	24871.7	31995.7	31966.8	30740.3	19709.9	19078.9	19596.6	18702.1	19037
High	Q6CGI3	4-alpha-glucanotransferase OS=Yarrowia lipolytica (strain CLIB 122 / E 150) OX=284591 GN=YALI0_A19074g PE=4 SV=1	26	35	62	35	168	12622	11648.2	11533.9	14555.3	14205	14452.4	10044	9396.5	10393.4	13926	13893.6
High	Q6CDE1	YALI0C01243p OS=Yarrowia lipolytica (strain CLIB 122 / E 150) OX=284591 GN=YALI0_C01243g PE=4 SV=2	32	33	60	32	141.8	7446.4	7423.3	7779.9	7588.6	7641	7668.4	6713.9	6983.7	7140.9	8435.4	8216.6
High	Q6C3G5	YALI0E35046p OS=Yarrowia lipolytica (strain CLIB 122 / E 150) OX=284591 GN=YALI0_E35046g PE=3 SV=2	50	26	132	6	69.9	1024.5	420.4	338.7	331.6	377.9	374	2605.8	2799.5	2210.9	901	875.3
High	W0TYP5	Transcription elongation factor Spt6 OS=Yarrowia lipolytica (strain CLIB 122 / E 150) OX=284591 GN=YALI0_B01224g PE=3 SV=1	30	36	57	36	161	7644.5	6977.2	7487.8	7349	7328.4	7441.8	7034.4	6741.6	6862.2	8018.8	7991.7
High	Q6CFC5	Midasin OS=Yarrowia lipolytica (strain CLIB 122 / E 150) OX=284591 GN=YALI0_B08338g PE=3 SV=1	11	41	49	41	521.3	7269.5	7031.4	6252.1	6467.6	6481.9	6697.5	8953.4	8830	8692.4	8857.1	8582.1
High	O59949	Elongation factor 1-alpha OS=Yarrowia lipolytica (strain CLIB 122 / E 150) OX=284591 GN=TEF PE=2 SV=2	47	19	220	19	50.1	33867.3	46380	40075.9	35327.4	36940.4	36432.7	40009.6	42870.8	42015.4	34512.8	34551.6
High	Q6C5A1	Coatomer subunit alpha OS=Yarrowia lipolytica (strain CLIB 122 / E 150) OX=284591 GN=YALI0_E19767g PE=4 SV=1	33	32	62	32	137.6	12952.3	11407.5	11645.8	11073.6	11133.1	11318.1	14927.2	14960.6	14872.4	14631.4	14414.3
High	Q6CEH4	6-phosphogluconate dehydrogenase, decarboxylating OS=Yarrowia lipolytica (strain CLIB 122 / E 150) OX=284591 GN=YALI0_B15598g PE=3 SV=1	48	20	123	20	53.6	22319	26927.7	24338.5	22271.2	22880.8	22625.1	19050.2	19006.3	18699.1	17318.4	16783.1
High	Q6C5P4	YALI0E16368p OS=Yarrowia lipolytica (strain CLIB 122 / E 150) OX=284591 GN=YALI0_E16368g PE=4 SV=1	34	28	58	28	112.6	8535.5	11809.7	10964.2	8256.1	8651.9	8653.5	8946.8	9510.2	9024.2	7761.1	7940.1
High	Q6C1X5	Pentafunctional AROM polypeptide OS=Yarrowia lipolytica (strain CLIB 122 / E 150) OX=284591 GN=ARO1 PE=3 SV=1	26	35	58	35	167.4	8396.8	9954.2	10339.2	9208.7	9307.2	9257	9726.2	9952.9	9819.1	8892.7	8982.4
High	Q6CAV8	YALI0C23969p OS=Yarrowia lipolytica (strain CLIB 122 / E 150) OX=284591 GN=YALI0_C23969g PE=4 SV=1	29	28	69	26	125	9313.8	8984.9	8874.2	8816	8943.6	8781.7	8712.1	8556.3	8638.5	9354.2	9589.1
High	Q6CCQ4	YALI0C07502p OS=Yarrowia lipolytica (strain CLIB 122 / E 150) OX=284591 GN=YALI0_C07502g PE=3 SV=1	32	29	48	29	118.7	9466.7	9808.7	8697.4	8288.1	8682.9	8774.7	8777.4	8665.4	8683.9	9671	9782.5
High	Q6BZU8	Formyltetrahydrofolate synthetase OS=Yarrowia lipolytica (strain CLIB 122 / E 150) OX=284591 GN=YALI0_F30745g PE=3 SV=1	35	32	48	30	108.6	8740	10697	10139.7	8094.8	8521.7	8556.4	9422.5	9649.7	9431.7	7248.9	7273.5
High	Q6C775	Histidine kinase OS=Yarrowia lipolytica (strain CLIB 122 / E 150) OX=284591 GN=YALI0_E03168g PE=4 SV=1	33	30	43	30	125.8	6653.7	6670.3	6637.1	7136.3	7124.7	7148.8	5401.9	5542.1	5665.6	7083.7	7392.3
High	Q6C7Y1	ATP citrate synthase OS=Yarrowia lipolytica (strain CLIB 122 / E 150) OX=284591 GN=YALI0_D24431g PE=4 SV=1	51	20	84	20	54.1	11602.4	18736.3	17340.2	18540.1	19437.7	17680.9	9017.6	9883.4	9036.1	6983.8	7343.8
High	Q6C3M8	YALI0E33517p OS=Yarrowia lipolytica (strain CLIB 122 / E 150) OX=284591 GN=YALI0_E33517g PE=3 SV=2	29	23	58	23	113.7	13629.6	13285.9	13204.6	14935.2	14503.2	14251.1	11422.9	11558.9	11834.1	13132.5	13050.5
High	Q6C800	YALI0D23947p OS=Yarrowia lipolytica (strain CLIB 122 / E 150) OX=284591 GN=YALI0_D23947g PE=4 SV=1	46	29	45	29	76.6	7444.8	13710.9	13725.6	12035	12444.4	10936	3448.5	3109.1	3348.9	3372.9	3699.6
High	Q6C288	26S proteasome regulatory subunit RPN2 OS=Yarrowia lipolytica (strain CLIB 122 / E 150) OX=284591 GN=YALI0_F09834g PE=3 SV=1	31	25	44	25	102.4	5581.5	5289.4	5412.1	5577.7	5539.7	5556.6	7843.9	7981.9	7868.8	7924.4	7676.9
High	Q99170	Endoplasmic reticulum chaperone BiP OS=Yarrowia lipolytica (strain CLIB 122 / E 150) OX=284591 GN=KAR2 PE=3 SV=1	38	22	130	22	73.5	21359.2	18010.9	16479.7	17367.8	17153.1	17540.8	27713.4	28682.9	26298.3	22957.5	22958.5
High	Q6CDV4	ATP-dependent RNA helicase eIF4A OS=Yarrowia lipolytica (strain CLIB 122 / E 150) OX=284591 GN=TIF1 PE=3 SV=1	46	15	81	15	44.4	11646	13807.1	13842.1	14188.3	14517.6	14209.7	11895.8	12480.9	12227.8	11124.4	11329.3
High	Q6BZY5	YALI0F29909p OS=Yarrowia lipolytica (strain CLIB 122 / E 150) OX=284591 GN=YALI0_F29909g PE=4 SV=1	50	24	61	24	63.8	15189	13729.5	14518.9	16939.4	16095.2	15429.3	11181.5	10083.3	11204.8	13207.6	12883.9
High	Q6C781	Protein disulfide-isomerase OS=Yarrowia lipolytica (strain CLIB 122 / E 150) OX=284591 GN=YALI0_E03036g PE=3 SV=1	48	19	74	19	56.2	13956.5	14342.9	13940.7	14840.4	14653.4	15138.3	12716.6	12880.7	12632.9	14423	15011.5
High	Q6CI88	Structural maintenance of chromosomes protein OS=Yarrowia lipolytica (strain CLIB 122 / E 150) OX=284591 GN=YALI0_A00616g PE=3 SV=1	30	35	48	35	134.2	5310.4	6279.7	6342.9	5784.4	5905.7	6038.9	4197.4	4130.2	4457.8	5624.4	5695.4
High	Q6CI82	Eukaryotic translation initiation factor 5B OS=Yarrowia lipolytica (strain CLIB 122 / E 150) OX=284591 GN=YALI0_A00803g PE=4 SV=1	32	27	49	27	114.8	6502.1	6271.2	6784.8	6120.7	6163.5	6371.8	6532.9	6808.9	6393.1	5051.8	4929.9
High	Q6C7K0	YALI0E00176p OS=Yarrowia lipolytica (strain CLIB 122 / E 150) OX=284591 GN=YALI0_E00176g PE=3 SV=1	22	30	47	30	180.3	8331.7	7308.2	7574.2	7234.3	7117.8	7244.3	8524.6	8429.7	8410.5	9046.9	9172.7
High	Q6CA97	Succinate--CoA ligase [ADP-forming] subunit beta, mitochondrial OS=Yarrowia lipolytica (strain CLIB 122 / E 150) OX=284591 GN=YALI0_D04741g PE=3 SV=2	51	19	90	19	47	16418.7	17723.3	17478	17698.7	18224	17503.9	14959.5	15195.3	14935.8	13469.2	13757.8
High	Q6C7C0	Myosin-1 OS=Yarrowia lipolytica (strain CLIB 122 / E 150) OX=284591 GN=MYO1 PE=3 SV=1	24	26	41	26	136	7814.4	6677.2	6877.3	7145.6	7053.2	7171.5	7174.5	7271.8	7095.3	7200.2	7136.4
High	Q6C1Y2	YALI0F12463p OS=Yarrowia lipolytica (strain CLIB 122 / E 150) OX=284591 GN=YALI0_F12463g PE=3 SV=1	42	28	48	28	87.2	7861.2	6611.3	6046.5	9048.5	8825.6	8685.3	10538.4	10771.2	9576.4	6615.2	6211.6
High	Q6BZY8	Methionyl-tRNA synthetase OS=Yarrowia lipolytica (strain CLIB 122 / E 150) OX=284591 GN=YALI0_F29843g PE=3 SV=1	43	26	42	26	83.5	6582.4	6367.7	6659.3	6350.1	6307.3	6158.5	7764.3	7632.7	7776.8	7450.3	7407.6
High	Q6C414	Protein transport protein SEC31 OS=Yarrowia lipolytica (strain CLIB 122 / E 150) OX=284591 GN=SEC31 PE=3 SV=1	28	28	47	28	124.9	8107.6	9902.8	9442.4	9083.1	9168.7	9434.9	9468.4	9221.9	9165	9616.6	9636.1
High	Q6CCI8	YALI0C08987p OS=Yarrowia lipolytica (strain CLIB 122 / E 150) OX=284591 GN=YALI0_C08987g PE=4 SV=1	51	28	51	28	63.1	10194.2	10904.7	11319	11815.5	11686.3	11769.1	12098.6	11722.1	11470	10039.3	10319.7
High	Q6C161	Eukaryotic translation initiation factor 3 subunit A OS=Yarrowia lipolytica (strain CLIB 122 / E 150) OX=284591 GN=TIF32 PE=3 SV=1	37	32	73	32	107.1	12585.2	10497.6	11911.1	11011	10778.2	10769.4	14500.5	13881.1	14049.5	13468.6	13384
High	Q6C4E9	Vacuolar proton pump subunit B OS=Yarrowia lipolytica (strain CLIB 122 / E 150) OX=284591 GN=YALI0_E27346g PE=3 SV=1	55	22	58	22	57.1	7033	8427.5	7911.5	8232	8088.8	8385.1	6593.8	5702.7	6088.7	7037.5	7482.2
High	Q6C9H3	YALI0D11220p OS=Yarrowia lipolytica (strain CLIB 122 / E 150) OX=284591 GN=YALI0_D11220g PE=3 SV=1	46	22	51	22	59.6	8093.7	9009.5	8399.2	8216.7	8295.6	8320.1	10201.6	10462.9	9907.7	9081.7	8645.5
High	Q6CC41	YALI0C12661p OS=Yarrowia lipolytica (strain CLIB 122 / E 150) OX=284591 GN=YALI0_C12661g PE=3 SV=1	23	29	59	29	165.6	7757.5	10009.7	8874.1	7681.6	7664.1	7828	8763.5	9168.1	8821.1	6880	6991.5
High	Q6C828	YALI0D23287p OS=Yarrowia lipolytica (strain CLIB 122 / E 150) OX=284591 GN=YALI0_D23287g PE=4 SV=1	19	25	46	24	187.3	9530.6	7538.3	8035.6	8409.5	8248.4	8296.6	5772.8	5730.3	5839.5	7281.4	7321.4
High	Q6C6T4	Transketolase OS=Yarrowia lipolytica (strain CLIB 122 / E 150) OX=284591 GN=YALI0_E06479g PE=3 SV=1	33	18	82	18	76.2	15585.7	14318.6	14068.1	18165.8	17844.7	17429.6	14909.8	13819.4	14463.8	15142.4	15491.4
High	Q6CE87	Acetylglutamate kinase OS=Yarrowia lipolytica (strain CLIB 122 / E 150) OX=284591 GN=YALI0_B17666g PE=3 SV=1	29	25	84	25	93.8	13322.8	14270.2	14000.1	14149.3	14078.4	14466.9	15167.8	14836.3	15165.2	15874.8	15590.6
High	Q6CD12	YALI0C04620p OS=Yarrowia lipolytica (strain CLIB 122 / E 150) OX=284591 GN=YALI0_C04620g PE=4 SV=1	35	28	55	28	101.7	12987	11298.1	11537.7	10345.5	10337.8	10499	13993.4	14169.1	13061.9	10978.8	10525.5
High	P59680	ATP-dependent 6-phosphofructokinase OS=Yarrowia lipolytica (strain CLIB 122 / E 150) OX=284591 GN=PFK1 PE=2 SV=2	31	28	79	28	103.7	14157.1	14937.8	16169.8	14844.4	14577.4	14321.3	16291.7	15553.5	16293.6	15386.3	15144.3
High	Q6CFA8	YALI0B08778p OS=Yarrowia lipolytica (strain CLIB 122 / E 150) OX=284591 GN=YALI0_B08778g PE=4 SV=1	34	29	60	29	108.7	9681.3	9313.7	8901.7	8964.2	8751.9	8738.7	13721.5	13531.1	12774.3	9812.5	9472.1
High	Q6C354	2-methylcitrate dehydratase, mitochondrial OS=Yarrowia lipolytica (strain CLIB 122 / E 150) OX=284591 GN=PDH1 PE=1 SV=1	48	21	69	21	57.7	12594.6	12261.6	13234.6	8610.5	8661	8292.1	21806.4	21842.9	21393.3	13235.9	13137
High	Q6C4B9	YALI0E28153p OS=Yarrowia lipolytica (strain CLIB 122 / E 150) OX=284591 GN=YALI0_E28153g PE=4 SV=1	18	35	46	35	207.1	7881.4	9970.9	10070	9252.6	9314.8	9155.3	7743	8394.2	8366	8096.5	8010.9
High	Q6CIA2	Isoleucyl-tRNA synthetase OS=Yarrowia lipolytica (strain CLIB 122 / E 150) OX=284591 GN=YALI0_A00264g PE=3 SV=1	27	29	59	29	123.8	9580.6	9348	9720.4	8851.1	8822.5	9018.5	9766.1	10086	10203.7	9807.9	9704.9
High	Q6C7I9	YALI0E00484p OS=Yarrowia lipolytica (strain CLIB 122 / E 150) OX=284591 GN=YALI0_E00484g PE=4 SV=1	43	23	43	23	93.1	7536.6	7147.3	7253.2	8126.4	8386.4	7929.4	4098.1	3933.3	4093.2	3864.8	4036.5
High	Q6C657	YALI0E12243p OS=Yarrowia lipolytica (strain CLIB 122 / E 150) OX=284591 GN=YALI0_E12243g PE=4 SV=1	27	24	48	24	115	7175.3	5343.6	5543.8	6565.2	6235.5	6515.4	10254.7	10517.2	9844.2	8980.7	8901.7
High	Q6C470	Vesicular-fusion protein SEC18 OS=Yarrowia lipolytica (strain CLIB 122 / E 150) OX=284591 GN=YALI0_E29249g PE=3 SV=1	36	23	39	23	88.1	7588.8	6121.6	6437.5	6644.8	6564.6	6441.8	8125.6	8103.1	8113.5	8403.3	8475.7
High	P30614	Pyruvate kinase OS=Yarrowia lipolytica (strain CLIB 122 / E 150) OX=284591 GN=PYK1 PE=3 SV=3	51	20	68	20	56.6	9114.5	13524.9	12581.2	13266.1	13704.2	13329.8	8826.2	9001.5	8954	8113	8392.9
High	Q6CA45	YALI0D05995p OS=Yarrowia lipolytica (strain CLIB 122 / E 150) OX=284591 GN=YALI0_D05995g PE=4 SV=1	46	24	48	24	68.8	6554.8	6600.4	6287.8	6220.7	6150.7	6305	6696	6710	6563.8	6800	6890.6
High	Q6C1S7	YALI0F13717p OS=Yarrowia lipolytica (strain CLIB 122 / E 150) OX=284591 GN=YALI0_F13717g PE=4 SV=1	30	30	40	30	134.2	8813.2	6827.9	7254.6	7820.3	7556.8	7400.5	9647.4	9238.9	9656.3	10116.8	10139.9
High	Q6C404	YALI0E30855p OS=Yarrowia lipolytica (strain CLIB 122 / E 150) OX=284591 GN=YALI0_E30855g PE=4 SV=1	13	35	43	35	317.9	6796.4	8149.9	7021.3	7313.2	7168	7439.2	5264.2	5209.9	5513.1	6932.5	7131.9
High	Q6CCU7	Glyceraldehyde-3-phosphate dehydrogenase OS=Yarrowia lipolytica (strain CLIB 122 / E 150) OX=284591 GN=GPD PE=3 SV=1	56	18	147	18	35.8	28534.2	37352.2	38229.8	38346.6	39262	36839.7	24625.7	24906.1	25349.6	19955.1	21307.5
High	Q6CFF4	YALI0B07535p OS=Yarrowia lipolytica (strain CLIB 122 / E 150) OX=284591 GN=YALI0_B07535g PE=4 SV=1	14	31	38	31	285.2	6299.3	7387.6	7434.1	7079.1	7041	7312	5450.6	5553.3	5524.8	6282.8	6207.1
High	Q6C812	Acetyltransferase component of pyruvate dehydrogenase complex OS=Yarrowia lipolytica (strain CLIB 122 / E 150) OX=284591 GN=YALI0_D23683g PE=3 SV=1	45	16	72	16	45.7	12564.7	14823.6	17004.4	17201	17116.2	16845.7	12958.7	11573.7	11775.3	9974	9901.2
High	Q9UVF3	Actin OS=Yarrowia lipolytica (strain CLIB 122 / E 150) OX=284591 GN=ACT1 PE=3 SV=2	51	15	103	15	41.8	16014.2	14022.4	14649.8	15776.5	15641.7	15719.4	15660.6	15170.1	15679.2	16283.8	16717.3
High	Q6C4N2	YALI0E25069p OS=Yarrowia lipolytica (strain CLIB 122 / E 150) OX=284591 GN=YALI0_E25069g PE=4 SV=1	22	30	45	27	167.6	7853.9	8124.9	8167.3	8603	8512	8712	6853.1	7034	7182.1	7864.2	7886.2
High	cont_P35527	Keratin, type I cytoskeletal 9 OS=Homo sapiens GN=KRT9 PE=1 SV=3	50	21	52	20	62	7353.9	4012.7	3701.6	4204.8	2826.2	4814.7	4014	4657.1	12153.7	4297	6069.5
High	Q6C2Y0	Alpha-1,4 glucan phosphorylase OS=Yarrowia lipolytica (strain CLIB 122 / E 150) OX=284591 GN=YALI0_F04169g PE=3 SV=1	35	25	38	25	101.9	6837.2	9866.6	9660	7427.7	7866.5	7598.5	3639	3461	3367.5	4392.3	4211.2
High	Q99148	Bifunctional purine biosynthetic protein ADE1 OS=Yarrowia lipolytica (strain CLIB 122 / E 150) OX=284591 GN=ADE1 PE=3 SV=1	34	24	60	24	83.7	12151.9	10737.3	11141.6	12024.5	11993	11819.3	11311.1	11623.9	11536.8	11751.3	11815.6
High	Q6C1D2	YALI0F17314p OS=Yarrowia lipolytica (strain CLIB 122 / E 150) OX=284591 GN=YALI0_F17314g PE=4 SV=1	75	17	106	17	29.6	17224.1	24907.9	24369.9	19325.9	20659.4	20167.1	11554.5	12242.1	12037.7	9291.2	9202.1
High	Q6C6J2	Cystathionine beta-synthase OS=Yarrowia lipolytica (strain CLIB 122 / E 150) OX=284591 GN=YALI0_E09108g PE=3 SV=1	39	16	59	16	58	11935.3	13161.1	13403.4	11773.5	12145.4	11794.6	11688.3	11517.6	11645.6	11377.1	11143.9
High	Q6CDH3	Polyadenylate-binding protein, cytoplasmic and nuclear OS=Yarrowia lipolytica (strain CLIB 122 / E 150) OX=284591 GN=PAB1 PE=3 SV=1	44	24	61	24	69.2	11815.3	13613.7	14563.2	11783.9	12547.8	12351.7	11059.1	10953.8	10765.7	9574	9712.2
High	Q6CEP4	YALI0B14102p OS=Yarrowia lipolytica (strain CLIB 122 / E 150) OX=284591 GN=YALI0_B14102g PE=4 SV=1	43	26	56	26	88.1	7618	9378.4	9461.6	8872.5	9373.7	8940.7	5319	5315.3	5374.4	5354.5	5625.4
High	Q6CGG9	Coronin OS=Yarrowia lipolytica (strain CLIB 122 / E 150) OX=284591 GN=YALI0_A19470g PE=3 SV=1	45	25	52	25	79.2	8483.6	12275.7	11806.6	9813	10633.1	10354.5	6894.9	6811.5	6836.8	7047.2	7173.2
High	Q6C109	Valyl-tRNA synthetase OS=Yarrowia lipolytica (strain CLIB 122 / E 150) OX=284591 GN=YALI0_F20218g PE=3 SV=1	26	24	38	24	117.9	7186.7	8028.8	8425.5	7544.1	7543.1	7667.5	7451	7808.4	7382.4	6517.3	6386.8
High	Q6C060	MICOS complex subunit MIC60 OS=Yarrowia lipolytica (strain CLIB 122 / E 150) OX=284591 GN=MIC60 PE=3 SV=1	48	25	52	25	59.8	6363	8897.5	9183.1	9422.6	9654.6	9248.2	7553.8	7337.9	7919.6	8282.9	8609.3
High	Q6CG05	YALI0B02002p OS=Yarrowia lipolytica (strain CLIB 122 / E 150) OX=284591 GN=YALI0_B02002g PE=4 SV=1	30	26	41	26	135.2	6771.8	8069.4	7991.1	7713.9	7968.5	7584.7	3814.6	3668.3	3811.5	4361.5	4564.3
High	Q6C3G2	YALI0E35156p OS=Yarrowia lipolytica (strain CLIB 122 / E 150) OX=284591 GN=YALI0_E35156g PE=4 SV=2	18	29	38	15	199.7	2700.3	2483.7	1824.9	3401.3	3226.5	3882.7	1032.4	1292.3	1096.5	3535.9	3721.9
High	Q6C2I1	Glucose-6-phosphate isomerase OS=Yarrowia lipolytica (strain CLIB 122 / E 150) OX=284591 GN=YALI0_F07711g PE=3 SV=1	45	21	55	21	61.9	10167.1	11870.4	12386.4	11249.4	11394.2	10901.5	11263	11376.7	11144.4	9479.1	9220.7
High	Q6C0P0	YALI0F23045p OS=Yarrowia lipolytica (strain CLIB 122 / E 150) OX=284591 GN=YALI0_F23045g PE=4 SV=1	18	32	40	32	221.1	5866.7	5081.4	5558	5065.3	4910	5170.9	6017	5789.8	5722.7	6096.2	5841.6
High	Q6C234	Threonyl-tRNA synthetase OS=Yarrowia lipolytica (strain CLIB 122 / E 150) OX=284591 GN=YALI0_F11231g PE=3 SV=1	34	23	49	23	86.1	10629.9	10276.2	10754.8	10396.5	10334.4	10009.5	11450	11236.1	11093	10354.5	10405
High	Q6C0Z5	YALI0F20526p OS=Yarrowia lipolytica (strain CLIB 122 / E 150) OX=284591 GN=YALI0_F20526g PE=4 SV=1	17	30	38	30	213.1	4027.7	7040.5	6859.7	6690.1	6845.7	6739.3	2974.3	2795	2982.1	3725.3	4593.7
High	Q6CI72	YALI0A01023p OS=Yarrowia lipolytica (strain CLIB 122 / E 150) OX=284591 GN=YALI0_A01023g PE=4 SV=1	23	19	40	19	118.3	5633.7	7127.2	6456.1	8766	8899.7	9620.7	2824.1	2872.3	3105.5	4413.9	4554.1
High	Q6C889	YALI0D21725p OS=Yarrowia lipolytica (strain CLIB 122 / E 150) OX=284591 GN=YALI0_D21725g PE=4 SV=1	28	26	38	26	138.1	5863.4	7589.8	7073.6	6733.7	6990.6	6874.6	4068.5	3938.8	4076.9	4684	5076.4
High	Q6C549	1,3-beta-D-glucan-UDP glucosyltransferase OS=Yarrowia lipolytica (strain CLIB 122 / E 150) OX=284591 GN=YALI0_E21021g PE=3 SV=2	16	27	45	27	221.4	6127.3	6197.2	6266.7	5713.7	5776.8	5728.8	7074	6919	6914.8	7279.9	6801.6
High	Q6C8T5	YALI0D17116p OS=Yarrowia lipolytica (strain CLIB 122 / E 150) OX=284591 GN=YALI0_D17116g PE=3 SV=1	45	19	40	19	57	6962.3	6746.5	7029.1	8293.7	7692.1	7881.8	9088.1	9113	9287.2	9359.4	9533.6
High	Q6C931	FACT complex subunit SPT16 OS=Yarrowia lipolytica (strain CLIB 122 / E 150) OX=284591 GN=SPT16 PE=3 SV=1	30	28	51	28	113.3	9398	8541.6	8868.9	9089.1	8922.6	8964.3	8758.9	8732.6	9001.3	9820.4	9831.9
High	Q6C2L6	Vacuolar protein sorting-associated protein OS=Yarrowia lipolytica (strain CLIB 122 / E 150) OX=284591 GN=YALI0_F06791g PE=3 SV=2	11	32	41	32	361.3	7011.1	7440.4	7849.8	8708.2	8483.2	8320.8	6449.2	6557	6681.3	7196.6	7191.2
High	Q6C5P5	Serine hydroxymethyltransferase OS=Yarrowia lipolytica (strain CLIB 122 / E 150) OX=284591 GN=YALI0_E16346g PE=3 SV=1	42	19	78	18	51.7	10308.5	11045	10956.1	10415.7	10513.9	10097.4	12220.2	11634.6	12167.5	10113.9	10247
High	Q6C1K2	Transaldolase OS=Yarrowia lipolytica (strain CLIB 122 / E 150) OX=284591 GN=YALI0_F15587g PE=3 SV=1	45	13	80	13	35.7	15723.6	19609.5	19848.1	19868.9	20466.7	19830.2	13134.5	13274.2	13160.2	13022.2	14091.2
High	Q6C7Y2	5-aminoimidazole-4-carboxamide ribonucleotide formyltransferase OS=Yarrowia lipolytica (strain CLIB 122 / E 150) OX=284591 GN=YALI0_D24409g PE=3 SV=1	39	17	54	17	64.6	8785.4	9489.7	9629.6	9715.7	9727.1	9504.9	9705.6	9679	9785.2	8635.4	8541.5
High	Q6CHX3	Protein-synthesizing GTPase OS=Yarrowia lipolytica (strain CLIB 122 / E 150) OX=284591 GN=YALI0_A03839g PE=4 SV=1	43	18	35	18	57.3	6543.4	5820.7	6014.8	5708.8	5669.7	5494.9	7682	7690.5	7644.6	6916.6	6737.8
High	Q6C8C6	Dihydrolipoyl dehydrogenase OS=Yarrowia lipolytica (strain CLIB 122 / E 150) OX=284591 GN=YALI0_D20768g PE=3 SV=1	45	18	85	18	53.1	19668.2	18448.4	18672.2	21323.9	20001.1	18734.6	16916.9	16121	18202.9	18750.7	19345.9
High	Q6CC94	YALI0C11341p OS=Yarrowia lipolytica (strain CLIB 122 / E 150) OX=284591 GN=YALI0_C11341g PE=4 SV=1	55	12	114	12	34.6	11944.9	17824.7	15687.8	15657	16287.6	16440.4	9337.7	9092.4	9991.5	13884.8	14045.7
High	Q6C2K6	Serine/threonine-protein kinase TOR OS=Yarrowia lipolytica (strain CLIB 122 / E 150) OX=284591 GN=YALI0_F07084g PE=3 SV=1	14	30	40	30	262.8	8995.4	8814.3	8618.5	9538.3	9424.4	9681	7707.9	7453.6	7776.8	9716.6	9775
High	Q6CFC9	ERF-3 OS=Yarrowia lipolytica (strain CLIB 122 / E 150) OX=284591 GN=YALI0_B08250g PE=3 SV=1	35	25	40	25	78.8	6635.3	6147.3	6782.7	6283.4	6146.8	6097.6	7225.1	6817.9	6924.4	6172.3	6336.4
High	Q6CF74	Multifunctional fusion protein OS=Yarrowia lipolytica (strain CLIB 122 / E 150) OX=284591 GN=YALI0_B09647g PE=3 SV=1	44	21	61	21	62.9	12868.9	9941.8	10860.5	13220.5	12544.9	12835.3	10021.1	9341.9	10226.2	11573.4	10942.4
High	Q6CFX0	26S proteasome regulatory subunit RPN1 OS=Yarrowia lipolytica (strain CLIB 122 / E 150) OX=284591 GN=YALI0_B02860g PE=3 SV=1	27	24	44	24	106.1	8971.9	7315.5	7423	7827.5	7485.1	7626.4	10441.7	10427.8	10358.7	9812.6	9643.9
High	Q6C6H1	NAD-specific glutamate dehydrogenase OS=Yarrowia lipolytica (strain CLIB 122 / E 150) OX=284591 GN=YALI0_E09603g PE=3 SV=1	29	23	41	23	112.1	8493.6	8813.1	8750.9	9242.3	9399.1	9035.9	6867.6	6986.6	6779.7	6582.4	6604.7
High	Q6CEV2	COPII coat assembly protein SEC16 OS=Yarrowia lipolytica (strain CLIB 122 / E 150) OX=284591 GN=SEC16 PE=3 SV=1	15	25	28	25	229.8	5556.5	4564.2	4690.8	4591.5	4742.4	4694.3	5103.4	4862.9	4834.5	4947	4991.5
High	Q6C7U9	YALI0D25168p OS=Yarrowia lipolytica (strain CLIB 122 / E 150) OX=284591 GN=YALI0_D25168g PE=3 SV=1	46	17	76	17	46	19222.3	14127.8	15877.2	14469.8	13914.9	13880.1	20997.1	20414.2	20841.2	18921.2	18461.2
High	Q6CDI5	Acetolactate synthase OS=Yarrowia lipolytica (strain CLIB 122 / E 150) OX=284591 GN=YALI0_C00253g PE=3 SV=1	39	21	44	21	73.8	8992.7	10692.6	11323	7488.8	7674.7	7487.9	12451.5	13185.9	12882.8	8465.7	8507.7
High	Q6C211	Adenosylhomocysteinase OS=Yarrowia lipolytica (strain CLIB 122 / E 150) OX=284591 GN=YALI0_F11759g PE=3 SV=1	45	17	49	17	49	8316.4	10005.4	10169.9	7613.8	8067.6	7914.4	9745.6	10625.2	9760.4	7293.4	7356.7
High	Q6CB09	Amine oxidase OS=Yarrowia lipolytica (strain CLIB 122 / E 150) OX=284591 GN=YALI0_C22792g PE=3 SV=2	35	20	59	20	78.2	9688.4	9495.8	8745.7	11387.4	11442.8	11702.4	7085.7	6856.1	6909.5	8444.3	8678.3
High	Q6CGJ5	Vacuolar protein-sorting protein BRO1 OS=Yarrowia lipolytica (strain CLIB 122 / E 150) OX=284591 GN=BRO1 PE=3 SV=1	36	25	34	25	96.4	4835.1	6689.2	6187.7	6292.1	6304.9	6401.4	4396.5	4720.9	4695.9	5185.1	5215.5
High	Q6C908	Actin cytoskeleton-regulatory complex protein PAN1 OS=Yarrowia lipolytica (strain CLIB 122 / E 150) OX=284591 GN=PAN1 PE=3 SV=1	16	22	33	22	171.9	4968	5993.2	5935.4	6329.1	6205.2	6077.2	6221.1	5952.6	6099.1	6806.3	6708.2
High	Q6CFS2	YALI0B04334p OS=Yarrowia lipolytica (strain CLIB 122 / E 150) OX=284591 GN=YALI0_B04334g PE=3 SV=1	27	26	41	26	121.6	8070.7	6411	6340.5	6712.2	6459.8	6652.6	9939.7	10353.6	9835.9	8661.6	8683.9
High	Q6C1Z0	YALI0F12221p OS=Yarrowia lipolytica (strain CLIB 122 / E 150) OX=284591 GN=YALI0_F12221g PE=4 SV=1	36	28	43	28	90.9	9670.4	8404.2	8594.2	8546.2	8316.2	8149.3	10696	10868.7	10769.7	10245	10122
High	Q6C571	YALI0E20537p OS=Yarrowia lipolytica (strain CLIB 122 / E 150) OX=284591 GN=YALI0_E20537g PE=4 SV=1	38	19	32	19	73.1	6214.6	7153.3	6720.7	6034.4	5966.1	6375.8	3982.2	4220.6	4207.7	5428.7	5582.4
High	Q6CFD2	Sulfate adenylyltransferase OS=Yarrowia lipolytica (strain CLIB 122 / E 150) OX=284591 GN=MET3 PE=3 SV=1	44	22	76	22	64	10683.6	9996.1	10395.4	7979.9	8061.6	7992.9	13139.3	13824.8	13654.7	10599.9	10332.5
High	O74935	Acyl-coenzyme A oxidase 2 OS=Yarrowia lipolytica (strain CLIB 122 / E 150) OX=284591 GN=POX2 PE=1 SV=1	39	25	50	21	78.6	6410	5783.9	6112.4	5639.2	5512	5710.5	6019.4	5999.5	5949.5	6472.8	6324.8
High	Q6C5X9	Malate dehydrogenase OS=Yarrowia lipolytica (strain CLIB 122 / E 150) OX=284591 GN=YALI0_E14190g PE=3 SV=2	44	13	79	13	34.6	11426.7	14054.4	14868.9	13424	13498.9	13138.7	14021.6	13432.2	13055.6	10521.9	9842
High	Q6C5Y8	Vacuolar protein 8 OS=Yarrowia lipolytica (strain CLIB 122 / E 150) OX=284591 GN=VAC8 PE=3 SV=1	37	18	39	18	62.1	8844.6	8745	8286	9421.2	9123.3	9451.3	6973.2	6615	7030.5	9625.9	10118.6
High	cont_P13645	Keratin, type I cytoskeletal 10 OS=Homo sapiens GN=KRT10 PE=1 SV=6	44	20	42	16	58.8	5120.6	2901.7	3314.7	2528.1	3546	2961.7	3422.8	4474.5	5410.8	2991	4060.9
High	Q6CF46	YALI0B10340p OS=Yarrowia lipolytica (strain CLIB 122 / E 150) OX=284591 GN=YALI0_B10340g PE=3 SV=1	36	20	43	20	68.3	9293.8	9560	9999.1	8703.3	8853.1	8537.7	8074.2	7834.9	8109.4	7255.4	7310.2
High	Q6C5H0	E3 ubiquitin-protein ligase OS=Yarrowia lipolytica (strain CLIB 122 / E 150) OX=284591 GN=YALI0_E18117g PE=4 SV=1	32	23	41	23	95.3	6332	6195.7	6303.6	6804.2	6740	6628.7	5507.1	5539.7	5639.4	6129.8	6255.4
High	Q6C4A4	Glutamyl-tRNA synthetase OS=Yarrowia lipolytica (strain CLIB 122 / E 150) OX=284591 GN=YALI0_E28468g PE=3 SV=1	36	25	49	25	79.3	8516.3	8649.8	9075.5	8360.6	8455.2	8370.4	8945.9	8698.8	8629.3	7964.5	7986.9
High	Q6CG19	YALI0B01628p OS=Yarrowia lipolytica (strain CLIB 122 / E 150) OX=284591 GN=YALI0_B01628g PE=4 SV=1	24	19	32	19	109.4	5765.2	4443.6	4634.5	4622.1	4503.6	4613	4687.2	4395.9	4610.4	5359.9	5291.1
High	Q6C0Y7	Pyruvate dehydrogenase E1 component subunit alpha OS=Yarrowia lipolytica (strain CLIB 122 / E 150) OX=284591 GN=YALI0_F20702g PE=4 SV=1	52	17	71	17	43.5	14694.7	14140.7	14575.3	15877	15490.1	15199.7	11723.1	11647.6	11762.4	10569.3	10296.2
High	Q6C6S1	YALI0E06765p OS=Yarrowia lipolytica (strain CLIB 122 / E 150) OX=284591 GN=YALI0_E06765g PE=3 SV=1	38	25	37	25	84.9	8126.5	6285.7	6507.7	6450.8	6378.9	6550.9	10988.6	10716.6	10553.3	7852	7895.6
High	Q6C2W9	YALI0F04444p OS=Yarrowia lipolytica (strain CLIB 122 / E 150) OX=284591 GN=YALI0_F04444g PE=3 SV=1	46	21	46	18	56	5358.1	6754.5	6915.1	7005.2	7117.7	7102.6	5418.9	5434.9	5643	5978	6001.3
High	Q6C3Q2	Phosphoribosylaminoimidazole-succinocarboxamide synthase OS=Yarrowia lipolytica (strain CLIB 122 / E 150) OX=284591 GN=YALI0_E33033g PE=3 SV=1	72	20	55	20	34.6	8785.8	8777	8533.7	9219.9	9096.4	9386.3	11309.4	10744.5	10963.6	11912	12109.1
High	Q6C9T4	YALI0D08536p OS=Yarrowia lipolytica (strain CLIB 122 / E 150) OX=284591 GN=YALI0_D08536g PE=4 SV=1	33	21	46	21	92.7	6304.3	7855.7	7625.3	6901.2	7069	7219.1	3878.9	3710	3715.8	4375	4411.4
High	Q6CBL6	YALI0C17545p OS=Yarrowia lipolytica (strain CLIB 122 / E 150) OX=284591 GN=YALI0_C17545g PE=4 SV=1	46	18	48	17	46.6	8816	10504.5	10021.1	9709.6	9687.4	10118.5	6108.8	6259.1	6542.5	8082.9	8214.9
High	Q6CB66	YALI0C21538p OS=Yarrowia lipolytica (strain CLIB 122 / E 150) OX=284591 GN=YALI0_C21538g PE=4 SV=1	13	27	36	27	253.7	5550.2	7172.9	7229.7	7793	7374.8	7142.8	4528.8	4583.9	4961.7	6408.3	6301.5
High	F2Z6F1	YALI0D05467p OS=Yarrowia lipolytica (strain CLIB 122 / E 150) OX=284591 GN=YALI0_D05467g PE=1 SV=1	39	21	39	21	78.9	5942.7	7216.9	7255.1	6966.4	7248.1	7040.7	4950.8	4859	5031.4	5086.5	5320.2
High	Q6C9V7	YALI0D07942p OS=Yarrowia lipolytica (strain CLIB 122 / E 150) OX=284591 GN=YALI0_D07942g PE=3 SV=1	44	20	43	17	53.2	6628.8	6295.2	6052.5	8401.9	8191.9	8146.6	4469.4	4377.3	4897.6	7927.8	8125.5
High	Q6C792	YALI0E02706p OS=Yarrowia lipolytica (strain CLIB 122 / E 150) OX=284591 GN=YALI0_E02706g PE=3 SV=1	23	27	36	27	154.9	5163.9	6629.1	6262.7	5542.8	5598.5	6032.9	5795.9	5549.8	5412.1	5920.9	5957.3
High	Q6C430	YALI0E30217p OS=Yarrowia lipolytica (strain CLIB 122 / E 150) OX=284591 GN=YALI0_E30217g PE=4 SV=1	20	26	33	26	170.6	7465.2	6286.7	6463.2	6963.3	7054.5	6903.4	8305.4	8234.3	8206.9	7745.9	7874.5
High	Q6C4U1	30S ribosomal protein S3, chloroplastic OS=Yarrowia lipolytica (strain CLIB 122 / E 150) OX=284591 GN=YALI0_E23694g PE=3 SV=1	61	14	121	14	26.9	18094.4	16644.1	17587.4	13111.1	13578.2	13495.6	18568.7	18521.4	17878.2	14895.5	14429.4
High	Q6CE11	Dipeptidyl peptidase 3 OS=Yarrowia lipolytica (strain CLIB 122 / E 150) OX=284591 GN=YALI0_B19580g PE=3 SV=1	40	21	40	21	74.9	6432	7840.1	7117.6	6402.3	6397.4	6673.7	8232.3	7807.6	7742.4	7359.2	7485.2
High	Q6C5W5	Diadenosine tetraphosphate synthetase OS=Yarrowia lipolytica (strain CLIB 122 / E 150) OX=284591 GN=YALI0_E14597g PE=3 SV=1	41	25	55	25	74	8500.8	10673.4	10516.5	9208.6	9601.9	9593.5	9612	9718.9	9431.1	8328.1	7901.8
High	Q6BZT4	YALI0F31053p OS=Yarrowia lipolytica (strain CLIB 122 / E 150) OX=284591 GN=YALI0_F31053g PE=4 SV=1	16	25	33	25	206.1	5117.5	6147.4	6169.6	5908.6	5915.7	5942.5	4918	5109.1	5317.3	6540.3	6453.4
High	Q6CAA3	YALI0D04554p OS=Yarrowia lipolytica (strain CLIB 122 / E 150) OX=284591 GN=YALI0_D04554g PE=4 SV=1	50	19	50	19	48.9	6582.2	4790.9	5541.9	5639	5515.9	5482	7313.1	7126.5	6929.1	6539.9	6140.3
High	Q6C8H6	YALI0D19536p OS=Yarrowia lipolytica (strain CLIB 122 / E 150) OX=284591 GN=YALI0_D19536g PE=3 SV=1	22	21	32	21	132	5628.2	4983.2	4837.4	5186.7	5167.1	5076.7	5307.6	5375.6	5493.2	5762.2	5804.1
High	Q6CEM5	S-adenosylmethionine synthase OS=Yarrowia lipolytica (strain CLIB 122 / E 150) OX=284591 GN=YALI0_B14509g PE=3 SV=1	47	15	67	15	42.2	9552.6	11647.1	11759.4	9202	9515.2	8838.4	11085.1	11442.8	11712.8	9577.5	9323.1
High	Q6C1G8	YALI0F16379p OS=Yarrowia lipolytica (strain CLIB 122 / E 150) OX=284591 GN=YALI0_F16379g PE=3 SV=1	35	22	42	20	85.3	5002.5	5397.5	5520.1	5395.6	5566.7	5680.7	4942.2	5156.1	5026.8	4677.4	4476.4
High	Q6C457	U3 small nucleolar RNA-associated protein 10 OS=Yarrowia lipolytica (strain CLIB 122 / E 150) OX=284591 GN=UTP10 PE=3 SV=1	15	22	30	22	181.6	8066.8	4829	4845.9	5204.9	5180.6	5188.1	5405.7	5541.9	5390	5888	5853.9
High	Q6C868	Aspartyl-tRNA synthetase OS=Yarrowia lipolytica (strain CLIB 122 / E 150) OX=284591 GN=YALI0_D22264g PE=3 SV=1	43	21	40	21	63.4	5572.9	5362.3	5424	4990.2	5018.2	5031.8	5987.1	6236.4	5824.6	4928.3	4977.5
High	Q6CGR5	YALI0A17020p OS=Yarrowia lipolytica (strain CLIB 122 / E 150) OX=284591 GN=YALI0_A17020g PE=3 SV=1	23	21	35	21	147.7	5432.5	9085.7	7965.7	9729	9985.8	9284.8	2557.3	2533.4	2390.5	2299.8	2626.6
High	Q6CI26	UTP--glucose-1-phosphate uridylyltransferase OS=Yarrowia lipolytica (strain CLIB 122 / E 150) OX=284591 GN=YALI0_A02310g PE=3 SV=1	44	20	47	20	55.6	13476.9	12906.1	13198.3	11413.9	11422.7	11366.7	13677	13777.9	13347.4	11989	11732.6
High	Q6C7C8	YALI0E01870p OS=Yarrowia lipolytica (strain CLIB 122 / E 150) OX=284591 GN=YALI0_E01870g PE=4 SV=1	43	20	28	20	61.3	5045.1	7798.5	5361.4	5466.8	5770.9	6026.8	5002.4	5238.1	5019.3	5201.9	5076
High	Q6C5S3	Structural maintenance of chromosomes protein OS=Yarrowia lipolytica (strain CLIB 122 / E 150) OX=284591 GN=YALI0_E15620g PE=3 SV=1	25	26	35	26	137	6656.2	7287.5	7262.1	6798.7	6734	6935.5	4656.3	4760.3	4878.6	6301.5	6604.2
High	Q6CFC8	YALI0B08272p OS=Yarrowia lipolytica (strain CLIB 122 / E 150) OX=284591 GN=YALI0_B08272g PE=4 SV=2	32	18	33	18	88.8	5824.1	5397	5189	6383.3	6520.4	6224.2	4014.7	4018.5	4159.9	4733.4	5048.1
High	Q6C1H2	Lysine--tRNA ligase OS=Yarrowia lipolytica (strain CLIB 122 / E 150) OX=284591 GN=YALI0_F16291g PE=3 SV=1	35	18	47	18	66.8	8241.9	8310.3	8606.3	8243.6	8360.2	8103.1	9379.7	9596	9590.5	9353	9592.6
High	Q6CF45	YALI0B10362p OS=Yarrowia lipolytica (strain CLIB 122 / E 150) OX=284591 GN=YALI0_B10362g PE=4 SV=1	35	23	42	23	69.4	7754.4	7391.3	7748.5	7464.6	7430.2	7424.2	8765.4	8660.7	8565.1	7643.7	7604.3
High	Q6C3Q8	Dynein heavy chain, cytoplasmic OS=Yarrowia lipolytica (strain CLIB 122 / E 150) OX=284591 GN=YALI0_E32857g PE=4 SV=1	8	28	32	28	447.6	4218.3	3479	3619.8	3549.9	3590.1	3537.3	3984.2	3890.8	4035.1	4546.2	4510.1
High	Q6C8D4	T-complex protein 1 subunit gamma OS=Yarrowia lipolytica (strain CLIB 122 / E 150) OX=284591 GN=YALI0_D20570g PE=3 SV=1	43	21	38	20	59.1	6007.6	5375.7	5530.7	5829.3	5833.7	5835.8	7251.6	7406.5	7147.2	6593.5	6442.7
High	Q6CB69	ATP-dependent RNA helicase DED1 OS=Yarrowia lipolytica (strain CLIB 122 / E 150) OX=284591 GN=DED1 PE=3 SV=1	39	21	46	20	66.9	8612.4	7814.4	7349.5	6712	6682.5	6955.8	10233.4	10800.3	10198.7	9098.2	9252.7
High	Q6CBJ1	Amine oxidase OS=Yarrowia lipolytica (strain CLIB 122 / E 150) OX=284591 GN=YALI0_C18315g PE=3 SV=1	30	16	36	16	75.5	7361.2	7101.1	6395.2	9350.2	9198.5	9249.1	4694.8	4664.8	5041.1	7177.2	6907.5
High	Q6C755	YALI0E03630p OS=Yarrowia lipolytica (strain CLIB 122 / E 150) OX=284591 GN=YALI0_E03630g PE=3 SV=1	27	22	29	22	110.2	4105.1	3654.2	3307.9	3860.8	3770	3797.8	3948.6	3766.8	3842.2	4141.8	4410.8
High	Q6CB92	T-complex protein 1 subunit eta OS=Yarrowia lipolytica (strain CLIB 122 / E 150) OX=284591 GN=YALI0_C20999g PE=3 SV=1	43	20	40	20	59.3	5790.4	5715.4	5883.7	6342.6	6281	6192.3	7235.5	7009.4	6908.1	6705.1	6830.1
High	Q6CC84	Transcription elongation factor SPT5 OS=Yarrowia lipolytica (strain CLIB 122 / E 150) OX=284591 GN=SPT5 PE=3 SV=1	28	25	36	25	106.3	5878.4	4633.4	4845.2	5169.4	5075.2	5036.9	4486.1	4265	4453.5	5155.9	5218.8
High	Q6C7R0	YALI0D26147p OS=Yarrowia lipolytica (strain CLIB 122 / E 150) OX=284591 GN=YALI0_D26147g PE=3 SV=1	41	25	42	25	72.4	6005.7	6054.9	5906	5199.6	5272.5	5236.1	6408.8	6733.7	6744.7	6138.7	6203.3
High	Q6CFS3	Inositol-3-phosphate synthase OS=Yarrowia lipolytica (strain CLIB 122 / E 150) OX=284591 GN=YALI0_B04312g PE=3 SV=1	41	16	34	16	58.1	7656.7	6016.7	6134.5	6512.3	6608.3	6188.4	8026.1	8127	7739.3	6285.9	6074.2
High	Q6CG29	3-isopropylmalate dehydratase OS=Yarrowia lipolytica (strain CLIB 122 / E 150) OX=284591 GN=YALI0_B01364g PE=3 SV=1	33	21	38	21	83.2	5879.3	6604.5	7035.4	5131.6	5295.9	5182	7190.2	7396.7	7388.4	5959.1	5907.6
High	Q6CD53	Glutaminyl-tRNA synthetase OS=Yarrowia lipolytica (strain CLIB 122 / E 150) OX=284591 GN=YALI0_C03674g PE=3 SV=1	32	22	45	22	90	7193.1	7043	7037.7	6996	7010.4	7056.5	7948.9	8011	8023.8	7139	6859.3
High	Q6CEG7	CCT-alpha OS=Yarrowia lipolytica (strain CLIB 122 / E 150) OX=284591 GN=YALI0_B15774g PE=3 SV=2	35	17	48	17	60.6	8568.3	7067.7	5987	6815	6674.3	6896.7	10571	10712.9	10498.1	10150.3	10004.3
High	F2Z5Z3	YALI0A10659p OS=Yarrowia lipolytica (strain CLIB 122 / E 150) OX=284591 GN=YALI0_A10659g PE=3 SV=1	45	12	89	6	32.8	5707.8	6523.2	6267.3	4077.7	4165.4	4289.1	5562.6	6345.9	5740.5	5154.2	4928
High	Q6C4K5	Fructose-bisphosphate aldolase OS=Yarrowia lipolytica (strain CLIB 122 / E 150) OX=284591 GN=YALI0_E26004g PE=3 SV=1	45	12	69	12	39.9	12407	13123.7	12872.3	13478.7	13305.3	12936.2	10135.7	10401.3	10385.1	9699.2	9658.8
High	Q6CH25	Asparagine synthase (glutamine-hydrolyzing) OS=Yarrowia lipolytica (strain CLIB 122 / E 150) OX=284591 GN=YALI0_A13387g PE=4 SV=1	42	20	43	20	63.5	8105.7	7363.8	7571.5	6167	6117.6	6093.5	10468.2	10499.5	10008	7753.2	7307.8
High	Q6C5L5	Protein transport protein SEC23 OS=Yarrowia lipolytica (strain CLIB 122 / E 150) OX=284591 GN=SEC23 PE=3 SV=2	28	15	34	15	84.3	4400.4	3803.8	3922.8	3891.7	3884.5	3992.2	5145.7	5082.4	4845.5	5098.7	4968.8
High	Q6CGV2	Histidine biosynthesis trifunctional protein OS=Yarrowia lipolytica (strain CLIB 122 / E 150) OX=284591 GN=YALI0_A15950g PE=3 SV=1	25	18	31	18	91.7	7241.2	8033	8412	8355.6	8299.5	8015.5	7977.4	8195.1	8267.8	7642.9	7964.2
High	Q6CFZ7	Aspartate aminotransferase OS=Yarrowia lipolytica (strain CLIB 122 / E 150) OX=284591 GN=YALI0_B02178g PE=3 SV=1	41	14	56	14	47.6	7039.5	8980.7	8911.5	8362.6	8562.2	8622.4	9518.7	9562.8	9364.5	8486.9	8053.2
High	Q6C577	YALI0E20405p OS=Yarrowia lipolytica (strain CLIB 122 / E 150) OX=284591 GN=YALI0_E20405g PE=4 SV=1	33	15	37	15	66	6523.8	7691.8	7207	5618.3	5530.6	5396.8	9959.6	10504.1	9552.8	5763.7	5436.7
High	Q6CBL5	YALI0C17567p OS=Yarrowia lipolytica (strain CLIB 122 / E 150) OX=284591 GN=YALI0_C17567g PE=4 SV=1	95	13	25	13	27.2	2807.6	5415.1	4481.5	2036.9	2673.4	2044.5	681.7	764.2	682.9	781.3	779.6
High	Q6CAU5	Pyridoxal 5'-phosphate synthase (glutamine hydrolyzing) OS=Yarrowia lipolytica (strain CLIB 122 / E 150) OX=284591 GN=YALI0_C24255g PE=3 SV=1	49	14	73	14	32.1	15224	12256.3	12175.5	11763.4	11861.6	11754.3	23999.4	21975.2	22763.2	19255	19018.5
High	Q6C5R9	Malate synthase OS=Yarrowia lipolytica (strain CLIB 122 / E 150) OX=284591 GN=YALI0_E15708g PE=3 SV=2	41	22	52	22	61.4	13026.6	10604.6	10927.4	12553.4	11905.5	12069.2	11301.2	11091.6	11605.2	15484	14975.9
High	Q6CAD6	DNA-directed RNA polymerase subunit beta OS=Yarrowia lipolytica (strain CLIB 122 / E 150) OX=284591 GN=YALI0_D03718g PE=3 SV=1	23	26	43	26	139.4	5415.8	5632.1	4990	5132.2	4942.1	5078.2	5525.3	5825.6	5779.2	6274	6273.7
High	Q6C278	YALI0F10098p OS=Yarrowia lipolytica (strain CLIB 122 / E 150) OX=284591 GN=YALI0_F10098g PE=3 SV=2	26	24	40	24	123.5	6255.9	6104.5	5948.8	5993.3	6003.8	6168.7	6714.7	7147.1	6788.2	6738.1	6446.8
High	Q6CEW0	YALI0B12474p OS=Yarrowia lipolytica (strain CLIB 122 / E 150) OX=284591 GN=YALI0_B12474g PE=3 SV=1	37	16	39	16	56.3	5920.6	7508.4	7152.7	6586.2	6791.1	6955.4	7155.6	7330.4	6857.5	5569.6	5729.6
High	Q6C0Z6	Cytochrome c peroxidase, mitochondrial OS=Yarrowia lipolytica (strain CLIB 122 / E 150) OX=284591 GN=CCP1 PE=3 SV=1	56	15	48	15	37.6	6872.5	7978.4	8377.8	8957.7	8613.1	8724.7	4793.1	4672.6	4851	6520.4	6552.2
High	Q6C7A4	YALI0E02398p OS=Yarrowia lipolytica (strain CLIB 122 / E 150) OX=284591 GN=YALI0_E02398g PE=3 SV=2	21	20	27	20	138.8	3851.8	4041.1	4043.6	4181.2	4315.6	4153.9	3699.6	3798.7	3876.9	4300.5	4331.2
High	Q6C0T2	Cation-transporting ATPase OS=Yarrowia lipolytica (strain CLIB 122 / E 150) OX=284591 GN=YALI0_F21967g PE=3 SV=1	19	21	32	21	136.3	5634.3	5812.6	6083.7	6458.3	6492.9	6324.1	7256.3	7449.1	7394.3	7794.7	7564.8
High	Q6C9N5	YALI0D09713p OS=Yarrowia lipolytica (strain CLIB 122 / E 150) OX=284591 GN=YALI0_D09713g PE=3 SV=1	43	28	39	24	74.2	9287.8	7177.7	7211.6	7480	7641.3	7947	10515.3	10676.8	10299.1	10318.2	10441.6
High	Q6CCT2	Fumarate hydratase OS=Yarrowia lipolytica (strain CLIB 122 / E 150) OX=284591 GN=YALI0_C06776g PE=3 SV=1	38	14	54	14	52.9	11973	10665.2	10989.1	10893.4	10696.7	10697	11001	11111.1	10811.9	10262	10133.6
High	Q6CG65	YALI0B00528p OS=Yarrowia lipolytica (strain CLIB 122 / E 150) OX=284591 GN=YALI0_B00528g PE=4 SV=1	29	20	29	20	105.4	3683.8	3487.9	3339.6	3614.1	3565.5	3802.3	3004	3036.5	3075.3	4220.1	4379.7
High	Q6C820	YALI0D23463p OS=Yarrowia lipolytica (strain CLIB 122 / E 150) OX=284591 GN=YALI0_D23463g PE=4 SV=1	13	22	33	22	206.3	6592.2	6433.4	6532.1	6749.1	6610.3	6605.7	7197.1	7494.9	7343.5	8066.3	8116
High	Q6C181	Glycogen [starch] synthase OS=Yarrowia lipolytica (strain CLIB 122 / E 150) OX=284591 GN=YALI0_F18502g PE=3 SV=1	30	16	39	16	78.7	5342	5552.3	5366.1	5133	5207.6	5302.8	4992.6	5372.1	5073.7	4829.7	4655.9
High	Q6BZQ2	YALI0F31845p OS=Yarrowia lipolytica (strain CLIB 122 / E 150) OX=284591 GN=YALI0_F31845g PE=4 SV=1	19	22	26	21	162.2	5392.8	4121.9	4014.2	4650.3	4743.4	4898.9	6342.3	6249.3	6862.9	7008.4	7221.3
High	Q6CAW1	YALI0C23903p OS=Yarrowia lipolytica (strain CLIB 122 / E 150) OX=284591 GN=YALI0_C23903g PE=4 SV=1	17	19	31	19	138.4	4334.5	6618.8	6334.3	7149.1	7446.4	7020.9	3502	3333	3660.8	4357.8	4897.5
High	Q6C7N1	YALI0D26752p OS=Yarrowia lipolytica (strain CLIB 122 / E 150) OX=284591 GN=YALI0_D26752g PE=4 SV=1	21	23	35	23	142.5	6805.3	6428.1	6372.9	6550.6	6372.4	6373.8	6272.7	6335.5	6373.1	6900.5	7024.1
High	Q6C5C0	Tubulin alpha chain OS=Yarrowia lipolytica (strain CLIB 122 / E 150) OX=284591 GN=YALI0_E19360g PE=3 SV=1	44	16	48	16	50.4	7328.8	7338.2	7551.4	7541.3	7147.9	7297.7	8508.9	8452.7	8547.4	10243.1	9831.4
High	Q6C855	Eukaryotic translation initiation factor 3 subunit C OS=Yarrowia lipolytica (strain CLIB 122 / E 150) OX=284591 GN=NIP1 PE=3 SV=1	22	20	45	20	92.6	10906.9	8817.9	9301.4	8569.6	8321	8247	12167.9	12576.1	12332.1	11288.1	10744.3
High	P41555	Isocitrate lyase OS=Yarrowia lipolytica (strain CLIB 122 / E 150) OX=284591 GN=ICL1 PE=3 SV=3	43	19	32	19	60	6211.5	4302	4644.8	4019.2	4003.9	3822.7	10528.6	10250.7	9912.3	7237.8	6952.8
High	Q6C846	Acetylornithine aminotransferase, mitochondrial OS=Yarrowia lipolytica (strain CLIB 122 / E 150) OX=284591 GN=ARG8 PE=3 SV=1	47	16	27	16	44.4	5466.5	7505.6	7306.7	6808	7060.3	7230.9	5336.8	5478.4	5639.8	5459.4	5658.3
High	Q6C8Y9	YALI0D15708p OS=Yarrowia lipolytica (strain CLIB 122 / E 150) OX=284591 GN=YALI0_D15708g PE=3 SV=1	42	16	59	16	45.9	9772.7	9705.1	9763.3	9376	9249.9	8823.7	10835.9	11158.9	11265.1	10041.4	9546
High	Q6CHE0	Glycine cleavage system P protein OS=Yarrowia lipolytica (strain CLIB 122 / E 150) OX=284591 GN=YALI0_A09856g PE=3 SV=1	23	19	41	19	108.5	8303.4	8723	8543.5	8686	8673.4	8536.8	10594.8	10654.6	11155.3	10863.7	10571.2
High	Q6C359	YALI0F02387p OS=Yarrowia lipolytica (strain CLIB 122 / E 150) OX=284591 GN=YALI0_F02387g PE=4 SV=1	13	25	29	25	210.2	3773.7	3405.3	3676.8	3435.1	3554.8	3476.3	3526.5	3438.2	3427.9	3751.5	3839.4
High	Q6C314	Coatomer subunit gamma OS=Yarrowia lipolytica (strain CLIB 122 / E 150) OX=284591 GN=YALI0_F03454g PE=3 SV=1	25	23	38	23	100	7069.8	6620.8	6845.5	6451.4	6551.6	6510.7	7744.9	7918.8	7595.3	7806.7	7768.6
High	Q6CA33	Isocitrate dehydrogenase [NAD] subunit, mitochondrial OS=Yarrowia lipolytica (strain CLIB 122 / E 150) OX=284591 GN=YALI0_D06303g PE=3 SV=1	47	13	58	13	40	9011.9	10826.7	10585.8	10804.3	11398.8	10978.5	6978.6	7610.5	7319.8	6951.7	7384.5
High	Q6C8M8	Sterol 3-beta-glucosyltransferase OS=Yarrowia lipolytica (strain CLIB 122 / E 150) OX=284591 GN=ATG26 PE=3 SV=3	16	24	32	24	159.5	7192.1	6657.2	6927.6	7753.9	7472.2	7546.5	6392.1	6072.1	6209.7	6469.2	6241.9
High	Q6C5X7	YALI0E14234p OS=Yarrowia lipolytica (strain CLIB 122 / E 150) OX=284591 GN=YALI0_E14234g PE=4 SV=1	14	19	26	18	181.1	4139.7	3464	3398.5	3702.3	3676	3985.5	4254.1	4028.1	4200.5	5099.2	5145.3
High	Q6CFN6	CTP synthase OS=Yarrowia lipolytica (strain CLIB 122 / E 150) OX=284591 GN=YALI0_B05368g PE=3 SV=1	38	20	47	20	63.5	9474.1	7217.9	7007.5	7050.4	6998.6	7049.2	12135.7	12303.6	12367.8	10152.2	10102
High	Q6C793	2-methylcitrate synthase, mitochondrial OS=Yarrowia lipolytica (strain CLIB 122 / E 150) OX=284591 GN=YALI0E02684g PE=1 SV=1	39	16	69	16	51.7	13436.7	13944.6	13727.1	14591.6	14201.2	14114.9	12273.8	12127.6	12733.5	13112.8	13379.6
High	Q6C916	YALI0D15114p OS=Yarrowia lipolytica (strain CLIB 122 / E 150) OX=284591 GN=YALI0_D15114g PE=3 SV=1	34	15	23	15	64.1	4836.7	5220.6	5156.9	5292.9	5175.8	5003.4	3848.7	3869	3954.8	4746.3	4775.2
High	Q6CFX7	Phosphoglycerate mutase OS=Yarrowia lipolytica (strain CLIB 122 / E 150) OX=284591 GN=YALI0_B02728g PE=3 SV=1	59	11	36	11	27.5	7174.3	6516.8	6387.9	6603.6	6922.8	6775.6	6029.3	5810.7	5909.1	6413	6259.6
High	Q6CE42	DNA replication licensing factor MCM7 OS=Yarrowia lipolytica (strain CLIB 122 / E 150) OX=284591 GN=MCM7 PE=3 SV=1	35	21	33	21	88.1	5461	4721.1	5064.4	4461.6	4507.5	4781.8	4961.9	4936.3	5139.9	5692.6	5637.9
High	Q6CB52	RuvB-like helicase 1 OS=Yarrowia lipolytica (strain CLIB 122 / E 150) OX=284591 GN=RVB1 PE=3 SV=1	41	12	26	12	49.6	5468.9	5094.6	4982.7	5057.4	5053.4	5136.9	4479.6	4650.9	4448.8	4725.3	4841.1
High	F2Z640	YALI0D26315p OS=Yarrowia lipolytica (strain CLIB 122 / E 150) OX=284591 GN=YALI0_D26315g PE=4 SV=1	16	22	31	22	169.1	4832.8	4535.8	4499.3	4696.4	4495.7	4668.6	3690.9	3699.2	3645.3	4659.5	4805.7
High	Q6C390	YALI0F01694p OS=Yarrowia lipolytica (strain CLIB 122 / E 150) OX=284591 GN=YALI0_F01694g PE=4 SV=1	20	17	34	17	108.6	3970.6	4306.9	4164.8	4630.4	4856.7	4576.6	3165.5	2966.6	3134.6	4112.1	4406.8
High	Q6C688	YALI0E11539p OS=Yarrowia lipolytica (strain CLIB 122 / E 150) OX=284591 GN=YALI0_E11539g PE=4 SV=2	26	18	25	18	103.8	4494.2	4679.6	4587.8	4343.7	4315.2	4404.8	3408.4	3497.8	3538.1	4605.6	4699.1
High	Q6C157	Coatomer subunit beta OS=Yarrowia lipolytica (strain CLIB 122 / E 150) OX=284591 GN=YALI0_F19074g PE=4 SV=1	22	16	34	16	106.3	5786.1	4484.3	4604.4	4449.6	4302.5	4391.2	6274.9	6053.1	6069.4	6188.4	6307.4
High	O74936	Acyl-coenzyme A oxidase 3 OS=Yarrowia lipolytica (strain CLIB 122 / E 150) OX=284591 GN=POX3 PE=1 SV=1	34	20	36	18	78	4471.3	4331	4294.5	4147.5	3933.6	3980.5	5221.2	5315	5331.2	5030	4831.1
High	Q6C4X4	Phenylalanyl-tRNA synthetase beta subunit OS=Yarrowia lipolytica (strain CLIB 122 / E 150) OX=284591 GN=YALI0_E22979g PE=3 SV=1	37	20	47	20	66.6	9973.6	11717.3	10512	10116.8	10244.3	10263.7	11052.7	11400.2	10981.7	9941.5	10085.9
High	Q6C0G7	Tryptophan synthase OS=Yarrowia lipolytica (strain CLIB 122 / E 150) OX=284591 GN=YALI0_F24893g PE=3 SV=1	33	20	34	20	74.1	7211.8	7094	7576.8	6152.3	6319.7	6127.7	8255.1	8462.8	8244.4	6977.8	6814.7
High	Q6C8B8	YALI0D20966p OS=Yarrowia lipolytica (strain CLIB 122 / E 150) OX=284591 GN=YALI0_D20966g PE=3 SV=2	39	13	38	13	42.7	5097.8	6667.2	7070.7	6956.8	6855.7	6840.6	6124.5	6474.5	6335.8	6405.9	6396.9
High	Q6C897	Inosine-5'-monophosphate dehydrogenase OS=Yarrowia lipolytica (strain CLIB 122 / E 150) OX=284591 GN=YALI0_D21530g PE=3 SV=1	33	13	39	13	56.6	5967.1	6411.1	6307.3	6377.9	6556.8	6440.5	7527.3	7284.6	7636.3	7047	7027.5
High	Q6C631	YALI0E12969p OS=Yarrowia lipolytica (strain CLIB 122 / E 150) OX=284591 GN=YALI0_E12969g PE=4 SV=2	21	24	34	24	132.7	6249.5	5849.7	6216.1	6235.9	6059.2	6248.3	5285.9	5344.1	5531.6	7567.1	7279.9
High	Q6CFZ0	YALI0B02332p OS=Yarrowia lipolytica (strain CLIB 122 / E 150) OX=284591 GN=YALI0_B02332g PE=3 SV=1	21	19	38	19	118.5	6138.1	6053.5	6121.6	6293.6	6285.6	6089.1	5241.5	5059	5232.3	5975.1	6035.9
High	Q6CEC1	YALI0B16822p OS=Yarrowia lipolytica (strain CLIB 122 / E 150) OX=284591 GN=YALI0_B16822g PE=3 SV=1	22	18	23	18	125.8	3139.4	2651.8	2602.5	2766.6	2644.7	2651	2882.9	2747.7	2905	3300	3325.3
High	Q6C3X6	RuvB-like helicase 2 OS=Yarrowia lipolytica (strain CLIB 122 / E 150) OX=284591 GN=RVB2 PE=3 SV=2	41	15	30	15	50.5	7407.7	5588.7	5452.1	6242.7	6063	6024.6	5781.6	5744.2	5775.2	6425.4	6482.9
High	Q6C256	YALI0F10703p OS=Yarrowia lipolytica (strain CLIB 122 / E 150) OX=284591 GN=YALI0_F10703g PE=4 SV=1	41	15	40	15	46.8	6704	6753.3	7175.9	6902.3	6939.1	6827.1	7898.2	8074.4	8011.2	8094.5	7906.2
High	Q6C0I5	Elongation factor Tu OS=Yarrowia lipolytica (strain CLIB 122 / E 150) OX=284591 GN=YALI0_F24387g PE=3 SV=1	37	12	39	12	46.6	7123.9	6652.9	6468.9	6718	6641.2	6879	8829	9102.8	8544.7	7301.3	7193.9
High	Q6CB20	DNA-directed RNA polymerase subunit OS=Yarrowia lipolytica (strain CLIB 122 / E 150) OX=284591 GN=YALI0_C22550g PE=3 SV=1	18	24	32	24	164.8	5618.8	5513	5714.8	6319.2	6177.3	6284.5	6245	6412.6	6461.7	6627.2	6748.3
High	Q6CFT8	Probable endonuclease LCL3 OS=Yarrowia lipolytica (strain CLIB 122 / E 150) OX=284591 GN=YALI0_B03960g PE=3 SV=1	26	18	33	18	93.1	4442.5	3800.2	3792.3	3162.6	3156.3	3141.6	5337.7	5435.3	5100.3	4462.2	4445.6
High	Q6CBN4	Phosphoenolpyruvate carboxykinase (ATP) OS=Yarrowia lipolytica (strain CLIB 122 / E 150) OX=284591 GN=YALI0_C16995g PE=3 SV=1	40	18	42	18	62	6949	8911.9	8209.7	10342.2	10291.9	9654	6361.2	6356.3	6359.4	6515.6	6949.2
High	Q6CH90	ATP-dependent RNA helicase SUB2 OS=Yarrowia lipolytica (strain CLIB 122 / E 150) OX=284591 GN=SUB2 PE=3 SV=2	46	16	37	16	49.4	4388.3	5830.8	4958.5	4640.1	4646.9	4958.8	4205.4	4417.3	4356.4	5011.1	4968.8
High	F2Z694	YALI0D08228p OS=Yarrowia lipolytica (strain CLIB 122 / E 150) OX=284591 GN=YALI0_D08228g PE=3 SV=1	42	12	74	6	33.2	4039.4	2698.9	2646.6	3031.3	2881.6	3015.5	6408	6508.7	6002.4	5298.2	4560.3
High	Q6CA32	YALI0D06325p OS=Yarrowia lipolytica (strain CLIB 122 / E 150) OX=284591 GN=YALI0_D06325g PE=4 SV=1	40	15	33	15	54.7	6030.6	5958.6	6067.3	6889.8	6935.5	6712.3	5810.7	5535.5	5797.5	5807.1	5935.8
High	Q6C8W6	Ubiquitinyl hydrolase 1 OS=Yarrowia lipolytica (strain CLIB 122 / E 150) OX=284591 GN=YALI0_D16335g PE=3 SV=1	22	18	28	18	131.4	5221.2	4339.1	4353.6	4615.9	4442.8	4464.5	5077.4	4892.1	5000.5	5400.3	5381.4
High	Q6C848	YALI0D22803p OS=Yarrowia lipolytica (strain CLIB 122 / E 150) OX=284591 GN=YALI0_D22803g PE=4 SV=1	33	17	38	17	67.8	5908.4	6225.6	5874.1	5343.2	5460.5	5451.4	6322	6724.2	6347	5174	5161.1
High	Q6CEH2	YALI0B15642p OS=Yarrowia lipolytica (strain CLIB 122 / E 150) OX=284591 GN=YALI0_B15642g PE=4 SV=1	29	19	30	19	83	5625.3	4144.7	4222.4	4816.7	4727	4605.3	6209.5	6074.3	6254	5703.1	5895.6
High	Q6CEL9	Aminopeptidase OS=Yarrowia lipolytica (strain CLIB 122 / E 150) OX=284591 GN=YALI0_B14641g PE=3 SV=2	23	19	27	19	108.5	4732.9	6132.4	5379.3	4274.1	4674.7	4825.2	5330.4	5543.7	5378.1	4354.4	4389.3
High	Q6C179	YALI0F18546p OS=Yarrowia lipolytica (strain CLIB 122 / E 150) OX=284591 GN=YALI0_F18546g PE=4 SV=1	27	23	31	23	111	5267.5	4561.8	4853.3	5246.3	5051.4	5003.7	5944.9	5676.2	5973.1	7011.1	6883.6
High	Q6C0N3	Threonine synthase OS=Yarrowia lipolytica (strain CLIB 122 / E 150) OX=284591 GN=YALI0_F23221g PE=3 SV=1	36	16	37	16	55.7	6163.5	7871.7	7387.7	7153.3	7271.9	7273.5	5771.8	5659.7	5909.9	6264.7	6662.8
High	Q6CEP8	Alcohol oxidase OS=Yarrowia lipolytica (strain CLIB 122 / E 150) OX=284591 GN=YALI0_B14014g PE=3 SV=1	34	18	29	18	67.5	4624.4	7043.3	7740.9	5567.4	6369.2	5408.1	6507.5	6468	6208.8	2528.5	2553.6
High	Q6C7B8	YALI0E02090p OS=Yarrowia lipolytica (strain CLIB 122 / E 150) OX=284591 GN=YALI0_E02090g PE=3 SV=1	42	16	37	16	59.1	5393.6	5462.7	5338.4	4796.3	4913.9	4837.5	5423.3	5330.4	5317.5	4929.8	4828.8
High	Q6C7Z9	DNA topoisomerase 2 OS=Yarrowia lipolytica (strain CLIB 122 / E 150) OX=284591 GN=YALI0_D23969g PE=3 SV=1	16	21	27	21	171.7	3697.8	3763.4	3808.6	3066.5	3074.5	3156.9	3640.9	3607	3568	3444.3	3425.3
High	Q6C5B2	YALI0E19536p OS=Yarrowia lipolytica (strain CLIB 122 / E 150) OX=284591 GN=YALI0_E19536g PE=4 SV=1	15	20	28	20	166.7	6401.1	5085.9	5400.5	5402	5319.9	5241.2	6856.5	7086.6	7066.2	7517.4	7395.4
High	Q6C4D4	ATP-dependent RNA helicase DBP2 OS=Yarrowia lipolytica (strain CLIB 122 / E 150) OX=284591 GN=DBP2 PE=3 SV=1	38	19	33	18	60.7	5686.1	4509.2	4526.5	4366.5	4379.9	4295.1	8134.9	7923.2	8040.4	7017	6859.6
High	Q6C2Q5	Acetyl-coenzyme A synthetase OS=Yarrowia lipolytica (strain CLIB 122 / E 150) OX=284591 GN=YALI0_F05962g PE=3 SV=1	37	22	52	22	72.3	8135.4	8463.6	8699.6	8397.3	8392.3	8112.2	9681.2	9771	9010.7	6430.6	6323.6
High	Q6C2E3	Cytochrome b-c1 complex subunit 2, mitochondrial OS=Yarrowia lipolytica (strain CLIB 122 / E 150) OX=284591 GN=QCR2 PE=3 SV=1	34	11	43	11	44.2	8000.1	9495.9	9602.3	9034.7	9129.1	8865.7	9417.2	9458.7	9356.5	8446.4	8474.9
High	Q6C1I6	YALI0F15939p OS=Yarrowia lipolytica (strain CLIB 122 / E 150) OX=284591 GN=YALI0_F15939g PE=4 SV=1	23	16	29	16	92.9	4062.1	3724.1	4028	4074.1	3927.9	4021.2	3285	3040.3	3265.3	4189.3	4329.9
High	Q6C1Q9	YALI0F14223p OS=Yarrowia lipolytica (strain CLIB 122 / E 150) OX=284591 GN=YALI0_F14223g PE=3 SV=1	32	10	66	10	39.3	13607.8	10822.2	11650.7	10669.3	10710.1	10600.6	15864.9	15500.5	15428.8	15700.2	14746.5
High	Q6CD47	YALI0C03828p OS=Yarrowia lipolytica (strain CLIB 122 / E 150) OX=284591 GN=YALI0_C03828g PE=4 SV=1	13	19	27	19	189.6	5411.3	3653.9	3433.9	3822.4	3749.5	3915.5	6095.7	6313.8	6155.8	6103	5939.3
High	Q6C199	YALI0F18106p OS=Yarrowia lipolytica (strain CLIB 122 / E 150) OX=284591 GN=YALI0_F18106g PE=4 SV=1	31	17	24	17	78.2	3497.6	4331.8	4188.7	4020.9	4117.4	3938.7	3758.1	4063.3	3893.9	3968	3973
High	Q6CG57	Adenylate kinase OS=Yarrowia lipolytica (strain CLIB 122 / E 150) OX=284591 GN=ADK1 PE=3 SV=2	60	14	58	14	27.6	11545.4	12208.2	12642.8	11086.2	11286	10832.5	12066.1	11742.8	11840.7	10002.8	9931.5
High	O59950	40S ribosomal protein S4 OS=Yarrowia lipolytica (strain CLIB 122 / E 150) OX=284591 GN=RPS4 PE=2 SV=1	59	16	81	16	29.2	15831.6	12013.9	12833.6	11010.4	10759.9	10761.9	19606.8	20151.9	19460.5	15799.7	15062
High	Q6C754	YALI0E03674p OS=Yarrowia lipolytica (strain CLIB 122 / E 150) OX=284591 GN=YALI0_E03674g PE=4 SV=1	26	15	23	15	84.2	3078.9	3406.3	3434.9	3032.7	3049.1	3097	3053.3	3201.2	3144.4	2838.6	2795.8
High	Q6C4Y7	Glucose-6-phosphate 1-dehydrogenase OS=Yarrowia lipolytica (strain CLIB 122 / E 150) OX=284591 GN=YALI0_E22649g PE=3 SV=1	41	19	50	19	56.9	13427.4	12540.1	13464.2	14879.4	14338.2	14422.4	11220.4	10898.7	10985.9	11521.9	10998.9
High	Q6CGV9	YALI0A15686p OS=Yarrowia lipolytica (strain CLIB 122 / E 150) OX=284591 GN=YALI0_A15686g PE=4 SV=1	25	21	31	21	110.3	7667.4	6353.4	7075.4	6939.7	6772.7	6939.1	7593.4	7455.9	7586.4	8850	8662.5
High	Q6C5C7	YALI0E19184p OS=Yarrowia lipolytica (strain CLIB 122 / E 150) OX=284591 GN=YALI0_E19184g PE=3 SV=1	35	18	31	18	72.3	5298.2	4701.5	4732.4	4734.5	4533.5	4620	5605.5	5273.6	5396.3	5330.3	4899.7
High	Q6CE38	Clustered mitochondria protein homolog OS=Yarrowia lipolytica (strain CLIB 122 / E 150) OX=284591 GN=CLU1 PE=3 SV=1	18	19	32	19	130.5	5186.7	6024.4	6398.6	4864.2	4957.3	4704.4	5893.3	6168.6	5897.5	4560	4692.4
High	Q6C1P3	YALI0F14575p OS=Yarrowia lipolytica (strain CLIB 122 / E 150) OX=284591 GN=YALI0_F14575g PE=4 SV=1	20	17	21	17	120.7	3902.2	3972.2	3598	3597.6	3600.4	3571.3	4425.2	4575.4	4447.2	4439.5	4517.2
High	Q6C7A7	YALI0E02332p OS=Yarrowia lipolytica (strain CLIB 122 / E 150) OX=284591 GN=YALI0_E02332g PE=3 SV=1	22	23	31	23	118.2	6099.9	4724.6	4880.6	5115.7	4908.3	5022.5	5303.3	5289.1	5331.4	6183.1	5989.3
High	Q6C207	YALI0F11847p OS=Yarrowia lipolytica (strain CLIB 122 / E 150) OX=284591 GN=YALI0_F11847g PE=4 SV=1	31	20	40	20	83.3	6881.7	6180.2	6414.9	7118.6	6711.8	7073.7	5264.9	5219.6	5257	6893.3	6901.8
High	Q6C0B5	Lon protease homolog, mitochondrial OS=Yarrowia lipolytica (strain CLIB 122 / E 150) OX=284591 GN=PIM1 PE=3 SV=1	21	22	31	22	129.4	4502.7	3680.4	3886.1	3695.5	3749.7	3921.4	7077.4	6978.9	6618.7	4932.8	4832.4
High	Q6C8T3	Altered inheritance of mitochondria protein 9, mitochondrial OS=Yarrowia lipolytica (strain CLIB 122 / E 150) OX=284591 GN=AIM9 PE=3 SV=1	34	16	33	16	66.3	4527.8	5260.1	5098.2	5076.5	5016.1	5037.6	5612.5	5344.5	5114.5	4377.2	4281.9
High	Q6CI89	YALI0A00594p OS=Yarrowia lipolytica (strain CLIB 122 / E 150) OX=284591 GN=YALI0_A00594g PE=4 SV=1	35	13	47	13	48	7179.1	5781	6106.1	5477.2	5754.5	5771.4	9740.9	9349	9337.8	7145.2	6943.1
High	Q6CHD8	H(+)-transporting two-sector ATPase OS=Yarrowia lipolytica (strain CLIB 122 / E 150) OX=284591 GN=YALI0_A09900g PE=3 SV=1	35	18	49	18	67.3	5457.3	6398.8	5923.2	6380.4	6399.5	6403.8	5421.9	5397.7	5509.1	6625.9	6764.9
High	Q6C8V3	Malate dehydrogenase OS=Yarrowia lipolytica (strain CLIB 122 / E 150) OX=284591 GN=YALI0_D16753g PE=3 SV=1	59	14	65	14	35.9	6219.8	11200.6	11187.5	9276.7	9693.8	9195.3	7005.3	7055.5	6738	5456.1	5936.4
High	Q6CBD5	YALI0C19800p OS=Yarrowia lipolytica (strain CLIB 122 / E 150) OX=284591 GN=YALI0_C19800g PE=4 SV=1	25	13	33	13	107.2	2567.1	2019.6	2209.8	2024.5	2092.9	2113.5	3182.9	2559.5	2425.4	1977.6	1869.4
High	Q6C9I8	YALI0D10879p OS=Yarrowia lipolytica (strain CLIB 122 / E 150) OX=284591 GN=YALI0_D10879g PE=4 SV=1	16	20	26	20	204.9	2217.1	2188.2	2131.7	2127.3	2194.2	2110.6	2107.8	2024	2016.4	2203.9	2241.9
High	Q6C338	ATP synthase subunit gamma, mitochondrial OS=Yarrowia lipolytica (strain CLIB 122 / E 150) OX=284591 GN=ATP3 PE=1 SV=2	60	16	65	16	32.3	13229.9	18400.9	18168.4	13457	14189.6	13703.2	14737.2	14340.8	14536	12883.8	13271.7
High	Q6CDH4	Phospholipid-transporting ATPase OS=Yarrowia lipolytica (strain CLIB 122 / E 150) OX=284591 GN=YALI0_C00495g PE=3 SV=1	13	17	20	15	198.8	2337.3	3204.4	2111.9	2326.8	2220.1	2428.3	1963.6	2078	1891.3	2279.6	2290.2
High	Q6C1A8	YALI0F17842p OS=Yarrowia lipolytica (strain CLIB 122 / E 150) OX=284591 GN=YALI0_F17842g PE=3 SV=1	36	14	46	14	52.5	10014.7	7934.1	8046.6	9216.6	9132.3	8947.3	9287.7	8578.5	9854.8	11973.4	12203.3
High	Q6C350	Seryl-tRNA synthetase OS=Yarrowia lipolytica (strain CLIB 122 / E 150) OX=284591 GN=YALI0_F02629g PE=4 SV=1	41	17	32	17	52.1	5489.1	6734	6613	5221.5	5662.6	5552.3	5575.9	5658.5	5545.1	5051.6	4869.4
High	Q6C2Y4	Isocitrate dehydrogenase [NADP] OS=Yarrowia lipolytica (strain CLIB 122 / E 150) OX=284591 GN=YALI0_F04095g PE=3 SV=2	44	16	40	16	46.3	9102.4	8781	7351.4	7625.1	7768.4	8016.9	7179.7	7548.9	7253.5	7310.8	7318.8
High	Q6C6Z1	Isocitrate dehydrogenase [NAD] subunit, mitochondrial OS=Yarrowia lipolytica (strain CLIB 122 / E 150) OX=284591 GN=YALI0_E05137g PE=3 SV=2	40	11	50	11	39.9	8112.2	9775.3	9250.8	9602.2	9740.1	9767.2	6434.2	7379.9	6991.2	7544.7	7948.2
High	Q6C4C9	FK506-binding protein 3 OS=Yarrowia lipolytica (strain CLIB 122 / E 150) OX=284591 GN=FPR3 PE=3 SV=1	39	11	53	11	45.2	7438.1	5472	5746.4	7148	7033.9	7580.8	11322.4	12069.5	10357.4	8176.8	7768.9
High	Q6C2T4	Protein transport protein SEC24 OS=Yarrowia lipolytica (strain CLIB 122 / E 150) OX=284591 GN=SEC24 PE=3 SV=1	19	14	29	14	101.8	5052.7	5086.2	5334	5139	5051.4	5152.5	6629.7	6710.4	6570.5	6905.3	6701.7
High	Q6CBP3	YALI0C16797p OS=Yarrowia lipolytica (strain CLIB 122 / E 150) OX=284591 GN=YALI0_C16797g PE=3 SV=2	35	16	41	16	59.4	5998.5	4891.7	5042.5	5353.9	4993.8	5036.3	9419.2	9025	9085	7562.3	7086.4
High	Q6CD89	YALI0C02805p OS=Yarrowia lipolytica (strain CLIB 122 / E 150) OX=284591 GN=YALI0_C02805g PE=4 SV=1	50	12	28	12	29.4	5509.3	5539.7	5305.7	6540.8	6434.9	6345.7	3836.5	3867.8	4044.6	4628.4	4685.1
High	Q6CGF0	YALI0A19888p OS=Yarrowia lipolytica (strain CLIB 122 / E 150) OX=284591 GN=YALI0_A19888g PE=4 SV=1	40	14	37	14	46.9	3858.3	4027.2	3924.3	5095.3	4825.3	4687.1	2905.5	2703.4	2946.8	3785.1	3815.9
High	Q6BZU3	YALI0F30855p OS=Yarrowia lipolytica (strain CLIB 122 / E 150) OX=284591 GN=YALI0_F30855g PE=4 SV=1	17	19	24	19	131.9	4275.7	4595.9	4658.3	4649.4	4877.2	4810.9	3327.5	3091.8	3281.9	3572.9	3743.2
High	Q6CD21	Ornithine aminotransferase OS=Yarrowia lipolytica (strain CLIB 122 / E 150) OX=284591 GN=YALI0_C04433g PE=3 SV=1	32	11	26	11	46.7	4729.3	3688.8	3693	3722.8	3735.3	3749.3	6669.9	6557.3	7088.6	5509.7	5470.9
High	Q6C3E1	Glycerol kinase OS=Yarrowia lipolytica (strain CLIB 122 / E 150) OX=284591 GN=YALI0_F00484g PE=3 SV=1	25	12	91	12	54.6	14176.1	16873.4	17195.6	13007.1	12946.3	12959.9	18319.8	19704.4	19536.3	15972.9	15285.4
High	F2Z5Y1	YALI0C05665p OS=Yarrowia lipolytica (strain CLIB 122 / E 150) OX=284591 GN=YALI0_C05665g PE=3 SV=1	59	13	53	12	29.4	6112.5	5543.2	5612	6932.8	6559.8	6905.6	4509.5	4338.4	4524.2	5962.5	6117.3
High	Q6C551	YALI0E20977p OS=Yarrowia lipolytica (strain CLIB 122 / E 150) OX=284591 GN=YALI0_E20977g PE=4 SV=1	29	12	44	12	55.9	10065.2	7307.3	7914.5	8385.6	8267.9	8186.2	11394.1	10688.5	11181	11404.6	10781.1
High	Q6CH23	YALI0A13519p OS=Yarrowia lipolytica (strain CLIB 122 / E 150) OX=284591 GN=YALI0_A13519g PE=3 SV=1	16	17	20	13	139.2	2309.1	2015.4	1962.7	2209	2204.7	2165.3	2295.3	2235.6	2282	2479.3	2440.2
High	Q6CAF8	Ketol-acid reductoisomerase, mitochondrial OS=Yarrowia lipolytica (strain CLIB 122 / E 150) OX=284591 GN=YALI0_D03135g PE=3 SV=1	42	15	48	15	44.1	8708.2	8027.8	9137.1	6467.7	6548.3	6543.1	10351	10455.4	9673	6652.4	6419.2
High	Q6CF36	YALI0B10560p OS=Yarrowia lipolytica (strain CLIB 122 / E 150) OX=284591 GN=YALI0_B10560g PE=3 SV=1	32	16	24	16	68.5	4546.6	4181.5	4490.2	4272.2	4274.2	4509.7	5612.5	5651.8	5246.4	4231.1	4137.1
High	Q6CB55	Coatomer subunit beta' OS=Yarrowia lipolytica (strain CLIB 122 / E 150) OX=284591 GN=YALI0_C21802g PE=3 SV=2	22	17	37	17	97.2	6039.1	6015.8	5966.1	5158.2	5469.9	5089	5970.4	6246.9	5971.7	5876.1	5849.6
High	Q6C6R0	YALI0E07095p OS=Yarrowia lipolytica (strain CLIB 122 / E 150) OX=284591 GN=YALI0_E07095g PE=4 SV=1	16	20	30	20	169.6	6189.7	4985.5	4927.1	5241.8	5171.4	5255.1	5611	5749.2	5917.1	6335	6095.6
High	Q6C4Y2	YALI0E22781p OS=Yarrowia lipolytica (strain CLIB 122 / E 150) OX=284591 GN=YALI0_E22781g PE=3 SV=1	27	16	26	16	88.4	4643	6130.8	6311.3	5249.8	5387.7	5290.7	3586.5	3878.4	3886.1	3583.8	3563.3
High	Q6C3L8	Exocyst complex component Sec8 OS=Yarrowia lipolytica (strain CLIB 122 / E 150) OX=284591 GN=YALI0_E33759g PE=3 SV=1	21	20	24	20	122.5	3820.8	3558.2	3901.1	3879.6	3805.7	4097.4	4170.9	4230.1	4414.3	4798.6	4661.6
High	Q9UVF4	Glycerol-3-phosphate dehydrogenase [NAD(+)] 1 OS=Yarrowia lipolytica (strain CLIB 122 / E 150) OX=284591 GN=GPD1 PE=3 SV=1	38	11	30	11	43.4	4478.8	4791.1	4934.6	5235.8	5381.4	5270	5559.3	5871.2	5437.5	4142.4	3998.5
High	Q6C5S9	Phosphotransferase OS=Yarrowia lipolytica (strain CLIB 122 / E 150) OX=284591 GN=YALI0_E15488g PE=3 SV=1	37	13	27	13	52.5	3939	4174.7	4259.7	4504.1	4387.5	4204.6	3389.4	3448.9	3626.7	4209.6	4239
High	Q6CEX3	YALI0B12188p OS=Yarrowia lipolytica (strain CLIB 122 / E 150) OX=284591 GN=YALI0_B12188g PE=4 SV=1	16	18	24	16	143.6	4222.9	3660.3	3753.1	3190.8	3152.7	3394.1	4943.1	5079.2	5213.6	5038.9	5060.4
High	Q6C1T5	YALI0F13519p OS=Yarrowia lipolytica (strain CLIB 122 / E 150) OX=284591 GN=YALI0_F13519g PE=4 SV=1	13	15	19	15	172.9	2720.1	2955.2	2867.6	2640.3	2756.5	2930.2	2400	2591.4	2553.4	2758.8	2701.4
High	Q6CD68	Obg-like ATPase 1 OS=Yarrowia lipolytica (strain CLIB 122 / E 150) OX=284591 GN=OLA1 PE=3 SV=1	54	18	40	18	43.7	6460.3	7360.9	7670	7202.2	7425.8	7327	7387.9	7617.5	7513.1	6897.4	6949.2
High	Q6CBU7	Peroxin-1 OS=Yarrowia lipolytica (strain CLIB 122 / E 150) OX=284591 GN=YALI0_C15356g PE=4 SV=1	22	18	27	18	111.5	4647.6	4471.5	4742.8	4607.5	4569.6	4489.6	4423.5	4632.7	4707.9	4670.9	4764.8
High	Q6C9D7	YALI0D12012p OS=Yarrowia lipolytica (strain CLIB 122 / E 150) OX=284591 GN=YALI0_D12012g PE=3 SV=1	24	15	23	15	77	5573.2	3003.7	3329.4	3807.2	3511.7	3767.1	7337.4	7274.2	7219.7	6342.1	6045.6
High	Q6C9B7	YALI0D12452p OS=Yarrowia lipolytica (strain CLIB 122 / E 150) OX=284591 GN=YALI0_D12452g PE=3 SV=1	21	21	31	21	119	5262.5	4381.1	4411.4	4984.5	4864	5002.5	5054.5	5080.3	5062.5	5609.3	5672
High	Q6CHE2	Sugar phosphate phosphatase OS=Yarrowia lipolytica (strain CLIB 122 / E 150) OX=284591 GN=YALI0_A09812g PE=3 SV=1	40	18	32	18	52.2	8829.4	6379.7	6723.4	8195.3	7714.5	7668	10581.5	9966.8	9418.4	8699.4	8467.1
High	Q6CEK4	YALI0B14971p OS=Yarrowia lipolytica (strain CLIB 122 / E 150) OX=284591 GN=YALI0_B14971g PE=4 SV=1	18	18	25	18	140.1	3340.1	4044.4	3870.7	3724.2	3901.2	3824.3	2813.4	2794.2	2802.3	2672.3	2783.8
High	Q6CEZ5	Aminopeptidase OS=Yarrowia lipolytica (strain CLIB 122 / E 150) OX=284591 GN=YALI0_B11594g PE=3 SV=1	23	21	35	21	99.3	7314.3	8259.6	7729.6	7676.7	7970.8	7801.2	6814.9	6420.2	6597.8	7033.2	7313.1
High	Q6C8K4	Dihydroorotate dehydrogenase (quinone), mitochondrial OS=Yarrowia lipolytica (strain CLIB 122 / E 150) OX=284591 GN=YALI0_D18920g PE=3 SV=1	42	15	27	15	49.2	3683.9	4489.7	4576.7	4596.1	4631.9	4511.5	4602.8	4752.1	4727.6	4557.5	4445.6
High	Q6CI63	DNA helicase OS=Yarrowia lipolytica (strain CLIB 122 / E 150) OX=284591 GN=YALI0_A01353g PE=3 SV=1	28	19	26	19	81.9	3921	3651.2	3809.9	3506.9	3350.8	3454.7	3763.7	3678.2	3801.3	4555.9	4549.1
High	Q6C2R9	40S ribosomal protein S1 OS=Yarrowia lipolytica (strain CLIB 122 / E 150) OX=284591 GN=RPS1 PE=3 SV=2	64	15	67	15	29	11854.6	9925.3	11162.8	8808.9	9261.2	9447.9	12154.3	12738.9	12000.3	10181.9	9725
High	Q6C909	Cysteinyl-tRNA synthetase OS=Yarrowia lipolytica (strain CLIB 122 / E 150) OX=284591 GN=YALI0_D15268g PE=3 SV=1	25	18	26	18	83.5	5012.2	5432.3	5435.5	5074.6	5010.5	5006.6	5077.6	5070.2	5065	5145.7	5221
High	Q6C4S9	Succinate--CoA ligase [ADP-forming] subunit alpha, mitochondrial OS=Yarrowia lipolytica (strain CLIB 122 / E 150) OX=284591 GN=YALI0_E24013g PE=3 SV=2	41	10	41	10	34.3	4941.7	7041.1	7020.8	7200.9	7439.4	7176.1	6372.1	6975.3	6884.7	5722.2	5676.3
High	Q6BZQ3	Ribonucleoside-diphosphate reductase OS=Yarrowia lipolytica (strain CLIB 122 / E 150) OX=284591 GN=YALI0_F31735g PE=3 SV=1	24	19	29	18	100.9	5307.7	5643.6	5299.8	3889.7	3888.1	4350.3	5621.4	5824.3	5478.5	5340.7	5286.8
High	Q6CFF3	YALI0B07557p OS=Yarrowia lipolytica (strain CLIB 122 / E 150) OX=284591 GN=YALI0_B07557g PE=4 SV=1	35	16	30	16	56.4	5592.4	5762.8	5413.4	5978.9	6109.3	5942.5	6247.5	6254.9	6242.8	6254.2	5902.4
High	Q6CFL1	HECT-type E3 ubiquitin transferase OS=Yarrowia lipolytica (strain CLIB 122 / E 150) OX=284591 GN=YALI0_B05940g PE=4 SV=2	7	20	24	20	364.6	3530.9	3029.2	2992.7	3035.8	3074.2	2998.4	4010.4	4031.2	3898.5	3741.3	3694.1
High	Q6CGH1	YALI0A19426p OS=Yarrowia lipolytica (strain CLIB 122 / E 150) OX=284591 GN=YALI0_A19426g PE=3 SV=1	56	12	59	11	24.6	8747.1	8835.9	9156.4	9019	9092.7	9168.7	10115.4	10442.2	10029.9	8957.3	8836
High	Q6CB35	YALI0C22231p OS=Yarrowia lipolytica (strain CLIB 122 / E 150) OX=284591 GN=YALI0_C22231g PE=4 SV=1	16	19	22	19	155.7	4165.7	3529.6	3638	3842.7	3625.5	3795.9	2600.8	2649	2738.5	3740.5	3738.6
High	Q6CG42	YALI0B01034p OS=Yarrowia lipolytica (strain CLIB 122 / E 150) OX=284591 GN=YALI0_B01034g PE=3 SV=1	48	14	32	14	35.1	7041.2	6309.5	6942.1	6343	6522.1	6287.5	7079.7	7314.8	7258.4	6437.6	6349.7
High	Q6C763	YALI0E03432p OS=Yarrowia lipolytica (strain CLIB 122 / E 150) OX=284591 GN=YALI0_E03432g PE=4 SV=1	44	13	26	13	43.7	4298.1	6553.2	6260.1	5911.4	6071.5	5952.1	4852	4669.3	4762.8	4813	5210.7
High	Q6C6P9	YALI0E07425p OS=Yarrowia lipolytica (strain CLIB 122 / E 150) OX=284591 GN=YALI0_E07425g PE=3 SV=1	17	17	30	17	130.5	5718	4321.3	4498.6	5062.3	4954	5045.3	7406.8	7759	7119.3	7031.3	6626.3
High	Q6C9G6	Succinate dehydrogenase [ubiquinone] flavoprotein subunit, mitochondrial OS=Yarrowia lipolytica (strain CLIB 122 / E 150) OX=284591 GN=YALI0_D11374g PE=3 SV=2	33	18	48	18	69.7	6327.6	8664.8	8208.5	7085.6	7491.9	7318.6	5314.6	5017.4	5395.9	5796.5	6011.1
High	Q6CE40	ATP pyrophosphate-lyase OS=Yarrowia lipolytica (strain CLIB 122 / E 150) OX=284591 GN=YALI0_B18759g PE=3 SV=1	11	18	21	18	226.8	3167.3	3127.6	3158	3487.8	3532.6	3477.2	2443.8	2214.6	2371	3107.7	3198
High	Q6C9B4	YALI0D12518p OS=Yarrowia lipolytica (strain CLIB 122 / E 150) OX=284591 GN=YALI0_D12518g PE=3 SV=1	25	20	24	20	89.6	5311.7	4375.2	4334.1	4361.1	4193.5	4472.1	6176.6	6253.9	6097.4	6221.7	6044.4
High	Q6C1G7	YALI0F16401p OS=Yarrowia lipolytica (strain CLIB 122 / E 150) OX=284591 GN=YALI0_F16401g PE=4 SV=1	37	16	27	16	61.4	4591.9	5552.7	4821.5	6589.2	6598.9	6741.9	3102.6	3152.9	3387.4	4943.1	5101.5
High	F2Z6H7	YALI0A14542p OS=Yarrowia lipolytica (strain CLIB 122 / E 150) OX=284591 GN=YALI0_A14542g PE=4 SV=1	38	16	31	16	71.2	4335	7370.6	7164.2	7022.7	7166.9	7037.1	2808.4	2957.6	2974.1	3840.1	4556.5
High	Q6CH26	YALI0A13321p OS=Yarrowia lipolytica (strain CLIB 122 / E 150) OX=284591 GN=YALI0_A13321g PE=4 SV=1	37	16	26	16	57.3	4744.7	4478.1	4319.9	5377.8	5070.6	5123.6	3924.1	3807.8	4025.4	5614.8	5820.8
High	Q6C2Y7	YALI0F04037p OS=Yarrowia lipolytica (strain CLIB 122 / E 150) OX=284591 GN=YALI0_F04037g PE=4 SV=1	39	16	36	16	46.8	6616.2	6173.1	6586.3	5759.8	5794.9	5755.8	7083.5	7284.5	6774.1	6086.6	6270.2
High	Q6C2F2	Glutamate decarboxylase OS=Yarrowia lipolytica (strain CLIB 122 / E 150) OX=284591 GN=YALI0_F08415g PE=3 SV=1	34	16	37	16	61	9782.7	6711.7	6509.7	10009.5	9861.9	8936.4	8111.4	7193.6	7606.4	7959.9	8067.8
High	Q6C5L2	Phospholipid-transporting ATPase OS=Yarrowia lipolytica (strain CLIB 122 / E 150) OX=284591 GN=YALI0_E17105g PE=3 SV=2	17	19	24	17	167.8	2626	2429.6	2527	2432.8	2509.6	2450.3	2049.6	2019.1	2209.6	2550.6	2645
High	Q6CBH0	Protein CASP OS=Yarrowia lipolytica (strain CLIB 122 / E 150) OX=284591 GN=YALI0_C18821g PE=3 SV=1	32	18	27	18	67.4	3034.7	3662.5	3606.2	3805.7	3804.2	3803.3	3158	2955.7	3094.3	3604.8	3784.6
High	Q6CDN9	YALI0B22484p OS=Yarrowia lipolytica (strain CLIB 122 / E 150) OX=284591 GN=YALI0_B22484g PE=3 SV=1	13	19	25	19	185.4	3266.1	4226.5	3664.4	3946.7	4001.4	4044.1	4246.7	4160.2	4306.5	4777.7	4547.8
High	Q6C7D2	ATP-dependent RNA helicase HAS1 OS=Yarrowia lipolytica (strain CLIB 122 / E 150) OX=284591 GN=HAS1 PE=3 SV=1	27	14	27	14	67.2	4343.7	3120.2	3198.3	3814	3651.6	3753.8	5417.6	5576.5	5263.9	4509.8	4360.6
High	Q6CFB6	YALI0B08536p OS=Yarrowia lipolytica (strain CLIB 122 / E 150) OX=284591 GN=YALI0_B08536g PE=3 SV=1	50	13	30	13	40.4	3864	6096.8	6472.6	5855.6	5884.8	5614.5	5798.5	6002.9	5708.9	4126	4283.7
High	Q6CE89	YALI0B17622p OS=Yarrowia lipolytica (strain CLIB 122 / E 150) OX=284591 GN=YALI0_B17622g PE=4 SV=2	29	17	31	17	69.6	5484.4	5453.8	5168.7	5406	5434.7	5470.3	5864.1	5675.5	5575.6	5471.4	5672.5
High	Q6C5G6	4-aminobutyrate aminotransferase OS=Yarrowia lipolytica (strain CLIB 122 / E 150) OX=284591 GN=YALI0_E18238g PE=3 SV=1	34	13	27	13	54.8	5474.9	5425.6	5492.8	6725.7	6585.1	6637.9	5536.3	5396.5	5578.8	6016	5914.5
High	Q6CCT1	1,4-alpha-glucan-branching enzyme OS=Yarrowia lipolytica (strain CLIB 122 / E 150) OX=284591 GN=GLC3 PE=3 SV=1	31	17	25	17	79.3	3694.3	4879.2	4455.8	5109.9	4870.6	4996.4	3757.5	3657.8	3650.1	3813.2	3834
High	Q6C6W1	YALI0E05797p OS=Yarrowia lipolytica (strain CLIB 122 / E 150) OX=284591 GN=YALI0_E05797g PE=3 SV=1	36	11	24	11	43.9	5726	3656.7	4033.5	4585.1	4413.4	4571	6108.3	5887.3	5731.4	5122.5	4880.9
High	Q6C6Y6	YALI0E05247p OS=Yarrowia lipolytica (strain CLIB 122 / E 150) OX=284591 GN=YALI0_E05247g PE=4 SV=1	26	16	29	16	92	4685.2	4499.8	4192.8	4040.9	4028.6	4185.4	4587	4940.2	4763.4	5112.5	5162.1
High	Q6CGV1	Fructose-bisphosphatase OS=Yarrowia lipolytica (strain CLIB 122 / E 150) OX=284591 GN=YALI0_A15972g PE=3 SV=1	41	11	46	11	36.7	5663.4	7125	6833.4	5515.3	5813.8	5736.3	5428.7	6072.9	5660.5	5091.5	5071.1
High	Q6C8T1	YALI0D17204p OS=Yarrowia lipolytica (strain CLIB 122 / E 150) OX=284591 GN=YALI0_D17204g PE=3 SV=1	47	16	30	16	45	6226.7	5272.1	5687	5222.7	5126.6	5169.4	5984.9	6057.1	6040.2	6194.6	6416.4
High	Q6CG50	YALI0B00858p OS=Yarrowia lipolytica (strain CLIB 122 / E 150) OX=284591 GN=YALI0_B00858g PE=4 SV=1	53	12	36	12	29.9	8021.1	6798.6	6520.6	7708.7	7063.9	7370.3	6129.3	6362.7	6596.3	10148.9	10303.2
High	Q6CBV3	Tyrosine--tRNA ligase OS=Yarrowia lipolytica (strain CLIB 122 / E 150) OX=284591 GN=YALI0_C15224g PE=3 SV=1	48	18	37	18	43.5	11972.8	8901.1	9470.9	8686.5	8460.8	8532.7	10904.8	10956.6	10904.9	10248.4	10071
High	Q6C9C9	YALI0D12210p OS=Yarrowia lipolytica (strain CLIB 122 / E 150) OX=284591 GN=YALI0_D12210g PE=3 SV=1	21	21	32	21	117.9	9064.6	6706.4	7120.7	7938.2	7576	7930.9	9708.1	9593.6	9704.5	10187.6	9972.9
High	Q6C4Q7	Folylpolyglutamate synthase OS=Yarrowia lipolytica (strain CLIB 122 / E 150) OX=284591 GN=YALI0_E24497g PE=3 SV=1	38	16	22	16	53.9	4341.8	3576	3943.9	4227.2	4135.3	4124.5	4533.2	4333.8	4558.4	5151.9	5221.7
High	Q6CGY9	YALI0A14806p OS=Yarrowia lipolytica (strain CLIB 122 / E 150) OX=284591 GN=YALI0_A14806g PE=3 SV=1	34	13	39	13	52.8	4509.7	7143.3	7123.3	6607.7	6729.4	6724.6	4612.9	4336	4770.2	5020.5	5629.7
High	Q6CED6	YALI0B16500p OS=Yarrowia lipolytica (strain CLIB 122 / E 150) OX=284591 GN=YALI0_B16500g PE=3 SV=1	32	11	51	11	54.5	8625.9	6178.8	5926.7	7346.1	7413	7717.7	8567.8	7919.6	8188.3	9819.9	10159.9
High	Q6CE83	YALI0B17754p OS=Yarrowia lipolytica (strain CLIB 122 / E 150) OX=284591 GN=YALI0_B17754g PE=4 SV=1	13	18	23	18	165.4	3033.3	2524.7	2622.4	2746.7	2749.9	2749.3	3999	3888.9	4088.5	4224.1	4139.6
High	Q6CCC5	YALI0C10648p OS=Yarrowia lipolytica (strain CLIB 122 / E 150) OX=284591 GN=YALI0_C10648g PE=4 SV=2	9	22	24	22	270.6	3178.3	2542.7	2629	2933.4	2879.8	2990.3	2640.2	2590	2734.6	3401	3508.3
High	F2Z6F8	YALI0B14377p OS=Yarrowia lipolytica (strain CLIB 122 / E 150) OX=284591 GN=YALI0_B14377g PE=3 SV=1	53	13	63	12	31.1	9669.5	7808.7	8185.2	8667.3	8568.2	8733.1	9648.1	9424.9	9651.3	10641.7	10819.4
High	Q6C873	Amidase OS=Yarrowia lipolytica (strain CLIB 122 / E 150) OX=284591 GN=YALI0_D22110g PE=3 SV=1	26	15	40	15	63	10923.2	10616.6	10193.2	13499.1	12432	13563.8	4218.4	3960.3	4624.2	11510.8	11457.7
High	Q6CCV6	YALI0C06171p OS=Yarrowia lipolytica (strain CLIB 122 / E 150) OX=284591 GN=YALI0_C06171g PE=4 SV=1	35	11	37	11	36.6	5977.2	6178.2	5786.6	7894.7	7784.9	7552.8	6351.1	6102.6	6183.4	6175.3	6256.4
High	cont_P02533	Keratin, type I cytoskeletal 14 OS=Homo sapiens GN=KRT14 PE=1 SV=4	39	16	25	3	51.5	671.4	445.1	393.4	453.6	357.2	424.4	475.9	517.6	938.3	499.7	608.2
High	Q6C0U3	YALI0F21725p OS=Yarrowia lipolytica (strain CLIB 122 / E 150) OX=284591 GN=YALI0_F21725g PE=4 SV=1	35	14	25	14	56	4200.5	5414.4	4292.6	4623.8	4547.4	4734.4	5272.4	5180.8	4907	4811.3	4699.4
High	Q6C9G4	YALI0D11418p OS=Yarrowia lipolytica (strain CLIB 122 / E 150) OX=284591 GN=YALI0_D11418g PE=3 SV=1	51	20	40	20	48.7	4879.6	5326.2	5325.4	4930.4	5098.7	5059	5566.8	5649.5	5579	5376.4	5238.8
High	Q6C1H8	Eukaryotic translation initiation factor 3 subunit B OS=Yarrowia lipolytica (strain CLIB 122 / E 150) OX=284591 GN=PRT1 PE=3 SV=1	28	18	31	18	82.6	5275.8	5354	5725.5	5333.4	5182.7	5140.4	7617.2	7534.3	7514.4	6721.6	6481
High	Q6CCB1	YALI0C10945p OS=Yarrowia lipolytica (strain CLIB 122 / E 150) OX=284591 GN=YALI0_C10945g PE=4 SV=1	29	18	34	18	83.1	4454.4	4178.1	4190.4	4495.5	4567.4	4622.4	4145.9	4315.4	4383.4	4612.9	4744
High	Q6C7M7	YALI0D26840p OS=Yarrowia lipolytica (strain CLIB 122 / E 150) OX=284591 GN=YALI0_D26840g PE=4 SV=1	32	11	22	11	51	3423.6	4365.2	4515	4390.5	4395.7	4499.1	3895.6	4058.2	4000.7	4644.6	4589.1
High	Q6C421	Glutamate-5-semialdehyde dehydrogenase OS=Yarrowia lipolytica (strain CLIB 122 / E 150) OX=284591 GN=YALI0_E30481g PE=3 SV=1	42	16	30	16	46.5	6187.2	8335.4	7623.2	7592.4	7930.7	7495	5342.8	4967.5	5210.8	5764.4	6255
High	Q6C5D8	Phospholipase D OS=Yarrowia lipolytica (strain CLIB 122 / E 150) OX=284591 GN=YALI0_E18898g PE=4 SV=1	9	12	16	12	208.7	3022	2449.2	2540.8	3095.3	2994.3	3102.1	1980.1	1820.2	2057.2	2735.6	2857.4
High	Q6C5G5	Histone-lysine N-methyltransferase, H3 lysine-36 specific OS=Yarrowia lipolytica (strain CLIB 122 / E 150) OX=284591 GN=set-2 PE=3 SV=1	27	18	26	18	85.6	4885	4271	4078.7	4295.9	4062.5	4253.5	3616.7	3520.5	3674.4	4710	4630.3
High	Q6CC54	YALI0C12386p OS=Yarrowia lipolytica (strain CLIB 122 / E 150) OX=284591 GN=YALI0_C12386g PE=3 SV=1	40	13	31	13	40.8	6373.1	5525.7	5353.4	5844.4	5698.4	5663.3	7510.2	7270.7	7196.1	7788.4	7917.7
High	W0TYQ0	YALI0B15722p OS=Yarrowia lipolytica (strain CLIB 122 / E 150) OX=284591 GN=YALI0_B15722g PE=4 SV=1	9	19	23	19	271.9	2875.3	2500	2650.3	2827.1	2792.3	2815.4	2742.2	2641.3	2648.2	3258.9	3161.3
High	Q6CEL4	RNA cytidine acetyltransferase OS=Yarrowia lipolytica (strain CLIB 122 / E 150) OX=284591 GN=NAT10 PE=3 SV=1	20	18	22	18	114.6	5117.6	4099.7	4210.6	5001.3	4674.8	4841.5	6226.4	6087.1	6015.6	5665.6	5676.6
High	Q6C376	YALI0F02013p OS=Yarrowia lipolytica (strain CLIB 122 / E 150) OX=284591 GN=YALI0_F02013g PE=4 SV=1	43	11	27	11	35.7	4454.3	2492.2	2608.6	3322.4	3253.3	3184.4	5419.6	4745.2	5276	6521.3	6706.1
High	Q6C5Y5	YALI0E14058p OS=Yarrowia lipolytica (strain CLIB 122 / E 150) OX=284591 GN=YALI0_E14058g PE=4 SV=2	47	17	39	17	46.5	4265.8	6731.3	6691.7	6231.5	6619.1	6468.5	3782.6	3794.1	3919.3	4266.6	4444.2
High	Q6CCT0	YALI0C06820p OS=Yarrowia lipolytica (strain CLIB 122 / E 150) OX=284591 GN=YALI0_C06820g PE=3 SV=1	37	10	41	10	39.6	5639.8	4747.7	4696.6	3991	4039.6	3951.2	6114.3	6546.8	6464.9	5222	4957.7
High	Q6C292	Protein kinase C OS=Yarrowia lipolytica (strain CLIB 122 / E 150) OX=284591 GN=YALI0_F09746g PE=3 SV=1	16	19	26	19	139.9	4057.9	4050.5	3996.3	3997.6	4040.9	3987	3759.9	3810	3917.8	4328	4176.9
High	Q05493	3-ketoacyl-CoA thiolase, peroxisomal OS=Yarrowia lipolytica (strain CLIB 122 / E 150) OX=284591 GN=POT1 PE=3 SV=1	36	11	24	11	43	4122.7	5739.6	6089.3	6094.2	6262.5	6191.2	3497	3570.9	3583.9	2974.1	3072.8
High	Q6CH33	YALI0A13101p OS=Yarrowia lipolytica (strain CLIB 122 / E 150) OX=284591 GN=YALI0_A13101g PE=4 SV=1	18	15	21	15	97.5	5194.7	3711	4047	4386.1	4061.2	4175.6	4912.3	4688.8	4784.9	5125.6	5081.9
High	Q6CG44	Nucleolar GTP-binding protein 1 OS=Yarrowia lipolytica (strain CLIB 122 / E 150) OX=284591 GN=YALI0_B00990g PE=3 SV=1	27	16	25	16	73.5	5617.5	3831.1	3920.5	4618.4	4460.9	4427.8	6990	6966.4	6780.1	6069.2	5785.9
High	Q6CBG6	Cysteine desulfurase OS=Yarrowia lipolytica (strain CLIB 122 / E 150) OX=284591 GN=YALI0_C19041g PE=3 SV=1	37	11	20	11	50.4	3568	3746.3	3860.8	3866.6	3969.4	3985.3	2965.5	3080.5	3105.4	3249.5	3319.6
High	Q6C5I9	YALI0E17699p OS=Yarrowia lipolytica (strain CLIB 122 / E 150) OX=284591 GN=YALI0_E17699g PE=4 SV=1	39	17	27	17	55	5705	5505.7	5220	4982.9	5080.1	4533.9	9692	8761.5	8625.2	5687.3	5754.6
High	Q6CI24	YALI0A02354p OS=Yarrowia lipolytica (strain CLIB 122 / E 150) OX=284591 GN=YALI0_A02354g PE=3 SV=1	31	13	29	13	55	5939.7	6122.4	6305.4	6897.7	6688.3	6711.1	5781.9	5600	6028.8	6888.8	7157.3
High	Q6CCK5	YALI0C08635p OS=Yarrowia lipolytica (strain CLIB 122 / E 150) OX=284591 GN=YALI0_C08635g PE=4 SV=1	60	14	44	14	28.6	10356.9	7928.7	8120.6	10159	9775.3	10276.5	8800.8	7622.1	7959.7	9464.4	9350.4
High	Q6CB65	YALI0C21560p OS=Yarrowia lipolytica (strain CLIB 122 / E 150) OX=284591 GN=YALI0_C21560g PE=3 SV=1	40	15	65	15	43.9	11232.6	10943.9	12438.4	10010.3	10085.9	9846.1	12940.9	14324.5	13427.4	10428.9	9869.4
High	Q6CA83	YALI0D05049p OS=Yarrowia lipolytica (strain CLIB 122 / E 150) OX=284591 GN=YALI0_D05049g PE=4 SV=1	11	17	21	17	188.2	3308.3	3163.3	3443.7	3427	3314.7	3276.2	3737.7	3817.7	3884.4	4121	3909.1
High	Q6C4L7	Guanine deaminase OS=Yarrowia lipolytica (strain CLIB 122 / E 150) OX=284591 GN=YALI0_E25740g PE=3 SV=1	42	16	30	16	49.9	3821.7	2520.1	2617.9	3248.8	3263.6	3274.6	4254.5	3830.2	4230.2	5695	5692
High	Q6BZT1	V-type proton ATPase subunit a OS=Yarrowia lipolytica (strain CLIB 122 / E 150) OX=284591 GN=YALI0_F31119g PE=3 SV=1	19	14	25	14	91.1	4166.4	3563.3	3330.3	3714.8	3761.1	3639.9	3317.4	3326.6	3362.3	3868.9	3908.6
High	Q6CGM8	YALI0A17985p OS=Yarrowia lipolytica (strain CLIB 122 / E 150) OX=284591 GN=YALI0_A17985g PE=4 SV=1	27	16	32	16	72	5405.9	7199	5551.7	5550.6	5751.2	5856.3	6934.9	7767.3	7099.1	7269.9	7112.4
High	Q6C4A8	YALI0E28371p OS=Yarrowia lipolytica (strain CLIB 122 / E 150) OX=284591 GN=YALI0_E28371g PE=4 SV=1	25	19	23	19	94.2	4515.6	4521	4643.5	4369.5	4543	4434.5	3674.3	3674.5	3972.3	5160.4	5333.7
High	Q6CBM3	Proteasome endopeptidase complex OS=Yarrowia lipolytica (strain CLIB 122 / E 150) OX=284591 GN=YALI0_C17325g PE=3 SV=2	56	12	30	12	31.1	5593.2	4442.5	3979.2	4237.4	4276.1	4310.3	5257.8	5464.3	5116.5	5439.6	5433.2
High	Q6CD46	YALI0C03850p OS=Yarrowia lipolytica (strain CLIB 122 / E 150) OX=284591 GN=YALI0_C03850g PE=4 SV=1	34	15	18	15	67.6	2056.9	3488.3	3422.2	3121.7	3256	3256.9	1718.9	1755.4	1723.8	2058.2	2190.9
High	Q6CEJ7	YALI0B15125p OS=Yarrowia lipolytica (strain CLIB 122 / E 150) OX=284591 GN=YALI0_B15125g PE=3 SV=1	60	10	41	10	21.4	6304.3	6108.4	5800.8	6711	6772.3	6540.5	8799.6	8475.7	9175.8	9574.7	10179.4
High	Q6CA37	3-hydroxyisobutyryl-CoA hydrolase, mitochondrial OS=Yarrowia lipolytica (strain CLIB 122 / E 150) OX=284591 GN=YALI0_D06215g PE=3 SV=1	39	17	32	17	52.6	7522	6920.2	7291.3	7687	7436.5	7464.4	6972	6962.1	6805.8	6613.6	6611
High	Q6CFF6	YALI0B07447p OS=Yarrowia lipolytica (strain CLIB 122 / E 150) OX=284591 GN=YALI0_B07447g PE=3 SV=1	30	16	32	16	63.9	7507.4	6504.5	6721.8	5820.1	5865.8	5940	8743.3	8483.5	8230.8	7249	6848.8
High	Q6C2X4	YALI0F04334p OS=Yarrowia lipolytica (strain CLIB 122 / E 150) OX=284591 GN=YALI0_F04334g PE=4 SV=1	35	18	27	18	62.8	4331.6	4586.9	4378	4334.7	4223.3	4220.2	3342.9	3406.1	3569.7	4418.1	4579.9
High	Q6CCD1	YALI0C10494p OS=Yarrowia lipolytica (strain CLIB 122 / E 150) OX=284591 GN=YALI0_C10494g PE=3 SV=1	29	12	30	10	54.4	4828.8	2922	2726.6	3848.4	3542.6	3756.9	4068.8	3697	4308.9	5726.7	5672.1
High	Q6CEB7	Replication factor C subunit 1 OS=Yarrowia lipolytica (strain CLIB 122 / E 150) OX=284591 GN=YALI0_B16918g PE=3 SV=1	22	17	26	17	103.5	4210.2	3791.6	4087.2	4207.3	4101.5	4062.3	3956.6	3810.7	3917.4	4663.8	4686.2
High	Q6CEP2	60S acidic ribosomal protein P0 OS=Yarrowia lipolytica (strain CLIB 122 / E 150) OX=284591 GN=YALI0_B14146g PE=3 SV=1	50	12	57	12	33.9	11507.4	10795	10739.8	9015.5	8981.4	9142.2	13465	13736.8	13158.9	10519.9	10071.1
High	Q6CEW9	Multiple RNA-binding domain-containing protein 1 OS=Yarrowia lipolytica (strain CLIB 122 / E 150) OX=284591 GN=MRD1 PE=3 SV=1	23	16	23	16	92.6	5529.5	4956.4	4818.7	5318.6	5304.3	5435.6	6149.9	6194	5848.8	5279.5	5218.6
High	Q6CGP7	YALI0A17468p OS=Yarrowia lipolytica (strain CLIB 122 / E 150) OX=284591 GN=YALI0_A17468g PE=4 SV=1	33	7	39	7	36.5	4677.3	5451.3	5644.3	5178	5277.9	5150	4612.1	4644.6	4640.3	4155.6	4218.8
High	Q6C6G0	DNA-directed RNA polymerase subunit beta OS=Yarrowia lipolytica (strain CLIB 122 / E 150) OX=284591 GN=YALI0_E09845g PE=3 SV=1	20	20	31	20	130.5	7145.4	5979.2	5617.7	6068	5916.7	6223.5	5716.3	5645.5	5550	5834.1	5705
High	Q6BZX6	Purine nucleoside phosphorylase OS=Yarrowia lipolytica (strain CLIB 122 / E 150) OX=284591 GN=YALI0_F30129g PE=3 SV=1	52	11	26	11	31.9	4138.8	3728.7	3845	4607.4	4590.5	4558.7	4613.3	4510.8	4506.7	4969	4839.1
High	Q6C1E8	YALI0F16940p OS=Yarrowia lipolytica (strain CLIB 122 / E 150) OX=284591 GN=YALI0_F16940g PE=3 SV=1	11	17	25	17	172.7	5099.6	4394.2	4471.4	4692.8	4800.2	4613.6	3913.7	3823.2	4011.2	4687.9	4698.2
High	Q6C7H8	Tubulin beta chain OS=Yarrowia lipolytica (strain CLIB 122 / E 150) OX=284591 GN=YALI0_E00726g PE=3 SV=1	41	13	26	13	49.6	3928	5548.4	5172.9	4555	4805.9	4680.5	4112.6	4392.2	4209.6	4662.6	4597.1
High	Q6CDK7	Phosphoribosylaminoimidazole carboxylase OS=Yarrowia lipolytica (strain CLIB 122 / E 150) OX=284591 GN=YALI0_B23188g PE=3 SV=1	39	17	33	17	60.8	4996.5	5832.2	5850	5702.4	5989.6	5773.3	5081.5	5569.7	5266.3	4495.8	4574.1
High	Q6C522	YALI0E21692p OS=Yarrowia lipolytica (strain CLIB 122 / E 150) OX=284591 GN=YALI0_E21692g PE=3 SV=1	31	19	30	19	59.9	6568.7	6765.7	6601.7	6891.9	7160.4	7350.2	7178.9	7598.3	7024.2	6437.1	6810.7
High	Q6CFX6	YALI0B02750p OS=Yarrowia lipolytica (strain CLIB 122 / E 150) OX=284591 GN=YALI0_B02750g PE=3 SV=1	12	20	23	20	186.2	3810.1	3534.2	3431.4	3591.4	3439.2	3558.4	4259.8	4402.2	4309.7	4930.6	4812.8
High	Q6CCS4	Phospho-2-dehydro-3-deoxyheptonate aldolase OS=Yarrowia lipolytica (strain CLIB 122 / E 150) OX=284591 GN=YALI0_C06952g PE=3 SV=1	42	14	26	11	38.4	3362.1	3518.2	3824.4	3249.4	3293.6	3341.8	3435.8	3485.2	3384.8	2556.4	2691.8
High	Q6C5U4	YALI0E15125p OS=Yarrowia lipolytica (strain CLIB 122 / E 150) OX=284591 GN=YALI0_E15125g PE=3 SV=1	38	12	31	12	44.9	2473.9	2888.5	2855.7	2477.1	2560	2443.2	3730.6	3731.7	3751	3438	3330
High	Q6CCF2	Altered inheritance of mitochondria protein 21 OS=Yarrowia lipolytica (strain CLIB 122 / E 150) OX=284591 GN=YALI0_C09904g PE=3 SV=1	18	14	20	14	136.6	2966.9	2729.4	2928.9	2763.3	2754.6	2628	2470.8	2188.5	2322.2	2407.2	2303.8
High	Q6CES1	Inositol hexakisphosphate and diphosphoinositol-pentakisphosphate kinase OS=Yarrowia lipolytica (strain CLIB 122 / E 150) OX=284591 GN=YALI0_B13464g PE=3 SV=1	16	15	25	15	109.7	5098.1	5061.3	5133.4	5018.5	5055.3	4988.3	4309.5	4372.1	4658.4	5070.2	5112.5
High	Q6C5H4	Glutathione reductase OS=Yarrowia lipolytica (strain CLIB 122 / E 150) OX=284591 GN=GLR1 PE=3 SV=1	33	14	35	14	51.3	7642.8	7520.6	7805.2	8019.8	8088.2	7822.4	4390.2	4357.6	4558	5646.2	5935.6
High	Q6CA43	1,3-beta-glucanosyltransferase OS=Yarrowia lipolytica (strain CLIB 122 / E 150) OX=284591 GN=YALI0_D06039g PE=3 SV=1	21	10	45	10	58.4	10421.5	8887.2	9345.2	9279.2	8747.8	8993.6	10691.6	10302.8	10558.3	12280	12164.6
High	Q6C3W6	U3 small nucleolar RNA-associated protein 22 OS=Yarrowia lipolytica (strain CLIB 122 / E 150) OX=284591 GN=YALI0_E31625g PE=3 SV=1	18	20	26	20	129.3	6073.7	4338	4164.1	5173.8	4802	5077.8	7869.8	7653.6	7562.6	7681.9	7432.2
High	Q6C386	YALI0F01793p OS=Yarrowia lipolytica (strain CLIB 122 / E 150) OX=284591 GN=YALI0_F01793g PE=4 SV=1	19	15	23	15	100.9	5053	4155.4	4091.2	4323.3	4232.8	4227.4	5684.2	5601.8	5677.1	5569.3	5571.8
High	Q6CGI4	Exocyst complex component SEC5 OS=Yarrowia lipolytica (strain CLIB 122 / E 150) OX=284591 GN=YALI0_A19052g PE=3 SV=1	20	16	22	16	100.5	5135.9	4399.2	4482.2	4247.7	4410.7	4219.5	4010.5	4140.7	4225.4	4656.6	4749.1
High	Q6C9H4	YALI0D11198p OS=Yarrowia lipolytica (strain CLIB 122 / E 150) OX=284591 GN=YALI0_D11198g PE=3 SV=1	21	12	17	12	82.4	3275.6	2843.6	2865	2990.7	2970.9	3143.8	3590	3558.1	3713.7	3598.1	3842.5
High	Q6CAE5	YALI0D03531p OS=Yarrowia lipolytica (strain CLIB 122 / E 150) OX=284591 GN=YALI0_D03531g PE=4 SV=1	20	15	18	15	132.9	2718.5	2591.5	2853.2	2713.6	2773.5	2700.4	2434.9	2328.1	2396.4	2701.4	2667.6
High	Q6C7F3	YALI0E01276p OS=Yarrowia lipolytica (strain CLIB 122 / E 150) OX=284591 GN=YALI0_E01276g PE=4 SV=1	14	16	20	16	144.3	3029.1	3912.6	3799.5	3340.6	3467.4	3541.3	1997.5	2040.1	2066.6	2167.9	2160.9
High	Q6CBA9	Probable electron transfer flavoprotein subunit beta OS=Yarrowia lipolytica (strain CLIB 122 / E 150) OX=284591 GN=YALI0_C20449g PE=3 SV=1	50	12	37	12	27.7	6277.2	7726.5	7484.2	6927.8	6977.7	7088	6840.6	6988.3	6969.9	6372.7	6353.7
High	Q6C0J5	60S ribosomal protein L20 OS=Yarrowia lipolytica (strain CLIB 122 / E 150) OX=284591 GN=YALI0_F24123g PE=3 SV=1	51	9	40	9	20.4	9491.8	8385.6	8668.2	6985.2	6935.5	7245.2	10115.4	10607.7	9909.5	7743.2	7603.4
High	Q6C2D3	YALI0F08833p OS=Yarrowia lipolytica (strain CLIB 122 / E 150) OX=284591 GN=YALI0_F08833g PE=4 SV=1	33	18	27	18	76.5	3279.6	2481	2683.9	2313.3	2353.2	2389.7	5637.4	5482.7	5246.5	3882.1	3796.1
High	Q6CCD8	YALI0C10252p OS=Yarrowia lipolytica (strain CLIB 122 / E 150) OX=284591 GN=YALI0_C10252g PE=4 SV=1	25	16	21	16	84.7	3185.3	4267.6	4023	4019.3	4137.3	4175.8	3471.4	3666	3791.4	4153.1	4085.6
High	Q6CHC0	YALI0A10362p OS=Yarrowia lipolytica (strain CLIB 122 / E 150) OX=284591 GN=YALI0_A10362g PE=3 SV=1	21	17	29	17	95.1	4445.1	5152.5	5218.9	4887.8	4910	4738.2	3563	3748.8	3637.5	3288.7	3175.1
High	Q6CEF3	GMP synthase [glutamine-hydrolyzing] OS=Yarrowia lipolytica (strain CLIB 122 / E 150) OX=284591 GN=GUA1 PE=3 SV=1	35	16	26	16	58.3	3313	3138.1	3146.5	3249.2	3266.3	3265.1	3601.5	3763.7	3547	2999.1	3044.7
High	Q6CFM7	YALI0B05566p OS=Yarrowia lipolytica (strain CLIB 122 / E 150) OX=284591 GN=YALI0_B05566g PE=4 SV=1	14	18	25	18	166.9	3325.5	3277.2	3405.8	3347.4	3467	3388.1	2201.2	2157.6	2226.8	2577.4	2773.6
High	Q6C0L7	Lon protease homolog 2, peroxisomal OS=Yarrowia lipolytica (strain CLIB 122 / E 150) OX=284591 GN=YALI0F23595g PE=3 SV=1	16	14	19	13	104.2	2135.9	2225.2	2384.9	2024.2	1937.7	2022.5	2663.7	2774.9	2695.7	2093.5	2087.7
High	Q6C8B1	Mitochondrial import inner membrane translocase subunit TIM44 OS=Yarrowia lipolytica (strain CLIB 122 / E 150) OX=284591 GN=YALI0_D21142g PE=3 SV=1	40	16	27	16	46.2	5286.3	3927.9	4394.7	3953.7	3870.7	3968.2	5725.6	5635.6	5672.1	4556.3	4483.4
High	Q6CGJ3	Carboxypeptidase OS=Yarrowia lipolytica (strain CLIB 122 / E 150) OX=284591 GN=YALI0_A18810g PE=3 SV=1	25	10	35	10	55.1	8782.2	5906.1	6664.7	6784.1	6648.8	6688.6	8272.7	7366.6	8039.1	8448.8	8256.5
High	Q6C0F4	YALI0F25179p OS=Yarrowia lipolytica (strain CLIB 122 / E 150) OX=284591 GN=YALI0_F25179g PE=4 SV=1	31	9	12	9	56.7	1139.5	1062.4	1196.8	1247.4	1232.1	1283.7	794.6	762.1	800.4	911.3	923.2
High	Q6C3K6	YALI0E34045p OS=Yarrowia lipolytica (strain CLIB 122 / E 150) OX=284591 GN=YALI0_E34045g PE=4 SV=1	41	10	17	10	33.6	2713.3	3875	3992.2	4491.8	4317.4	4338.9	1716.8	1631.3	1717.2	1731.7	1723.9
High	Q6CES3	S-methyl-5'-thioadenosine phosphorylase OS=Yarrowia lipolytica (strain CLIB 122 / E 150) OX=284591 GN=MEU1 PE=3 SV=1	45	12	22	12	34.3	3923.5	2471	2388.8	2606.6	2516	2533.4	4258.2	4288.4	4312.4	4357.2	4296.3
High	Q6C7I2	Citrate synthase OS=Yarrowia lipolytica (strain CLIB 122 / E 150) OX=284591 GN=YALI0_E00638g PE=3 SV=1	34	15	34	15	50.9	6296.5	6967	7852.4	5490.2	5466.4	5358.5	7625.3	8262.7	7769.5	5060.2	4990.9
High	Q6C0J6	YALI0F24101p OS=Yarrowia lipolytica (strain CLIB 122 / E 150) OX=284591 GN=YALI0_F24101g PE=4 SV=1	34	10	18	10	45.8	4039.7	3862.4	3898.5	3837	3929.1	3920.4	3322.9	3291.6	3171.9	3591	3701.1
High	Q12726	Homocitrate synthase, mitochondrial OS=Yarrowia lipolytica (strain CLIB 122 / E 150) OX=284591 GN=LYS1 PE=3 SV=1	35	13	23	13	48.4	3254.1	4237.7	4367.5	2737.2	2976	2792.2	3492.6	3721.9	3571.3	2876.9	2837.6
High	Q6C9K0	YALI0D10593p OS=Yarrowia lipolytica (strain CLIB 122 / E 150) OX=284591 GN=YALI0_D10593g PE=3 SV=1	56	19	40	19	39.4	7809.3	10614	11181.1	7798.9	8219.3	7858.3	7060.6	7835.7	7505	6199	6180.3
High	Q6C1U6	YALI0F13277p OS=Yarrowia lipolytica (strain CLIB 122 / E 150) OX=284591 GN=YALI0_F13277g PE=3 SV=1	18	17	23	17	126.7	4065.7	3531.4	3715.2	3739	3720.8	3711.3	4292.7	4300.7	4121.4	4139.2	3980
High	cont_P02538	Keratin, type II cytoskeletal 6A OS=Homo sapiens GN=KRT6A PE=1 SV=3	32	17	26	9	60	1076.7	910.5	749.6	848.3	686.4	687.9	1307.2	1407.6	983.9	1609.9	944
High	Q6CG80	YALI0A21439p OS=Yarrowia lipolytica (strain CLIB 122 / E 150) OX=284591 GN=YALI0_A21439g PE=4 SV=2	44	14	27	13	41.3	3646.3	4737.3	4776.7	3264.5	3477.4	3565.9	4632.5	4638.5	4403.7	3454.8	3409.5
High	Q6CAT7	YALI0C24420p OS=Yarrowia lipolytica (strain CLIB 122 / E 150) OX=284591 GN=YALI0_C24420g PE=4 SV=1	36	13	31	10	45.1	4287.9	5386.7	5464.7	4590.7	4868.3	5219.7	3578.8	3881.1	3680.7	3246.4	3265.2
High	Q6CA79	Methionine aminopeptidase 2 OS=Yarrowia lipolytica (strain CLIB 122 / E 150) OX=284591 GN=MAP2 PE=3 SV=1	29	10	17	10	52.1	2623.7	2776.8	2535.5	2495.8	2526.7	2530.5	2744.7	2788.2	2644.5	2416.7	2528.9
High	Q6C5D5	1-acyl-sn-glycerol-3-phosphate acyltransferase OS=Yarrowia lipolytica (strain CLIB 122 / E 150) OX=284591 GN=YALI0_E18964g PE=3 SV=1	46	10	22	10	30.4	3343	4430.1	4541.6	4151.6	4522.9	4162.3	2689.8	3035.4	2868.1	2646.3	2587.8
High	F2Z6C9	NADPH--cytochrome P450 reductase OS=Yarrowia lipolytica (strain CLIB 122 / E 150) OX=284591 GN=NCP1 PE=3 SV=1	28	15	25	15	80.1	5363	4962.6	4609.9	4002.4	4064.7	4044.2	5492.5	5735.1	5444.7	5178.1	5198.8
High	Q6CHB1	YALI0A10615p OS=Yarrowia lipolytica (strain CLIB 122 / E 150) OX=284591 GN=YALI0_A10615g PE=3 SV=1	25	18	26	17	88.3	4871.8	3076.4	3428.3	3290.5	3319.6	3337.2	6781.5	6429	6445.3	5327	5430.3
High	Q6C6X5	YALI0E05489p OS=Yarrowia lipolytica (strain CLIB 122 / E 150) OX=284591 GN=YALI0_E05489g PE=4 SV=1	25	18	27	18	94.2	5277.9	4516.3	4288.8	4141.1	4494.3	4437.6	4728.4	4521.1	4840.4	5440.9	5306.1
High	Q6C403	YALI0E30877p OS=Yarrowia lipolytica (strain CLIB 122 / E 150) OX=284591 GN=YALI0_E30877g PE=4 SV=1	33	14	29	14	51	7171.1	5950.3	6543	6183.2	5935.4	6084	6464	6339.7	6327.3	5966.8	5943.2
High	Q6C776	YALI0E03146p OS=Yarrowia lipolytica (strain CLIB 122 / E 150) OX=284591 GN=YALI0_E03146g PE=4 SV=1	43	19	33	19	52.4	5994.5	5672.2	5729.3	5591.9	5676.8	5656.8	6320.4	6715.4	6374.7	5730.2	5665.9
High	Q6C5Q8	YALI0E16016p OS=Yarrowia lipolytica (strain CLIB 122 / E 150) OX=284591 GN=YALI0_E16016g PE=3 SV=1	23	15	25	15	79.8	6328.9	5873.8	5817.6	5329	5485.4	5558.8	5780.6	6087.4	5991.4	5766.8	5523.7
High	Q6CCZ2	YALI0C05346p OS=Yarrowia lipolytica (strain CLIB 122 / E 150) OX=284591 GN=YALI0_C05346g PE=3 SV=1	33	12	19	12	53.4	3078	3615.8	3710.9	3637.4	3727.7	3706.2	2556.8	2620.4	2502.2	2921.2	2905.4
High	Q6CGN0	YALI0A17941p OS=Yarrowia lipolytica (strain CLIB 122 / E 150) OX=284591 GN=YALI0_A17941g PE=4 SV=1	29	16	25	16	69.2	3967.8	4193.1	4141.8	3769.2	3920.7	3717.8	4371.3	4545.6	4398.7	3668.6	3829.3
High	Q6CB48	YALI0C21956p OS=Yarrowia lipolytica (strain CLIB 122 / E 150) OX=284591 GN=YALI0_C21956g PE=4 SV=1	26	18	27	18	79.2	4171.7	3433.7	3567.7	3714.4	3632.1	3670	4362.1	4476.7	4228.3	3761.7	3624.5
High	Q6C0Y6	YALI0F20724p OS=Yarrowia lipolytica (strain CLIB 122 / E 150) OX=284591 GN=YALI0_F20724g PE=4 SV=1	10	18	21	18	234.6	3251.7	3054	3132.3	3345.9	3204.5	3301.5	3182.5	3161.2	3291.4	4093.7	4061.5
High	Q6C2H5	YALI0F07843p OS=Yarrowia lipolytica (strain CLIB 122 / E 150) OX=284591 GN=YALI0_F07843g PE=4 SV=1	39	14	24	14	54.9	2817.6	2397.5	2359.7	2410.3	2481	2374.7	2169.3	2177.8	2251.4	2481.1	2315.6
High	Q6C7C1	YALI0E02024p OS=Yarrowia lipolytica (strain CLIB 122 / E 150) OX=284591 GN=YALI0_E02024g PE=4 SV=1	15	13	17	13	109.1	1741.2	3642.7	3080.7	2069.5	2709.6	1832.8	649.1	673.9	714.2	778.3	821.6
High	Q6CI80	YALI0A00847p OS=Yarrowia lipolytica (strain CLIB 122 / E 150) OX=284591 GN=YALI0_A00847g PE=3 SV=1	51	17	29	17	39.4	6170.4	5020.1	5040.6	6301.5	6238.6	6043.4	5692.5	5228.5	5546	6573.1	6423.6
High	P45816	SEC14 cytosolic factor OS=Yarrowia lipolytica (strain CLIB 122 / E 150) OX=284591 GN=SEC14 PE=3 SV=2	28	12	29	12	52.6	4069.2	5501.2	5877.6	5683.4	5748.5	5644.3	5343	5477.7	5734.9	5829.4	5597
High	Q6CDI0	YALI0C00363p OS=Yarrowia lipolytica (strain CLIB 122 / E 150) OX=284591 GN=YALI0_C00363g PE=4 SV=1	15	18	22	18	151.1	5240.9	4695	4724.7	4544.9	4565.9	4672.9	4691	4706.1	4734.9	5312	5250.6
High	Q6C791	Homoaconitase, mitochondrial OS=Yarrowia lipolytica (strain CLIB 122 / E 150) OX=284591 GN=LYS4 PE=3 SV=1	25	13	24	13	73.7	4005.3	4669.2	5050.4	4082.6	4097	4096.1	5085.7	4915	5071.2	4303.7	4502.5
High	Q6CC16	YALI0C13508p OS=Yarrowia lipolytica (strain CLIB 122 / E 150) OX=284591 GN=YALI0_C13508g PE=4 SV=1	45	12	22	12	35	5305.7	6066.3	5876.3	5561.8	5853.2	5845.9	5185	5494.5	5099	4140.2	4114
High	Q6C9T1	YALI0D08602p OS=Yarrowia lipolytica (strain CLIB 122 / E 150) OX=284591 GN=YALI0_D08602g PE=4 SV=1	28	14	19	14	71.2	3125.3	2854.2	2878.2	2971.8	3056.8	2937.4	2933.3	2966.8	2890.2	2709	2717.9
High	Q6C8F7	Protein EFR3 OS=Yarrowia lipolytica (strain CLIB 122 / E 150) OX=284591 GN=EFR3 PE=3 SV=1	16	10	17	10	93.3	2889	3691.9	3800.2	3492.2	3482.2	3495.4	2715.8	2749.4	2926.3	2934	2947.1
High	Q6C9Y1	YALI0D07436p OS=Yarrowia lipolytica (strain CLIB 122 / E 150) OX=284591 GN=YALI0_D07436g PE=3 SV=1	40	14	26	14	42.4	5853.2	4672.2	5211.4	4864.7	4790.4	4749.8	7615.3	7357.4	7399.1	6713	6425.7
High	Q6BZT7	Catalase OS=Yarrowia lipolytica (strain CLIB 122 / E 150) OX=284591 GN=YALI0_F30987g PE=3 SV=1	39	13	28	13	55.8	4913.7	4811.9	5031.9	5347.8	5117	5098.6	5011.2	5142.9	5224.3	4582.2	4290.5
High	Q6CAB5	Putative cytochrome c peroxidase, mitochondrial OS=Yarrowia lipolytica (strain CLIB 122 / E 150) OX=284591 GN=YALI0D04268g PE=3 SV=1	59	13	47	13	32.4	7091.5	6056	6074.9	6915.1	6657	6878.2	8101.9	7263.7	6972.7	8533.6	7936.9
High	Q6CAY4	Dolichyl-phosphate-mannose--protein mannosyltransferase OS=Yarrowia lipolytica (strain CLIB 122 / E 150) OX=284591 GN=YALI0_C23364g PE=3 SV=1	21	12	27	12	84.2	4052.4	4899.8	4884.3	4341.2	4364.2	4426.1	4107.8	4227	4245.6	4823.9	4848.8
High	Q6C0Q2	Eukaryotic translation initiation factor 3 subunit E OS=Yarrowia lipolytica (strain CLIB 122 / E 150) OX=284591 GN=INT6 PE=3 SV=1	34	12	25	12	48.3	3207.5	2682	2805.6	2757	2849.4	2808	3873.5	3785.7	3901.9	3748.2	3686
High	Q6CE62	YALI0B18282p OS=Yarrowia lipolytica (strain CLIB 122 / E 150) OX=284591 GN=YALI0_B18282g PE=4 SV=2	30	10	31	10	52.5	6687.9	6193.7	6163.8	6541.2	6245.9	6683.4	4069.8	4144	4396.3	6374.7	6457
High	Q6C0H3	60S ribosomal protein L8 OS=Yarrowia lipolytica (strain CLIB 122 / E 150) OX=284591 GN=YALI0_F24695g PE=3 SV=2	40	11	51	11	29	11819	9975.5	10299.3	8784.7	8730.9	8707.3	12495.5	13075.2	12461.1	10864.2	10234
High	Q6C715	Exportin-T OS=Yarrowia lipolytica (strain CLIB 122 / E 150) OX=284591 GN=LOS1 PE=3 SV=1	15	14	24	14	114.9	4872.8	3349.2	3471.3	3474.4	3460	3457.7	5836.7	5728.2	5728.3	5298.3	5351.3
High	Q6C080	YALI0F27071p OS=Yarrowia lipolytica (strain CLIB 122 / E 150) OX=284591 GN=YALI0_F27071g PE=3 SV=1	19	6	32	6	42.6	4765.1	3178	3144.1	4289.7	3937.4	4067.7	4602.8	4244.1	4610.6	6515.5	6112
High	Q6BZZ9	Aspartate aminotransferase OS=Yarrowia lipolytica (strain CLIB 122 / E 150) OX=284591 GN=YALI0_F29337g PE=3 SV=1	37	15	33	15	47.2	6826.5	7216.3	7143.8	9041.1	8999.5	8986.4	6701.6	6928.5	6524.1	7671.7	7252.6
High	Q6CF67	YALI0B09845p OS=Yarrowia lipolytica (strain CLIB 122 / E 150) OX=284591 GN=YALI0_B09845g PE=3 SV=1	34	12	25	12	43.7	7573.5	6841.8	7264.3	8318	8117.3	7948.7	6886.3	6666.6	6729.5	6357.7	6085.8
High	Q6C3B0	Protein SEY1 OS=Yarrowia lipolytica (strain CLIB 122 / E 150) OX=284591 GN=SEY1 PE=3 SV=1	19	15	21	15	103.1	3127.5	3052.7	2988.2	2989.3	3017.7	3038.1	2919.5	3006.6	2993.5	2925.1	3030
High	Q6C0Y3	Delta-aminolevulinic acid dehydratase OS=Yarrowia lipolytica (strain CLIB 122 / E 150) OX=284591 GN=YALI0_F20790g PE=3 SV=1	37	10	20	10	37.5	3443.9	2873.2	2876	3151.5	3183.6	3133	4581.9	4486.4	4326.8	4730.6	4236
High	Q6C023	YALI0F28413p OS=Yarrowia lipolytica (strain CLIB 122 / E 150) OX=284591 GN=YALI0_F28413g PE=3 SV=1	28	12	30	12	53.4	6208.9	4018.7	4284.6	4235	4127.2	4285.1	7065.8	7025.5	7053.9	6938.7	6856.7
High	Q6C5V2	Aconitate hydratase, mitochondrial OS=Yarrowia lipolytica (strain CLIB 122 / E 150) OX=284591 GN=YALI0_E14949g PE=3 SV=1	23	17	28	16	85.6	4253.3	6352.6	6627.5	4676.5	4894	4792.3	4161	4307.8	4355.5	3882.2	3914.4
High	Q6C7X8	ATP-dependent RNA helicase DBP10 OS=Yarrowia lipolytica (strain CLIB 122 / E 150) OX=284591 GN=DBP10 PE=3 SV=1	21	17	20	17	102.8	4643.5	3519.5	3559.9	4089.3	3996.1	3991	4605.4	4697.8	4541.1	4137.6	3949.8
High	Q6C704	3-hydroxy-3-methylglutaryl coenzyme A reductase OS=Yarrowia lipolytica (strain CLIB 122 / E 150) OX=284591 GN=YALI0_E04807g PE=3 SV=1	16	14	20	14	107.7	5095.6	5389	5588.6	4876.5	4824.6	4949.5	4961.6	4958.8	5116.8	4825	4956.7
High	Q6C0J3	YALI0F24167p OS=Yarrowia lipolytica (strain CLIB 122 / E 150) OX=284591 GN=YALI0_F24167g PE=4 SV=1	40	11	41	11	38.3	4542	5182.8	4989.7	8903.3	8468.2	8839.3	1258.8	1360.8	1259.5	1416.8	1422.2
High	Q6CGH7	YALI0A19206p OS=Yarrowia lipolytica (strain CLIB 122 / E 150) OX=284591 GN=YALI0_A19206g PE=3 SV=2	31	11	19	11	45.8	2331.4	3106.6	2944.1	2770	2799.8	2781	2881	2760.9	2850.2	3069.5	3009
High	Q6C5F7	Hsp90 chaperone protein kinase-targeting subunit OS=Yarrowia lipolytica (strain CLIB 122 / E 150) OX=284591 GN=YALI0_E18480g PE=3 SV=1	38	13	20	13	53.5	3964.8	4481.9	4447.5	4363.4	4526.1	4166.3	4021.5	4028.9	4030.3	3779.3	3806.1
High	Q6CAR0	YALI0D00693p OS=Yarrowia lipolytica (strain CLIB 122 / E 150) OX=284591 GN=YALI0_D00693g PE=4 SV=1	39	14	27	14	51.1	4174.8	4032.7	4082.3	3957.5	4021.8	4063.7	3874.4	3775.3	3812.5	4241.5	4301
High	Q6CEM6	YALI0B14487p OS=Yarrowia lipolytica (strain CLIB 122 / E 150) OX=284591 GN=YALI0_B14487g PE=3 SV=1	39	11	21	11	48	2906.3	3047.8	3194.4	3078.1	2968.4	3187.6	2931.2	2514.9	2551.7	2560.9	2564.2
High	Q6C2V4	DNA helicase OS=Yarrowia lipolytica (strain CLIB 122 / E 150) OX=284591 GN=YALI0_F04818g PE=3 SV=1	20	15	19	15	101.6	2928.9	3405.1	3520.7	3008.9	2986.7	2892.9	2861.9	2747.7	2874.1	3280.5	3456.4
High	F2Z660	NADH dehydrogenase [ubiquinone] flavoprotein 1, mitochondrial OS=Yarrowia lipolytica (strain CLIB 122 / E 150) OX=284591 GN=YALI0_B20372g PE=1 SV=1	28	12	25	12	53.7	3942.2	4069.5	4140.2	3929.9	3902.8	3948.5	3183.5	3302.9	3237.5	3371.7	3364.3
High	Q6C628	YALI0E13035p OS=Yarrowia lipolytica (strain CLIB 122 / E 150) OX=284591 GN=YALI0_E13035g PE=3 SV=1	48	17	37	17	41	6619.7	9153.1	9475.1	8527.5	8922.8	8526.9	6143.7	6185.2	6258.2	5711.7	5774.1
High	Q6CF30	YALI0B10736p OS=Yarrowia lipolytica (strain CLIB 122 / E 150) OX=284591 GN=YALI0_B10736g PE=3 SV=1	39	11	29	11	33.7	4717.8	4451.8	4680.5	4906.2	4969.6	4992.7	3256	3304.2	2993.3	2625	2616.6
High	Q6CBS8	Histone-glutamine methyltransferase OS=Yarrowia lipolytica (strain CLIB 122 / E 150) OX=284591 GN=YALI0_C15873g PE=3 SV=1	44	12	31	12	33.4	6940.3	5814.4	5772	6944.9	6754.5	6800.8	7012.8	7177.4	7193.9	7247.7	7105.7
High	Q6C4D5	YALI0E27698p OS=Yarrowia lipolytica (strain CLIB 122 / E 150) OX=284591 GN=YALI0_E27698g PE=4 SV=1	20	13	16	13	81.2	2765.2	2695.7	2811.7	2705.7	2619.5	2632.7	3226.6	3115	3213.9	3621.8	3612.5
High	Q6CAP2	Homoserine dehydrogenase OS=Yarrowia lipolytica (strain CLIB 122 / E 150) OX=284591 GN=YALI0_D01089g PE=3 SV=1	35	13	33	13	38.3	4600	4292.8	4681.1	4439.2	4349.7	4339.2	5201.8	5286.7	5161.2	4597.6	4713.2
High	Q6CFI8	YALI0B06600p OS=Yarrowia lipolytica (strain CLIB 122 / E 150) OX=284591 GN=YALI0_B06600g PE=3 SV=1	19	17	28	17	103.7	5011.5	5079.4	4902.7	5334.5	5240.7	5105	5649.2	5404.4	5586.7	5716.6	6136.6
High	Q6CDR9	YALI0B21692p OS=Yarrowia lipolytica (strain CLIB 122 / E 150) OX=284591 GN=YALI0_B21692g PE=4 SV=1	50	14	32	14	34.9	6702	6284.7	6241.3	8539.5	8210.1	8371.8	6350.1	6203.1	6108.3	8061.6	7866.3
High	Q6C1T8	Homoserine kinase OS=Yarrowia lipolytica (strain CLIB 122 / E 150) OX=284591 GN=YALI0_F13453g PE=3 SV=1	32	8	20	8	38.2	2164.9	2227.5	2163.5	1967.6	2081.9	1993.2	2390.9	2448	2423.8	2116.2	2027.4
High	Q6C608	YALI0E13508p OS=Yarrowia lipolytica (strain CLIB 122 / E 150) OX=284591 GN=YALI0_E13508g PE=4 SV=1	36	11	30	11	38.7	5885.5	4549.5	4020.3	5344.9	4983.5	5190.3	5966.5	6145.9	5915.8	5954.9	5847.1
High	Q6CDA2	YALI0C02453p OS=Yarrowia lipolytica (strain CLIB 122 / E 150) OX=284591 GN=YALI0_C02453g PE=4 SV=1	24	15	19	15	78.4	3350.6	3486.6	3248.7	3381.1	3301.4	3398.1	3473.4	3426.1	3546.8	3927.1	4145.8
High	Q6C6N8	YALI0E07810p OS=Yarrowia lipolytica (strain CLIB 122 / E 150) OX=284591 GN=YALI0_E07810g PE=4 SV=1	39	11	33	11	37.4	6003.8	5538.5	5073	7321.1	6887	7113.7	3969.7	3884.1	3979.3	5030.6	5108.9
High	Q6CAP0	YALI0D01133p OS=Yarrowia lipolytica (strain CLIB 122 / E 150) OX=284591 GN=YALI0_D01133g PE=4 SV=1	19	16	22	16	106.9	4226.1	3343.5	3385.5	3689.8	3458.9	3582.4	4721.3	4697.4	4609.1	4832.1	4712.9
High	F2Z678	Alcohol dehydrogenase 2 OS=Yarrowia lipolytica (strain CLIB 122 / E 150) OX=284591 GN=ADH2 PE=1 SV=1	36	10	21	7	37.3	2739.9	2174.3	2010	3622.8	3770.3	3711.3	3438.9	3373.1	3166.5	1804.2	1701.5
High	Q6C3M2	Rab GDP dissociation inhibitor OS=Yarrowia lipolytica (strain CLIB 122 / E 150) OX=284591 GN=YALI0_E33649g PE=3 SV=1	43	13	23	13	50.2	3393.4	4009.9	3569.7	3407.6	3594.8	3493	3529.2	3514.4	3573.9	3599.8	3564.1
High	Q6CF38	Adenylyl cyclase-associated protein OS=Yarrowia lipolytica (strain CLIB 122 / E 150) OX=284591 GN=YALI0_B10516g PE=3 SV=1	31	15	28	15	56.5	3186.9	4886.7	4834.7	4814	5056.6	4899.3	3326.1	3216.2	3458.4	3657.6	4035
High	Q6CEH0	YALI0B15686p OS=Yarrowia lipolytica (strain CLIB 122 / E 150) OX=284591 GN=YALI0_B15686g PE=4 SV=1	20	15	17	15	110.6	2142.3	2167.2	2210.4	2103.2	2126.8	2051.5	1709.8	1607.2	1692.3	1904.8	2193.3
High	Q6CEB8	ATP-dependent RNA helicase DRS1 OS=Yarrowia lipolytica (strain CLIB 122 / E 150) OX=284591 GN=DRS1 PE=3 SV=1	22	16	23	16	84.2	4418.4	3319.2	3211.1	3639.9	3538.2	3670.4	5723.6	5838	5262.4	4588.7	4499
High	Q6C4I7	Histone H2B OS=Yarrowia lipolytica (strain CLIB 122 / E 150) OX=284591 GN=HTB1 PE=3 SV=3	58	9	90	9	15.1	13101.1	13610.3	12996.7	13507.2	12931.1	13569.7	7010.2	7736.8	8004.6	13699.8	14219.9
High	Q6C0S1	YALI0F22209p OS=Yarrowia lipolytica (strain CLIB 122 / E 150) OX=284591 GN=YALI0_F22209g PE=4 SV=1	68	13	15	13	32.4	1726.9	1197.9	1368.7	1795.3	1770.1	1726.2	2304.5	1973.2	1975	2268.5	1920.7
High	Q6C9U5	YALI0D08294p OS=Yarrowia lipolytica (strain CLIB 122 / E 150) OX=284591 GN=YALI0_D08294g PE=4 SV=1	22	17	21	17	105	3808.9	3142.1	3186.5	3426.8	3291.1	3277.3	3694.4	3544.3	3630	4406.7	4304.9
High	cont_P13647	Keratin, type II cytoskeletal 5 OS=Homo sapiens GN=KRT5 PE=1 SV=3	25	15	23	8	62.3	3125	2433.9	1797	1717.2	1664	1950.4	2027.4	2368.9	4295.2	1986.3	2812.6
High	Q6CCH5	YALI0C09328p OS=Yarrowia lipolytica (strain CLIB 122 / E 150) OX=284591 GN=YALI0_C09328g PE=3 SV=1	36	9	23	9	35.5	2320.2	3476.6	3459.5	3528	3632.6	3282.1	2976.1	2966.3	2738.8	2914.8	3326.9
High	Q6C352	YALI0F02585p OS=Yarrowia lipolytica (strain CLIB 122 / E 150) OX=284591 GN=YALI0_F02585g PE=3 SV=1	39	16	32	16	48.7	5490.5	5129.6	5543	5599.4	5510.5	5398.3	6731.4	6429.3	6597.3	6479.6	6484.3
High	W0TYN8	YALI0B07095p OS=Yarrowia lipolytica (strain CLIB 122 / E 150) OX=284591 GN=YALI0_B07095g PE=4 SV=1	31	9	23	9	46.6	2478	2034.3	2361	2192.3	2226.4	2172	2020.9	1951.3	1922.2	2110.4	2237.6
High	Q6C0U1	AP complex subunit beta OS=Yarrowia lipolytica (strain CLIB 122 / E 150) OX=284591 GN=YALI0_F21769g PE=3 SV=1	23	15	24	15	84.2	5171.5	3510.8	3561.3	3805.7	3625.8	3681.9	5651.6	5659.5	5554.2	5947.4	5844
High	Q6C9C4	54S ribosomal protein L2, mitochondrial OS=Yarrowia lipolytica (strain CLIB 122 / E 150) OX=284591 GN=MRPL2 PE=3 SV=1	36	12	18	12	41.7	3807.4	3560.5	3936.5	3066	3099.9	3252.8	4583.2	4757.4	4470.8	3228.9	3061.3
High	Q6C7L1	YALI0D27192p OS=Yarrowia lipolytica (strain CLIB 122 / E 150) OX=284591 GN=YALI0_D27192g PE=4 SV=1	23	13	24	13	65.3	3283.1	4176.8	4985	4603.2	4649.4	4473.1	3342.7	3423.7	3395.6	3527.3	3816.7
High	Q6C4N9	YALI0E24915p OS=Yarrowia lipolytica (strain CLIB 122 / E 150) OX=284591 GN=YALI0_E24915g PE=4 SV=1	26	12	14	12	69.5	2189.9	2085.9	2033.8	2061.5	2039.9	2003.5	1713.2	1576.8	1732.3	2034.5	2153.5
High	F2Z630	Acyl-coenzyme A oxidase OS=Yarrowia lipolytica (strain CLIB 122 / E 150) OX=284591 GN=YALI0_C23859g PE=3 SV=1	28	17	25	17	78.3	4417.3	5555.9	5262.5	5227.7	5233.8	5430.3	3444.2	3061	3073.6	3690.2	3596.3
High	F2Z626	YALI0F17248p OS=Yarrowia lipolytica (strain CLIB 122 / E 150) OX=284591 GN=YALI0_F17248g PE=1 SV=1	37	12	27	12	52.4	3054.8	5143.8	4591.7	4099.6	4316.9	4324.1	3230.2	3380.4	3347.7	3510.9	3480
High	Q6CFP0	YALI0B05258p OS=Yarrowia lipolytica (strain CLIB 122 / E 150) OX=284591 GN=YALI0_B05258g PE=3 SV=1	21	15	28	15	84.3	4286.4	4879	4764.6	7283.6	7047.4	7075.3	3628.7	3421.1	3770.3	5801.1	6170.9
High	Q6C817	YALI0D23573p OS=Yarrowia lipolytica (strain CLIB 122 / E 150) OX=284591 GN=YALI0_D23573g PE=3 SV=1	43	11	16	11	40.4	2372.4	2081.1	2224	2409.8	2363	2377.5	1847.7	1474.2	1597	2192.4	2334.9
High	B5U8Q6	YALI0A21076p OS=Yarrowia lipolytica (strain CLIB 122 / E 150) OX=284591 GN=YALI0_A21076g PE=4 SV=1	18	15	24	15	99.2	3442.9	4334.1	4736.6	4135.2	4347.4	4093.8	3293.8	3366.2	3286.2	3238.2	3234
High	Q6C9D2	YALI0D12144p OS=Yarrowia lipolytica (strain CLIB 122 / E 150) OX=284591 GN=YALI0_D12144g PE=3 SV=1	20	16	36	16	95.5	6568.7	5900.3	5969.8	6351	6163.7	6101.9	7104	7194	7108.7	7188.5	7299.2
High	Q6C9X2	YALI0D07634p OS=Yarrowia lipolytica (strain CLIB 122 / E 150) OX=284591 GN=YALI0_D07634g PE=4 SV=1	45	12	56	12	35.8	10971.9	9261.5	8590.1	10849.7	10124.9	9883.3	11038.2	10662.1	11052.4	9914.7	9448.1
High	Q6C9Q7	YALI0D09119p OS=Yarrowia lipolytica (strain CLIB 122 / E 150) OX=284591 GN=YALI0_D09119g PE=3 SV=1	35	13	24	13	45.6	3955.3	4127.5	3995.2	4146.6	3960	4017.2	4669.8	4488.5	4927.1	5051.3	5332.2
High	Q6C7N7	YALI0D26620p OS=Yarrowia lipolytica (strain CLIB 122 / E 150) OX=284591 GN=YALI0_D26620g PE=4 SV=1	13	13	18	13	142.3	3222.1	2361.4	2666.2	3056.9	2941.8	2945.1	3420.7	3290.1	3207.4	3189.6	2966.7
High	Q6CBG4	6-phosphogluconolactonase-like protein OS=Yarrowia lipolytica (strain CLIB 122 / E 150) OX=284591 GN=YALI0_C19085g PE=3 SV=1	49	10	22	10	34.3	2933.1	2685.4	2769.5	2976.7	2958.6	2899.1	2825.7	2772	2815.1	3427.4	3368.5
High	Q6C1N1	Eukaryotic translation initiation factor 3 subunit D OS=Yarrowia lipolytica (strain CLIB 122 / E 150) OX=284591 GN=YALI0F14839g PE=3 SV=1	29	14	27	14	58.6	4858.4	3750.1	4121.1	4085.9	3975.9	3983.4	5206.3	5007.8	5037.3	4746.3	4613.3
High	Q6C627	Arginine biosynthesis bifunctional protein ArgJ, mitochondrial OS=Yarrowia lipolytica (strain CLIB 122 / E 150) OX=284591 GN=YALI0E13057g PE=3 SV=1	39	15	24	15	45.8	3538.9	4135	4072.7	3995.2	4179.6	3975.8	3708	3820.2	3846.3	3896.9	3722.2
High	Q6CBY2	YALI0C14498p OS=Yarrowia lipolytica (strain CLIB 122 / E 150) OX=284591 GN=YALI0_C14498g PE=3 SV=2	38	10	28	10	32.7	6084.9	4738.2	4589	4398.4	4302.5	4447	7232.7	7414.8	7156.9	6741	6686.5
High	Q6CDT5	AP-1 complex subunit gamma OS=Yarrowia lipolytica (strain CLIB 122 / E 150) OX=284591 GN=YALI0_B21340g PE=3 SV=1	25	16	23	16	86.5	3566.4	3234	3502.2	3674.7	3592.1	3476	4476.8	4509.3	4503.6	4835.7	4585.4
High	Q6CDY4	YALI0B20262p OS=Yarrowia lipolytica (strain CLIB 122 / E 150) OX=284591 GN=YALI0_B20262g PE=4 SV=1	11	18	26	18	207.1	2971.1	3393.4	3253.6	3091.1	3190.3	3227.2	2274.8	2227.9	2281.4	2662.9	2746.1
High	Q6CB01	YALI0C22990p OS=Yarrowia lipolytica (strain CLIB 122 / E 150) OX=284591 GN=YALI0_C22990g PE=4 SV=1	21	13	18	13	93	3182	3115.4	3277.8	3290.8	3299.1	3395.2	2669.5	2630.7	2725.3	3561.4	3688.2
High	Q6C490	YALI0E28787p OS=Yarrowia lipolytica (strain CLIB 122 / E 150) OX=284591 GN=YALI0_E28787g PE=3 SV=1	30	12	23	12	49	3077.5	3916.8	3382.3	3203.9	3193.4	3351.9	3608.7	3647.8	3666.4	3719.2	3564.5
High	Q6C5L8	Dihydrolipoyllysine-residue succinyltransferase OS=Yarrowia lipolytica (strain CLIB 122 / E 150) OX=284591 GN=YALI0_E16929g PE=3 SV=1	35	13	36	13	48.8	7849.9	7492.5	7494.2	8252.6	8195.5	8105.9	7213.8	6860.6	7038.1	7536.6	7553.7
High	Q6C0H2	YALI0F24717p OS=Yarrowia lipolytica (strain CLIB 122 / E 150) OX=284591 GN=YALI0_F24717g PE=4 SV=1	45	10	21	10	36.7	3805.9	3153.6	3461	3186.2	3115.4	3169.1	3527.9	3360.5	3305.2	3378.9	3334.6
High	Q6BZX2	YALI0F30217p OS=Yarrowia lipolytica (strain CLIB 122 / E 150) OX=284591 GN=YALI0_F30217g PE=3 SV=1	25	17	28	13	73.5	4492.4	4096.5	3871.1	4049.4	4029.9	4084.8	4862.9	4963.8	4731	4826.3	4816.9
High	Q6C861	YALI0D22440p OS=Yarrowia lipolytica (strain CLIB 122 / E 150) OX=284591 GN=YALI0_D22440g PE=4 SV=1	8	19	21	19	286.9	2603.7	2178.1	2221.6	2334.2	2292.4	2262.6	2756.7	2794.6	2786.7	2713.6	2704.2
High	Q6C5E0	YALI0E18854p OS=Yarrowia lipolytica (strain CLIB 122 / E 150) OX=284591 GN=YALI0_E18854g PE=4 SV=1	36	12	20	12	44.8	3186.9	3212	3157.5	3778	3592.4	3709.2	3408.2	3410.2	3532.7	3890	3870.3
High	Q6C9J8	YALI0D10659p OS=Yarrowia lipolytica (strain CLIB 122 / E 150) OX=284591 GN=YALI0_D10659g PE=4 SV=1	45	12	22	12	37.5	2695	5076.5	4989.8	3971.4	4045.1	3898.8	2554.4	2859.2	2933.2	3043.1	3204.6
High	Q6CBG8	Signal recognition particle subunit SRP68 OS=Yarrowia lipolytica (strain CLIB 122 / E 150) OX=284591 GN=YALI0_C18997g PE=3 SV=1	22	11	18	11	61.7	1788.8	2239.6	2310.3	2017.5	2064.1	2149.2	2333	2283.4	2336.4	2323.7	2403.5
High	Q6C634	YALI0E12859p OS=Yarrowia lipolytica (strain CLIB 122 / E 150) OX=284591 GN=YALI0_E12859g PE=4 SV=1	25	12	18	12	64	3434.2	4274.1	4263.8	4411.4	4242.9	4239.6	3377.4	3590.1	3680.4	4327.3	4342.7
High	Q6CF18	Lysophospholipase NTE1 OS=Yarrowia lipolytica (strain CLIB 122 / E 150) OX=284591 GN=NTE1 PE=3 SV=1	13	14	19	14	158.1	2102.5	2358.9	2307.3	2668.5	2637.2	2580.7	1791.7	1652	1826.6	2330.6	2344.7
High	Q6CDP7	YALI0B22286p OS=Yarrowia lipolytica (strain CLIB 122 / E 150) OX=284591 GN=YALI0_B22286g PE=4 SV=1	27	13	21	13	52.6	4481.1	2971.5	3095.3	3232.8	3186.2	3260.5	5081.8	4908.4	4995	5196.8	5167.7
High	Q6C7P9	Arginosuccinase OS=Yarrowia lipolytica (strain CLIB 122 / E 150) OX=284591 GN=YALI0_D26367g PE=3 SV=1	36	15	30	15	52	4332.1	4655	4115.1	4096.2	4137.4	4194.2	3903.5	4071.8	3989.7	3979.9	3792.1
High	Q6C0B4	Succinate-semialdehyde dehydrogenase OS=Yarrowia lipolytica (strain CLIB 122 / E 150) OX=284591 GN=YALI0_F26191g PE=3 SV=1	30	13	25	13	54.9	4931.5	6941.2	6819.9	6597.3	6839.1	6448.7	3379.7	3340.7	3424.2	3872.1	3981.9
High	Q6CGZ4	Sister chromatid cohesion protein OS=Yarrowia lipolytica (strain CLIB 122 / E 150) OX=284591 GN=YALI0_A14707g PE=3 SV=2	11	16	21	16	194.1	2772.8	2528.6	2559.5	2639.9	2651.3	2634.7	2485.1	2487.6	2596.4	3348.2	3317.5
High	Q6BZZ7	YALI0F29381p OS=Yarrowia lipolytica (strain CLIB 122 / E 150) OX=284591 GN=YALI0_F29381g PE=4 SV=1	29	18	33	18	62	10130.1	7213.1	7977.5	7980.3	7811	7601.1	11823.3	11254	11668.1	11430.3	11416.2
High	Q6C1H7	YALI0F16137p OS=Yarrowia lipolytica (strain CLIB 122 / E 150) OX=284591 GN=YALI0_F16137g PE=4 SV=1	37	12	19	12	42.1	3110.3	2061.3	2162	2726.3	2496.6	2609.2	2853.4	2574.9	2714.3	3305	3063.2
High	F2Z672	Phosphotransferase OS=Yarrowia lipolytica (strain CLIB 122 / E 150) OX=284591 GN=YALI0_B22308g PE=3 SV=1	24	10	16	10	59.1	3864.4	3555.1	3577.8	3579.7	3394.5	3398.3	3873.8	3852.3	3997.1	4523.5	4641.7
High	Q6C5B3	YALI0E19514p OS=Yarrowia lipolytica (strain CLIB 122 / E 150) OX=284591 GN=YALI0_E19514g PE=3 SV=1	22	14	21	14	94.6	3933.8	3399.5	3640.3	3570.9	3681.7	3462.8	3518.8	3490.6	3533.6	3764.9	3864.7
High	Q6C454	Phosphoacetylglucosamine mutase OS=Yarrowia lipolytica (strain CLIB 122 / E 150) OX=284591 GN=YALI0_E29579g PE=3 SV=1	32	15	26	15	57.3	3002.6	3650.3	3858.6	3986.8	3988.2	4004.4	2805.4	2790.7	2947.2	3448.3	3726
High	Q6CEE2	YALI0B16368p OS=Yarrowia lipolytica (strain CLIB 122 / E 150) OX=284591 GN=YALI0_B16368g PE=3 SV=1	40	13	19	13	47.2	4162.8	3053	3083.9	3712.6	3491	3494.3	3617.8	3667.2	3487.3	4404.9	4241.9
High	Q6CFY2	YALI0B02574p OS=Yarrowia lipolytica (strain CLIB 122 / E 150) OX=284591 GN=YALI0_B02574g PE=3 SV=1	20	13	16	12	83.9	2716.7	2530.1	2554.5	2451.2	2521.6	2433.3	4309	4274.5	3981.7	3259.4	3161.5
High	Q6C8E4	YALI0D20328p OS=Yarrowia lipolytica (strain CLIB 122 / E 150) OX=284591 GN=YALI0_D20328g PE=3 SV=1	30	12	21	12	57.1	3431.7	3048.1	2780.6	3060.9	3079.9	3014.5	3731.8	3810.3	3734.1	3516.8	3548.7
High	Q6C652	YALI0E12375p OS=Yarrowia lipolytica (strain CLIB 122 / E 150) OX=284591 GN=YALI0_E12375g PE=4 SV=1	14	12	16	12	119.3	2344.3	2575.4	2651.1	2874.4	2776.6	2904.9	1644.5	1689.2	1604.1	2011.9	2105.9
High	Q6C3F0	YALI0F00286p OS=Yarrowia lipolytica (strain CLIB 122 / E 150) OX=284591 GN=YALI0_F00286g PE=4 SV=1	12	18	23	18	160.4	3631.6	3681.2	3854.6	3986.8	3906.8	3969	3947.4	3962.5	3984.3	4410.4	4240.3
High	Q6CFU7	YALI0B03564p OS=Yarrowia lipolytica (strain CLIB 122 / E 150) OX=284591 GN=YALI0_B03564g PE=3 SV=1	37	11	30	11	34.1	6604.1	5498.7	4693.5	6046.9	5666.5	6260.4	7304.4	6848.9	6732.7	8150.2	8343.9
High	Q6CGH0	YALI0A19448p OS=Yarrowia lipolytica (strain CLIB 122 / E 150) OX=284591 GN=YALI0_A19448g PE=3 SV=1	33	14	25	14	49.8	4188.4	5224.9	5278.2	5266.3	5452.6	5383.8	4655.9	4638.5	4982.9	5367.1	5565.8
High	Q8TFK3	GTP-binding nuclear protein GSP1/Ran OS=Yarrowia lipolytica (strain CLIB 122 / E 150) OX=284591 GN=GSP1 PE=3 SV=1	56	8	32	8	24.2	4925	6675.4	6079.9	5153.6	5860.2	5479.3	3451	3688.1	3375.2	3332.4	3306.1
High	Q6C169	40S ribosomal protein S6 OS=Yarrowia lipolytica (strain CLIB 122 / E 150) OX=284591 GN=RPS6 PE=3 SV=1	33	7	43	7	27.4	9159.5	9071.4	8676.3	7135	7374.2	7406.9	10217.4	11017	10268.7	8080.9	8016.2
High	Q6CAE9	Eukaryotic translation initiation factor 3 subunit L OS=Yarrowia lipolytica (strain CLIB 122 / E 150) OX=284591 GN=YALI0D03399g PE=3 SV=1	23	10	20	10	59.6	2688.3	2785.4	2702.2	2613.8	2572.7	2657.5	4667.5	4783.5	4678.6	4310.4	4128.6
High	Q6C6Z6	Prolyl-tRNA synthetase OS=Yarrowia lipolytica (strain CLIB 122 / E 150) OX=284591 GN=YALI0_E05027g PE=3 SV=1	28	13	28	13	57.8	4487.3	5165.3	5153.4	5418.8	5554.8	5370.2	5175.5	5284.9	5484.9	5491.4	5505.2
High	Q6CH67	YALI0A11869p OS=Yarrowia lipolytica (strain CLIB 122 / E 150) OX=284591 GN=YALI0_A11869g PE=3 SV=2	13	15	20	11	139.7	2208.8	2336.8	2241.6	1986.9	2019.4	2041	2150.6	2225.9	2117.4	1926.9	1986.6
High	Q6CCR8	Imidazole glycerol phosphate synthase hisHF OS=Yarrowia lipolytica (strain CLIB 122 / E 150) OX=284591 GN=YALI0_C07128g PE=3 SV=1	31	14	21	14	60.1	4418.6	5118.5	5224.6	4756	4858.9	4661.6	5193.7	5071.7	5075.3	4648.3	4749.3
High	Q6C3Z9	Acetyl-CoA hydrolase OS=Yarrowia lipolytica (strain CLIB 122 / E 150) OX=284591 GN=ACH1 PE=3 SV=1	32	14	30	14	58	4297.5	4669.9	4701.7	4387.8	4570.9	4489.4	3678.6	3622.2	3627.6	3706.2	3687.3
High	Q6CB68	YALI0C21494p OS=Yarrowia lipolytica (strain CLIB 122 / E 150) OX=284591 GN=YALI0_C21494g PE=4 SV=1	25	11	29	11	58.4	4245.7	5236.1	4776.6	4026	4046.3	4076.8	5900.6	6248.5	6090.9	4733.3	4715.4
High	Q6C6M4	YALI0E08206p OS=Yarrowia lipolytica (strain CLIB 122 / E 150) OX=284591 GN=YALI0_E08206g PE=4 SV=2	19	12	18	12	92.6	3043.7	2655.8	2577.7	4170.9	4194.2	3948.5	2340.3	2371.8	2431.9	3540.7	3495.4
High	Q6CBD6	YALI0C19778p OS=Yarrowia lipolytica (strain CLIB 122 / E 150) OX=284591 GN=YALI0_C19778g PE=4 SV=1	24	13	19	13	74.1	3825.6	2983.7	3076.9	3203.4	3253.6	3219.7	3652.7	3670.7	3736.6	3727	3716.3
High	cont_P08779	Keratin, type I cytoskeletal 16 OS=Homo sapiens GN=KRT16 PE=1 SV=4	37	15	22	6	51.2	1271.1	1098.6	687.2	1031.9	645.4	726.5	1245.8	1323.7	1046.3	2017	1032.1
High	Q6C6Z7	Asparaginyl-tRNA synthetase OS=Yarrowia lipolytica (strain CLIB 122 / E 150) OX=284591 GN=YALI0_E05005g PE=3 SV=1	28	14	28	14	65	4637	6266.7	5598.6	4877.1	5218.3	5139	4050.7	4109.8	4132.2	4010.7	4059.3
High	Q6C4K3	tRNA-dihydrouridine(47) synthase [NAD(P)(+)] OS=Yarrowia lipolytica (strain CLIB 122 / E 150) OX=284591 GN=DUS3 PE=3 SV=1	27	13	17	13	70.2	3664.7	2778.5	2959.4	2881.9	2818.5	2889.6	3938	3801.2	3905.5	3647.2	3619.7
High	Q6C642	YALI0E12595p OS=Yarrowia lipolytica (strain CLIB 122 / E 150) OX=284591 GN=YALI0_E12595g PE=4 SV=1	26	12	16	12	61.7	2288.5	2640.5	2617.6	2859.3	2777.5	2700.3	1257.3	1359	1378	1696.8	1803.4
High	Q9Y753	Squalene synthase OS=Yarrowia lipolytica (strain CLIB 122 / E 150) OX=284591 GN=SQS1 PE=3 SV=1	30	13	18	13	51.1	2893.1	2744.1	2742.7	2382.4	2391.1	2392.7	3890.1	3872.6	4042	3672.5	3483.8
High	Q6CAS7	YALI0D00297p OS=Yarrowia lipolytica (strain CLIB 122 / E 150) OX=284591 GN=YALI0_D00297g PE=4 SV=1	17	13	22	13	92	5190.1	3396.5	3692.7	4131.3	4048.3	4080.5	4990.5	4748.9	4734.7	4887.5	4718.7
High	Q6C5P8	YALI0E16280p OS=Yarrowia lipolytica (strain CLIB 122 / E 150) OX=284591 GN=YALI0_E16280g PE=4 SV=1	26	14	19	14	70.1	2822.2	2306.1	2361.2	2392.2	2481.2	2517.8	2892.7	2823.4	2878.9	2620.9	2503.3
High	Q6CF78	E3 ubiquitin-protein ligase BRE1 OS=Yarrowia lipolytica (strain CLIB 122 / E 150) OX=284591 GN=BRE1 PE=3 SV=1	24	14	19	14	78.8	3449.5	3515.4	3664.7	3897.9	3891.9	3795	3039	3095.5	3239.3	4012.1	4168.2
High	Q6C1T4	Inorganic pyrophosphatase OS=Yarrowia lipolytica (strain CLIB 122 / E 150) OX=284591 GN=IPP1 PE=3 SV=1	37	10	50	10	32.1	7871.9	8295.3	8313.2	7911.6	8148.5	8179.1	7628.9	7846.3	7657.6	6979.9	6994.9
High	Q6CF51	YALI0B10241p OS=Yarrowia lipolytica (strain CLIB 122 / E 150) OX=284591 GN=YALI0_B10241g PE=4 SV=1	14	14	18	14	148.9	2201.6	2524.9	2461.9	2544.6	2627.7	2513.3	1801.4	1691.9	1739	1843.8	1894
High	Q6C829	Cation-transporting ATPase OS=Yarrowia lipolytica (strain CLIB 122 / E 150) OX=284591 GN=YALI0_D23265g PE=3 SV=1	11	15	16	15	162.6	2145.4	2071	2283.6	2663.8	2663.7	2574	1865.8	2003.6	1892.8	2059.3	2091.5
High	Q6C0T3	DNA helicase OS=Yarrowia lipolytica (strain CLIB 122 / E 150) OX=284591 GN=YALI0_F21945g PE=3 SV=1	22	16	23	16	89.5	3086.4	4845.7	3497.7	3029.9	3115.8	3317.8	2556.9	2760.9	2595.8	3176.9	3324.8
High	Q6C4P1	YALI0E24849p OS=Yarrowia lipolytica (strain CLIB 122 / E 150) OX=284591 GN=YALI0_E24849g PE=4 SV=1	28	14	25	14	61.9	3789.8	3283.2	3108.8	3282.9	3165.2	3249.6	3475	3281.1	3433.1	4098.1	4020.5
High	Q6C9V1	YALI0D08162p OS=Yarrowia lipolytica (strain CLIB 122 / E 150) OX=284591 GN=YALI0_D08162g PE=4 SV=1	62	11	36	9	22.5	5795.6	4859	4806.6	5251	5112	5002.7	4694.8	4729.2	4885	5671.3	5935.1
High	Q6C3L1	YALI0E33935p OS=Yarrowia lipolytica (strain CLIB 122 / E 150) OX=284591 GN=YALI0_E33935g PE=3 SV=1	31	16	26	16	57.8	4571.9	4724.4	5082.8	5158.5	5401.6	4876.4	3663.1	3891.5	3617.9	2664.9	2651.1
High	Q6C5P6	YALI0E16324p OS=Yarrowia lipolytica (strain CLIB 122 / E 150) OX=284591 GN=YALI0_E16324g PE=3 SV=1	15	13	28	13	118.4	5374.5	3780.1	3915	4273.7	4150.8	4094.6	5433.9	5273.7	5285.4	5415.6	5335.2
High	Q6C6X0	NADH:ubiquinone reductase (non-electrogenic) OS=Yarrowia lipolytica (strain CLIB 122 / E 150) OX=284591 GN=YALI0_E05599g PE=3 SV=1	26	14	19	14	73.3	3492.2	3907.5	3512.6	3761	3753.1	3604	3082.1	3206.7	3085.8	3240.3	3338.5
High	B5RSK4	YALI0A20867p OS=Yarrowia lipolytica (strain CLIB 122 / E 150) OX=284591 GN=YALI0_A20867g PE=4 SV=1	60	11	22	11	24.1	4745.9	5703	5821.3	5559.3	5489.4	5625	3524.1	3859	3671.9	4073.3	4234.3
High	Q6C8P2	YALI0D18106p OS=Yarrowia lipolytica (strain CLIB 122 / E 150) OX=284591 GN=YALI0_D18106g PE=4 SV=1	30	11	18	11	63.9	3960.5	4922.7	4819.5	4721.2	4719.7	4663.3	3988.8	3790.1	4121	4516.6	4914.7
High	Q6CDZ3	Phospho-2-dehydro-3-deoxyheptonate aldolase OS=Yarrowia lipolytica (strain CLIB 122 / E 150) OX=284591 GN=YALI0_B20020g PE=3 SV=1	31	9	22	6	39.4	2680.3	3699.1	3509.4	2699.2	2915.3	2953.3	2795.9	2963.9	2867.8	2114.8	2301.9
High	Q6CE97	Adenylosuccinate lyase OS=Yarrowia lipolytica (strain CLIB 122 / E 150) OX=284591 GN=YALI0_B17402g PE=3 SV=1	29	15	40	15	54.2	7351	6141.7	6550.1	6907.4	6581.1	6711.4	10592.6	10156	10193.2	9245.9	9239
High	Q6C8B6	YALI0D21010p OS=Yarrowia lipolytica (strain CLIB 122 / E 150) OX=284591 GN=YALI0_D21010g PE=4 SV=1	26	13	22	13	66.6	3550	3486.2	3687.2	4242.4	3986.5	4225.7	3199.7	3002	3083.8	3964.7	3870.9
High	Q6CHX1	YALI0A03883p OS=Yarrowia lipolytica (strain CLIB 122 / E 150) OX=284591 GN=YALI0_A03883g PE=3 SV=1	15	16	19	16	125.4	2130	2046	1996.9	2182.1	2125.6	2018.6	2123.4	2190.8	2208.9	2483.2	2504.6
High	Q6CB74	Nitric oxide dioxygenase OS=Yarrowia lipolytica (strain CLIB 122 / E 150) OX=284591 GN=YALI0_C21362g PE=3 SV=1	37	15	33	15	41.4	6008.9	5738	5344.5	5687.3	5903.3	6019	7808.5	7368.4	7129.8	6813.9	6901.6
High	Q6CG28	YALI0B01386p OS=Yarrowia lipolytica (strain CLIB 122 / E 150) OX=284591 GN=YALI0_B01386g PE=3 SV=1	22	17	25	17	77.3	4141	3796.6	4099.8	3696.3	3526.5	3644.2	5169.6	4943.9	5032.6	4125.3	4306.8
High	Q6C5Y6	YALI0E14036p OS=Yarrowia lipolytica (strain CLIB 122 / E 150) OX=284591 GN=YALI0_E14036g PE=4 SV=1	17	16	27	16	99.9	3774.5	3608.1	3588.3	3654.5	3639.7	3630.8	4839.8	4865.9	4804.5	4831.5	4830.9
High	Q6CC02	Transcription initiation factor TFIID subunit 2 OS=Yarrowia lipolytica (strain CLIB 122 / E 150) OX=284591 GN=YALI0_C13904g PE=3 SV=1	16	16	21	16	141.4	3014.7	3132.2	3273.8	3476.3	3418.2	3354	3313.6	3448.5	3429.1	3888.8	3748.2
High	Q6C2B5	Nucleoside diphosphate kinase OS=Yarrowia lipolytica (strain CLIB 122 / E 150) OX=284591 GN=YALI0_F09229g PE=3 SV=1	68	8	48	8	17.2	8360.9	6169.1	6048.2	5738	5739	5734.1	10682.9	11016.8	11072.8	9334.9	9026.5
High	Q6C0D2	YALI0F25729p OS=Yarrowia lipolytica (strain CLIB 122 / E 150) OX=284591 GN=YALI0_F25729g PE=3 SV=1	57	10	19	10	28.8	2521.1	4242.6	3858.8	3900	3905.9	3955.6	1211.4	1307.6	1439.7	1950	1865.6
High	Q6CDB9	Methylmalonate-semialdehyde dehydrogenase (CoA acylating) OS=Yarrowia lipolytica (strain CLIB 122 / E 150) OX=284591 GN=YALI0_C01859g PE=4 SV=1	25	13	33	13	56.6	5844.3	5883.5	6006.2	6378	6387.4	6309.6	4657.8	4924.6	4833.1	5018.6	4919.7
High	Q6CF81	YALI0B09471p OS=Yarrowia lipolytica (strain CLIB 122 / E 150) OX=284591 GN=YALI0_B09471g PE=3 SV=1	43	12	31	12	36.6	3010.6	3161	3483.4	3191.1	3184	3090	5003.4	4448.9	5015.6	3697	4058.1
High	Q6C1F6	Alkaline phosphatase OS=Yarrowia lipolytica (strain CLIB 122 / E 150) OX=284591 GN=YALI0_F16709g PE=3 SV=1	29	11	18	11	61.7	2501.5	2973.4	2701.6	3116.4	3162.8	3056.4	2188.9	2229.4	2302.2	2749.4	3056.1
High	Q6C224	CCT-beta OS=Yarrowia lipolytica (strain CLIB 122 / E 150) OX=284591 GN=YALI0_F11473g PE=3 SV=1	29	13	25	13	56.7	3640.8	3334.4	3296.4	3359.4	3429.5	3362.4	4139.2	4307.4	4148.2	3827	3736.1
High	Q6C933	YALI0D14608p OS=Yarrowia lipolytica (strain CLIB 122 / E 150) OX=284591 GN=YALI0_D14608g PE=4 SV=1	52	10	45	10	26.9	6360.5	5134.3	5551.9	7359.3	6734.9	7420.8	3331.7	2833.9	3061.4	4865	4813
High	Q6C859	Serine hydroxymethyltransferase OS=Yarrowia lipolytica (strain CLIB 122 / E 150) OX=284591 GN=YALI0_D22484g PE=3 SV=1	29	14	33	13	53	5232.3	5109.9	5300	5428.3	5391.3	5235.9	5071.3	4942.5	5112.8	4496.3	4521.4
High	Q6C3C5	YALI0F00836p OS=Yarrowia lipolytica (strain CLIB 122 / E 150) OX=284591 GN=YALI0_F00836g PE=4 SV=1	28	19	39	19	69.5	8039.8	7990.6	8250.2	8409.2	8589	8640	7220.4	7168	7036.3	7809.6	8005.8
High	Q6C3D4	YALI0F00638p OS=Yarrowia lipolytica (strain CLIB 122 / E 150) OX=284591 GN=YALI0_F00638g PE=4 SV=1	32	10	20	10	45	3360.7	3132.3	3059.3	2959.6	2965.1	2997.9	3711.4	3853.7	3741.4	3555	3458.1
High	Q6CB43	Nuclear pore protein OS=Yarrowia lipolytica (strain CLIB 122 / E 150) OX=284591 GN=YALI0_C22066g PE=3 SV=1	18	14	26	14	98.6	4735.1	3557.5	3555.1	3754.5	3712.8	3813.5	4187.7	4326.9	4315.5	4891.4	4908.5
High	Q6C1N7	YALI0F14707p OS=Yarrowia lipolytica (strain CLIB 122 / E 150) OX=284591 GN=YALI0_F14707g PE=4 SV=1	11	14	17	14	173.3	2040.2	1991	2015.1	2175.5	2097	2154.9	1906.7	1899.8	1987.2	2249.9	2297.4
High	Q6C5W0	YALI0E14707p OS=Yarrowia lipolytica (strain CLIB 122 / E 150) OX=284591 GN=YALI0_E14707g PE=4 SV=1	31	12	26	12	42.1	5921.6	8410.4	7174.7	6951.4	6912.2	7656.7	2915	2850.2	2518.7	4224	3941.7
High	Q6CBH7	YALI0C18667p OS=Yarrowia lipolytica (strain CLIB 122 / E 150) OX=284591 GN=YALI0_C18667g PE=4 SV=1	20	15	16	15	92.6	2803.6	2576	2582	2627.8	2627.7	2738.6	2707.7	2672.4	2735.2	3073.8	2996.2
High	Q6C5L9	YALI0E16907p OS=Yarrowia lipolytica (strain CLIB 122 / E 150) OX=284591 GN=YALI0_E16907g PE=4 SV=1	26	12	17	12	64.7	2375.7	2520.2	2593.6	2473	2512.5	2418	2409.1	2491.7	2585.8	3017.8	2911.4
High	Q6CAL0	YALI0D01892p OS=Yarrowia lipolytica (strain CLIB 122 / E 150) OX=284591 GN=YALI0_D01892g PE=4 SV=1	29	12	17	12	59.2	2331.2	2200.4	2087.2	2195.2	2149.2	2159.3	1929.1	1995.7	2033	2098.7	2095.3
High	Q6CCY7	YALI0C05489p OS=Yarrowia lipolytica (strain CLIB 122 / E 150) OX=284591 GN=YALI0_C05489g PE=4 SV=1	33	11	17	11	54.6	1856.8	1814.1	1694.1	1850.1	1915.8	1970.4	1359.5	1527.1	1343.8	1520	1587.9
High	Q6CBN5	Survival factor 1 OS=Yarrowia lipolytica (strain CLIB 122 / E 150) OX=284591 GN=SVF1 PE=3 SV=1	37	12	21	12	44	4008.1	4207.2	4005.9	4081	4042.9	4167.2	4117.3	3985.2	4016.3	4428.5	4667.7
High	Q6C504	Chitin synthase OS=Yarrowia lipolytica (strain CLIB 122 / E 150) OX=284591 GN=YALI0_E22198g PE=4 SV=1	9	15	18	14	191.3	2564.8	2175.1	2292.9	2359.2	2292.5	2409.4	2904.3	2855.1	2782.5	2847.1	2651.9
High	Q6C5K0	Vacuolar protein sorting-associated protein 35 OS=Yarrowia lipolytica (strain CLIB 122 / E 150) OX=284591 GN=YALI0_E17413g PE=3 SV=1	14	12	16	12	96	3995.3	3020	3205.9	3632.5	3562.3	3531.8	2957.8	3015.9	3025.1	3699.1	3711.4
High	Q99150	Signal recognition particle 54 kDa protein homolog OS=Yarrowia lipolytica (strain CLIB 122 / E 150) OX=284591 GN=SRP54 PE=3 SV=2	29	12	15	12	57	2848.7	2539.3	2685.9	2465.2	2376.9	2426.8	3441.6	3511.5	3539.3	3357.4	3305.2
High	Q6CHQ5	YALI0A06435p OS=Yarrowia lipolytica (strain CLIB 122 / E 150) OX=284591 GN=YALI0_A06435g PE=3 SV=1	27	8	26	8	50.1	3757.4	3724.7	3545.2	5815.4	5487.8	5524.4	1823.2	1915.4	1927.4	3488.7	3525.6
High	P18120	3-isopropylmalate dehydrogenase OS=Yarrowia lipolytica (strain CLIB 122 / E 150) OX=284591 GN=LEU2 PE=3 SV=2	37	11	36	11	43.3	3336	3819.7	3890.7	3591	3750.4	3729.7	2968.3	2724.3	3005.7	3511.1	3834.5
High	Q12724	Orotidine 5'-phosphate decarboxylase OS=Yarrowia lipolytica (strain CLIB 122 / E 150) OX=284591 GN=URA3 PE=3 SV=1	47	11	19	11	31.6	3986.2	3512	3473.8	3869.2	3682.1	3889.6	4381.4	4327.2	4270.4	4524.9	4225.7
High	Q6C7R2	DNA topoisomerase I OS=Yarrowia lipolytica (strain CLIB 122 / E 150) OX=284591 GN=YALI0_D26103g PE=3 SV=1	19	15	21	15	86.9	4129.3	4333.6	3468.1	3560.7	3581.8	3758.2	3497	3509.5	3615.8	4175	4091.5
High	Q6C8Q1	Chorismate synthase OS=Yarrowia lipolytica (strain CLIB 122 / E 150) OX=284591 GN=YALI0_D17930g PE=3 SV=1	41	12	24	12	40.2	3796.8	6257.8	6153.3	5013.6	5257	5011.2	3982.9	3944.3	3876	3450	3639
High	Q6C1R7	YALI0F14047p OS=Yarrowia lipolytica (strain CLIB 122 / E 150) OX=284591 GN=YALI0_F14047g PE=4 SV=1	42	10	16	10	40	2545.8	3152.3	3084	2978.6	3177.9	2952.2	2997	3177.9	3160	3001.1	2983.9
High	Q6C592	YALI0E20031p OS=Yarrowia lipolytica (strain CLIB 122 / E 150) OX=284591 GN=YALI0_E20031g PE=4 SV=2	44	11	35	11	35.5	6100.4	6491.7	6725.2	6122.1	6245.8	6017	6804.8	6816.7	6889.2	6002.1	5972
High	Q6C8P0	YALI0D18150p OS=Yarrowia lipolytica (strain CLIB 122 / E 150) OX=284591 GN=YALI0_D18150g PE=4 SV=1	34	12	18	12	44.1	2195	2270.3	2375.6	1964.9	1939.8	1980	2221.6	2388.8	2275.2	1655.2	1633.5
High	Q6C0E1	YALI0F25531p OS=Yarrowia lipolytica (strain CLIB 122 / E 150) OX=284591 GN=YALI0_F25531g PE=3 SV=1	55	6	25	6	15.9	4583.4	4318.6	4332.3	3831.2	3919.9	3988	4314.8	4460.8	4347.5	3661.5	3365.2
High	Q6C985	Phosphomannomutase OS=Yarrowia lipolytica (strain CLIB 122 / E 150) OX=284591 GN=YALI0_D13112g PE=3 SV=1	52	13	38	13	29	6783.5	9484.5	8708.6	7509.6	7539.7	8005.7	6809.9	7308.1	7036.7	7533.8	7490.9
High	Q6C9M3	YALI0D09977p OS=Yarrowia lipolytica (strain CLIB 122 / E 150) OX=284591 GN=YALI0_D09977g PE=3 SV=1	27	13	26	13	51.4	4855.8	3470.8	3695.3	3822.8	3670.8	3681.4	6218.2	5902.1	6088.2	6636.8	6553.7
High	Q6C610	YALI0E13464p OS=Yarrowia lipolytica (strain CLIB 122 / E 150) OX=284591 GN=YALI0_E13464g PE=3 SV=1	31	12	21	12	51.9	3575.5	2776	2736.4	2921.5	2785.9	2853.4	4351.6	3957.4	4004.7	4114.2	3944
High	Q6C612	Probable electron transfer flavoprotein subunit alpha OS=Yarrowia lipolytica (strain CLIB 122 / E 150) OX=284591 GN=YALI0_E13420g PE=3 SV=1	33	8	21	8	34.6	3440	5455.6	5423.5	5077.8	5152.7	5036.2	3415.8	3500.4	3711.8	3512.9	3867.2
High	Q6C0M3	Adenosine kinase OS=Yarrowia lipolytica (strain CLIB 122 / E 150) OX=284591 GN=YALI0_F23463g PE=3 SV=1	35	10	22	10	37.7	3338.4	5503.6	5368.5	3810.4	4157.3	3858.2	3326.7	3400.9	3403.7	2798.2	2870
High	Q6CFX3	Mitogen-activated protein kinase OS=Yarrowia lipolytica (strain CLIB 122 / E 150) OX=284591 GN=YALI0_B02816g PE=3 SV=1	28	13	25	12	58.2	4651.7	3990.8	3658.3	4036	4017.7	3949.1	4329.4	4417	4656.1	5739.8	5832.4
High	Q6CFL3	60S ribosomal protein L27 OS=Yarrowia lipolytica (strain CLIB 122 / E 150) OX=284591 GN=YALI0_B05896g PE=3 SV=2	49	6	36	6	15.7	6853.1	7147.3	7751.3	6311	6472.9	6408.2	7333.5	7967.5	7409.1	5686.5	5259.6
High	Q6C827	Aminopeptidase OS=Yarrowia lipolytica (strain CLIB 122 / E 150) OX=284591 GN=YALI0_D23309g PE=3 SV=2	16	14	22	14	95.7	4526.7	3767.7	3709.8	4263.1	4210	4254.9	5376.8	5099.3	5249.7	5049	5031
High	Q6C9L5	YALI0D10131p OS=Yarrowia lipolytica (strain CLIB 122 / E 150) OX=284591 GN=YALI0_D10131g PE=3 SV=1	27	13	21	13	62.7	3839.2	5915.1	4712	7763.4	7845.8	7518.5	3631	3447.5	3311.8	4792.6	4805.6
High	F2Z6H1	YALI0F27643p OS=Yarrowia lipolytica (strain CLIB 122 / E 150) OX=284591 GN=YALI0_F27643g PE=4 SV=1	24	11	20	11	69.9	2380.6	3284.4	3089.6	3200.5	3228.5	3284.3	1818.7	1808.1	1999.3	2583.7	2802.2
High	Q6CFU9	YALI0B03520p OS=Yarrowia lipolytica (strain CLIB 122 / E 150) OX=284591 GN=YALI0_B03520g PE=3 SV=1	18	13	18	13	88.3	4788.9	4124.3	3948.5	4065.3	3928.7	4004.8	4617.6	4569.5	4561.3	5178.3	5091.6
High	Q6C1H5	V-type proton ATPase subunit OS=Yarrowia lipolytica (strain CLIB 122 / E 150) OX=284591 GN=YALI0_F16181g PE=3 SV=2	39	10	25	10	39.6	4774.5	4153.5	4060.6	4847.6	4696.2	4785.8	4611.9	4579.3	4552.3	5937.1	5795.2
High	Q6CF90	YALI0B09229p OS=Yarrowia lipolytica (strain CLIB 122 / E 150) OX=284591 GN=YALI0_B09229g PE=4 SV=1	44	12	26	12	33.8	3051.1	3443.1	3319.4	3198.2	3276.9	3307	2753.7	2597.3	2546.3	2677.1	2672.3
High	Q6C8C8	YALI0D20702p OS=Yarrowia lipolytica (strain CLIB 122 / E 150) OX=284591 GN=YALI0_D20702g PE=4 SV=1	23	13	19	13	86.5	3295.8	3062	2974.9	3143.3	3072	3219.8	2838.5	2922.5	3045.9	3704.5	3793.7
High	Q6C9K1	Proliferating cell nuclear antigen OS=Yarrowia lipolytica (strain CLIB 122 / E 150) OX=284591 GN=YALI0_D10571g PE=3 SV=1	51	11	28	11	29.1	4732.1	5409.1	5393.4	4947.6	5058.7	5016.4	4256.3	4204.3	4218.1	5287.2	5316.2
High	Q6C4C8	60S ribosomal protein L6 OS=Yarrowia lipolytica (strain CLIB 122 / E 150) OX=284591 GN=YALI0_E27830g PE=3 SV=1	52	11	50	11	20.5	11707.9	12779.3	13004.3	10338.8	10729.7	10814.3	9716.4	10672.8	9860.1	8016.3	7821.1
High	Q6CI30	YALI0A02222p OS=Yarrowia lipolytica (strain CLIB 122 / E 150) OX=284591 GN=YALI0_A02222g PE=4 SV=1	21	12	18	12	82.2	3512.5	3128.9	2959.2	3148.9	3210.5	3184.1	3119.7	3064.2	3173.3	3783.8	3986.8
High	Q6C0X2	ATP-dependent RNA helicase DHH1 OS=Yarrowia lipolytica (strain CLIB 122 / E 150) OX=284591 GN=DHH1 PE=3 SV=1	24	11	18	11	58.5	3464.9	4728.7	4681.6	4284	4357.7	4330.1	3738.7	3944.7	3906.5	4453.2	4258.2
High	Q6C6Q8	YALI0E07139p OS=Yarrowia lipolytica (strain CLIB 122 / E 150) OX=284591 GN=YALI0_E07139g PE=3 SV=1	16	15	25	15	106.8	3251.3	2971.2	3211.7	3168.6	3107.4	3082.6	4566	4580.1	4473.1	4731.5	4439.5
High	Q6BZW0	3-hydroxy-3-methylglutaryl coenzyme A synthase OS=Yarrowia lipolytica (strain CLIB 122 / E 150) OX=284591 GN=YALI0_F30481g PE=3 SV=1	28	12	23	12	48.9	4213.7	3855.7	3909.3	3174.9	3126.8	3141.4	5278.8	5487.7	5155.5	4216.6	4177
High	Q6C2B3	YALI0F09273p OS=Yarrowia lipolytica (strain CLIB 122 / E 150) OX=284591 GN=YALI0_F09273g PE=3 SV=1	17	10	33	10	60.4	10286.9	10566.8	12332.9	11875.2	11509.2	12097.6	4764.3	4942.6	4940.8	6895.5	6928.9
High	Q6C0G9	Structural maintenance of chromosomes protein OS=Yarrowia lipolytica (strain CLIB 122 / E 150) OX=284591 GN=YALI0_F24783g PE=3 SV=1	14	16	17	16	129.8	4371.6	2582.7	2500.8	2431.2	2306.2	2442.7	2463.3	2399	2479.7	2900.9	3324.6
High	Q6C2X0	cAMP-dependent protein kinase regulatory subunit OS=Yarrowia lipolytica (strain CLIB 122 / E 150) OX=284591 GN=PKAR PE=3 SV=1	47	13	22	13	40.2	2696.6	3209.5	3280.6	3360.8	3419.8	3289.1	2756.3	2551	2824.7	3601.7	3937.9
High	Q6CAB6	YALI0D04246p OS=Yarrowia lipolytica (strain CLIB 122 / E 150) OX=284591 GN=YALI0_D04246g PE=4 SV=1	20	14	21	14	83.5	2997.2	3351.8	3252.7	3587	3574.7	3535.7	2339.2	2339.3	2532.3	2546.8	2625.5
High	Q6CA59	YALI0D05665p OS=Yarrowia lipolytica (strain CLIB 122 / E 150) OX=284591 GN=YALI0_D05665g PE=4 SV=1	17	13	17	13	90	2869	2128.2	2284.6	2588.1	2772.2	2849.1	2580.8	2402.5	2372.9	2686.8	2691.3
High	Q6CG14	Reticulon-like protein OS=Yarrowia lipolytica (strain CLIB 122 / E 150) OX=284591 GN=YALI0_B01738g PE=4 SV=1	26	9	34	9	39.6	5135.1	6992.7	6282	8613.7	8339.3	8439.1	5134.6	5566.4	5194.7	7381	8011.8
High	Q6CFU4	E3 ubiquitin-protein ligase OS=Yarrowia lipolytica (strain CLIB 122 / E 150) OX=284591 GN=YALI0_B03718g PE=3 SV=1	10	14	15	14	212.9	2387.7	2260.2	2106.5	2315.2	2233.3	2271.4	2462.8	2483.7	2377.7	2565.4	2700.3
High	F2Z6C0	YALI0D00737p OS=Yarrowia lipolytica (strain CLIB 122 / E 150) OX=284591 GN=YALI0_D00737g PE=1 SV=1	41	8	24	8	27.2	4703.2	4757.8	4620.6	4106.1	4352.7	4343.9	3497.3	3619.9	3492	3534.2	3519.3
High	Q6C8V7	Phenylalanine--tRNA ligase OS=Yarrowia lipolytica (strain CLIB 122 / E 150) OX=284591 GN=YALI0_D16643g PE=3 SV=1	30	12	16	12	55.4	2885.2	2716.9	2956.7	2998.4	2895.4	2877.9	3505.3	3515.4	3556.9	3353	3346.6
High	Q6C3R1	YALI0E32791p OS=Yarrowia lipolytica (strain CLIB 122 / E 150) OX=284591 GN=YALI0_E32791g PE=4 SV=1	21	16	19	16	103.4	3802.7	3607.7	3468.7	3363.4	3438.8	3589.8	3646.8	3532.9	3534.2	3875.7	4034.5
High	F2Z6J4	Ubiquinone biosynthesis monooxygenase COQ6, mitochondrial OS=Yarrowia lipolytica (strain CLIB 122 / E 150) OX=284591 GN=COQ6 PE=3 SV=1	30	12	17	12	51	3916.1	3991.6	4203.3	3893.3	3977.9	4038.8	3728.7	3749.2	3649.2	3311.7	3244.8
High	Q6C5H6	Arginyl-tRNA synthetase OS=Yarrowia lipolytica (strain CLIB 122 / E 150) OX=284591 GN=YALI0_E17985g PE=3 SV=1	25	13	18	13	73.4	2801	3103.1	2729.6	2473.8	2533.7	2657.3	3548.5	3878.1	3507.5	3282.8	3118.5
High	Q6C4L9	YALI0E25696p OS=Yarrowia lipolytica (strain CLIB 122 / E 150) OX=284591 GN=YALI0_E25696g PE=4 SV=1	29	12	16	12	53.5	4119.2	3317.7	3482.5	3044.3	3023.7	3095.1	4718.7	4866.7	4569.8	3536.7	3687.4
High	Q6C7B1	YALI0E02244p OS=Yarrowia lipolytica (strain CLIB 122 / E 150) OX=284591 GN=YALI0_E02244g PE=3 SV=1	28	14	20	14	66.1	2743.4	3708.2	3627.3	3626.1	3519.2	3527	4823.9	5055	4938.3	4142.8	3906.3
High	Q6C6P1	YALI0E07744p OS=Yarrowia lipolytica (strain CLIB 122 / E 150) OX=284591 GN=YALI0_E07744g PE=4 SV=1	16	12	21	12	116	4123.3	4576.3	4461.8	7985.7	8066	7318.9	1911.3	1820.5	1717.6	2606.5	2710.8
High	O43108	Calcium-transporting ATPase 1 OS=Yarrowia lipolytica (strain CLIB 122 / E 150) OX=284591 GN=PMR1 PE=3 SV=1	17	14	18	14	100	3074.3	4134.7	4125.6	4013.7	4007.5	3947.2	3675.3	3714.6	3642.1	3839.8	4005.4
High	Q6C045	YALI0F27885p OS=Yarrowia lipolytica (strain CLIB 122 / E 150) OX=284591 GN=YALI0_F27885g PE=4 SV=1	19	13	16	13	91.1	3069.3	3058.5	2943.4	3039.7	3180.9	3048.4	2025.4	2010.3	2020.3	2466.2	2491.5
High	Q6C4C4	YALI0E27918p OS=Yarrowia lipolytica (strain CLIB 122 / E 150) OX=284591 GN=YALI0_E27918g PE=4 SV=1	16	12	16	12	93	2216.6	2093.4	2175.9	2382	2326.1	2374.7	1890.7	1869	1949.5	2250.5	2327.3
High	Q6C0G0	Ribose-phosphate diphosphokinase OS=Yarrowia lipolytica (strain CLIB 122 / E 150) OX=284591 GN=YALI0_F25047g PE=3 SV=1	33	11	19	8	35.8	1629.4	4177.5	2372.8	2479.2	2367.4	2649.4	2712	2759.9	2858.4	2896.8	2918.8
High	Q6CDX6	YALI0B20438p OS=Yarrowia lipolytica (strain CLIB 122 / E 150) OX=284591 GN=YALI0_B20438g PE=4 SV=1	31	8	17	8	32.9	1922.4	1867.6	2040.3	2176.8	2081.5	2063	2752	2685.2	2632.7	2607.2	2529.5
High	Q6C6B2	YALI0E10901p OS=Yarrowia lipolytica (strain CLIB 122 / E 150) OX=284591 GN=YALI0_E10901g PE=4 SV=1	34	13	22	13	49.2	3675.5	4167.5	4152.9	4143.2	4298.3	4182.3	2257.4	2249.7	2342.1	2571.7	2732.3
High	Q6CF43	YALI0B10406p OS=Yarrowia lipolytica (strain CLIB 122 / E 150) OX=284591 GN=YALI0_B10406g PE=3 SV=1	31	10	28	10	37.2	4730	7900.7	7060.4	7849.2	8133.4	7758.7	3245.6	3269.5	3462.5	3899.5	4003.9
High	Q6CAV9	YALI0C23947p OS=Yarrowia lipolytica (strain CLIB 122 / E 150) OX=284591 GN=YALI0_C23947g PE=3 SV=1	44	12	24	12	32.8	3964.3	3183.2	3345.2	3437.8	3254.4	3244.4	4344.1	3910	4015.1	4398	4607.3
High	Q6C7J6	YALI0E00264p OS=Yarrowia lipolytica (strain CLIB 122 / E 150) OX=284591 GN=YALI0_E00264g PE=3 SV=1	27	12	18	11	56.5	3079.2	2290.5	2273.8	5376.4	5001.1	5084	2370.3	2226.9	2306.9	2742.5	2722.6
High	Q6CDK0	Pescadillo homolog OS=Yarrowia lipolytica (strain CLIB 122 / E 150) OX=284591 GN=NOP7 PE=3 SV=1	27	15	22	15	67	4211	3208.8	3235.6	3506.3	3383.6	3538.1	4889.8	5111.1	4913	4266.1	4128.6
High	Q6CA98	Actin-related protein 8 OS=Yarrowia lipolytica (strain CLIB 122 / E 150) OX=284591 GN=YALI0_D04719g PE=3 SV=1	22	13	18	13	80.3	2669.9	2451.8	2467.6	2816.8	2735.4	2815.2	2125.8	1989.6	2160.7	2520.6	2672.2
High	Q6C7K1	Serine/threonine-protein phosphatase 2A 56 kDa regulatory subunit OS=Yarrowia lipolytica (strain CLIB 122 / E 150) OX=284591 GN=YALI0_E00154g PE=3 SV=1	17	10	13	10	89.8	3790	3735.8	3868.9	3948.9	3868.5	3910.6	4092.9	4276.5	4311.7	5152.7	5052.3
High	Q6C399	Thioredoxin OS=Yarrowia lipolytica (strain CLIB 122 / E 150) OX=284591 GN=YALI0_F01496g PE=3 SV=1	51	4	20	4	11.3	1301.6	5014.5	4314.2	4166	4587.3	4428.5	1181.5	1276.3	1143.1	1250.5	1432.9
High	Q6C6J7	Chromatin-remodeling ATPase INO80 OS=Yarrowia lipolytica (strain CLIB 122 / E 150) OX=284591 GN=YALI0_E09012g PE=3 SV=2	9	14	20	14	163.5	4066.1	3356.9	3361.7	3750.1	3572.5	3697.5	3636.2	3595.6	3469.4	4336.8	4291.1
High	Q6C6P3	YALI0E07601p OS=Yarrowia lipolytica (strain CLIB 122 / E 150) OX=284591 GN=YALI0_E07601g PE=4 SV=1	12	11	15	11	126.2	1678.2	1684.3	1626.3	1789.2	1784.9	1732.3	1318.8	1301.4	1429.5	1707	1811.3
High	Q6C177	YALI0F18590p OS=Yarrowia lipolytica (strain CLIB 122 / E 150) OX=284591 GN=YALI0_F18590g PE=4 SV=1	40	11	37	11	36.2	6177.5	5481.3	5609.6	6217.1	6245	5963.3	5391.4	5355.4	5398.2	5245.8	5344.2
High	Q6C4S0	YALI0E24211p OS=Yarrowia lipolytica (strain CLIB 122 / E 150) OX=284591 GN=YALI0_E24211g PE=4 SV=1	18	8	19	8	75.1	2248.4	3325	3277.5	3201.3	3145.2	3342	2228.6	2512.6	2468.3	3114.4	3338.1
High	Q6C356	YALI0F02453p OS=Yarrowia lipolytica (strain CLIB 122 / E 150) OX=284591 GN=YALI0_F02453g PE=3 SV=1	30	11	18	11	48.6	3919.1	3247.3	3504.2	3351.7	3348.9	3311.6	4731.1	4646.4	4665.9	4110.5	4017.7
High	Q6CDC8	YALI0C01595p OS=Yarrowia lipolytica (strain CLIB 122 / E 150) OX=284591 GN=YALI0_C01595g PE=3 SV=1	19	14	18	14	88.9	3222.2	2663.5	2816	2787.5	2795.6	2796.4	2966.4	3074.1	3119.4	3425	3313.9
High	Q6C3I4	Phospholipid-transporting ATPase OS=Yarrowia lipolytica (strain CLIB 122 / E 150) OX=284591 GN=YALI0_E34551g PE=3 SV=1	14	15	19	15	150.4	2707.6	2335.3	2400.7	2356.3	2317.9	2430.6	3058.3	3055.6	2930.5	2727.7	2688.6
High	Q6CGM0	40S ribosomal protein S0 OS=Yarrowia lipolytica (strain CLIB 122 / E 150) OX=284591 GN=RPS0 PE=3 SV=2	30	7	46	7	29.3	7622.8	8849	9389.9	7565.7	7669.8	7719.1	9517.7	10274.7	9624.6	7542.4	7129.3
High	Q6C5J2	YALI0E17633p OS=Yarrowia lipolytica (strain CLIB 122 / E 150) OX=284591 GN=YALI0_E17633g PE=4 SV=1	26	9	17	9	50	3349.1	3160.2	2890.2	3307.8	3371.4	3422.8	2583.5	2637.6	2722.4	3492	3581.8
High	Q6C4W1	YALI0E23265p OS=Yarrowia lipolytica (strain CLIB 122 / E 150) OX=284591 GN=YALI0_E23265g PE=3 SV=1	39	12	15	12	39.9	2738.2	2318.1	2454.9	2452.8	2435.2	2496.6	2172.7	2262.1	2185.6	2200.8	2222.9
High	Q6CBK6	YALI0C17941p OS=Yarrowia lipolytica (strain CLIB 122 / E 150) OX=284591 GN=YALI0_C17941g PE=3 SV=1	29	12	14	12	59.9	2377.7	2629.3	2641.7	2338.3	2386.3	2377.5	1943.9	1988.1	2003.6	2089.2	2156.8
High	Q6C8L8	mRNA 3'-end-processing protein RNA14 OS=Yarrowia lipolytica (strain CLIB 122 / E 150) OX=284591 GN=RNA14 PE=3 SV=1	21	14	17	14	90.6	2795.1	2132.2	2106.6	2113.6	2075.7	2154	2923.6	2678.7	2805.5	2966.6	2948.2
High	Q6C9I3	YALI0D10989p OS=Yarrowia lipolytica (strain CLIB 122 / E 150) OX=284591 GN=YALI0_D10989g PE=4 SV=1	9	12	17	12	153.5	4871.8	3898.9	4742.1	4093.5	3935.4	4025.9	5307.4	5248.1	5071	4862.8	4559
High	Q6L8K7	Acetyl-CoA acetyltransferase OS=Yarrowia lipolytica (strain CLIB 122 / E 150) OX=284591 GN=PAT1 PE=3 SV=1	27	9	28	9	41.3	3841.8	5318.9	5142.5	5403.2	5443	5276.3	3506.2	3404	3465.9	3392.4	3574.2
High	W0TYP4	YALI0B03080p OS=Yarrowia lipolytica (strain CLIB 122 / E 150) OX=284591 GN=YALI0_B03080g PE=3 SV=1	42	10	25	10	32.5	3997.1	4453	4407.6	5611.1	5530	5353.4	6349.9	6152.8	6195.1	5888.6	5791.1
High	Q6CAA7	YALI0D04444p OS=Yarrowia lipolytica (strain CLIB 122 / E 150) OX=284591 GN=YALI0_D04444g PE=4 SV=2	12	16	20	16	146.8	3605.2	2794.4	2950.3	3571.8	3385.9	3397.7	3435.8	3450.9	3635.2	4667	4568.3
High	Q6C4G6	Tubulin beta chain OS=Yarrowia lipolytica (strain CLIB 122 / E 150) OX=284591 GN=YALI0_E26961g PE=3 SV=1	34	11	25	11	50.1	3315.5	4056.5	3850.2	4283.7	4353.6	4212.2	2985.4	2952.5	3093.9	4295.7	4475.1
High	Q6CEN0	Pyrroline-5-carboxylate reductase OS=Yarrowia lipolytica (strain CLIB 122 / E 150) OX=284591 GN=YALI0_B14399g PE=3 SV=1	41	11	20	11	31.2	3701.6	4014.4	4009.6	3697.6	3873.1	3748.8	4533.8	4545	4518.7	4002.8	3860.5
High	Q6CCI0	YALI0C09218p OS=Yarrowia lipolytica (strain CLIB 122 / E 150) OX=284591 GN=YALI0_C09218g PE=3 SV=1	42	9	58	9	22.5	14801.3	14634.9	14906	12103.1	12591.3	13793.4	16074.4	17083.7	15806.1	12615.9	12188.4
High	Q6CHL1	YALI0A07733p OS=Yarrowia lipolytica (strain CLIB 122 / E 150) OX=284591 GN=YALI0_A07733g PE=4 SV=1	41	11	20	11	30.7	3236.4	4705	4597.5	4409.5	4491.6	4576.9	2508.8	2665.5	2715.2	2970.5	2936.3
High	Q6CCD9	Peptidyl-prolyl cis-trans isomerase OS=Yarrowia lipolytica (strain CLIB 122 / E 150) OX=284591 GN=YALI0_C10230g PE=3 SV=1	51	7	38	7	17.7	4818.2	5534.6	5888.8	5376.2	5446.3	5214.7	6756.1	7191.9	6994.9	5168.5	5081.8
High	Q6C008	YALI0F28831p OS=Yarrowia lipolytica (strain CLIB 122 / E 150) OX=284591 GN=YALI0_F28831g PE=4 SV=1	16	13	17	13	104	3153.5	2777.9	2757.9	2819.8	2875.7	2955.3	2935.8	2831.4	2885.9	3354.2	3363.7
High	Q6C5D3	Serine/threonine-protein phosphatase OS=Yarrowia lipolytica (strain CLIB 122 / E 150) OX=284591 GN=YALI0_E19008g PE=3 SV=1	29	14	20	5	61.8	648.8	763.4	647.5	742.1	757.8	761.6	544.6	542.7	535.5	623.7	652.6
High	Q6C6K9	V-type proton ATPase subunit H OS=Yarrowia lipolytica (strain CLIB 122 / E 150) OX=284591 GN=YALI0_E08617g PE=3 SV=1	21	8	19	8	49.3	3800.7	4009.8	4014.4	4663.3	4767	4794.9	4119.5	3969.5	4228.5	4735.6	4951.3
High	Q6C7V4	FACT complex subunit POB3 OS=Yarrowia lipolytica (strain CLIB 122 / E 150) OX=284591 GN=POB3 PE=3 SV=1	29	14	16	14	60.9	2170	2725.3	2668.9	2291.1	2384	2311.4	1874.5	1739	1884.7	2101	2098.6
High	Q6C100	T-complex protein 1 subunit delta OS=Yarrowia lipolytica (strain CLIB 122 / E 150) OX=284591 GN=CCT4 PE=3 SV=1	29	14	34	14	56.4	6488.3	5046.9	5224.2	5654.7	5417.3	5485.6	8195.1	8329.6	8122	7746	7671.6
High	Q6C9H6	YALI0D11132p OS=Yarrowia lipolytica (strain CLIB 122 / E 150) OX=284591 GN=YALI0_D11132g PE=4 SV=1	23	14	21	14	77.1	4184.8	4007.7	4257.1	4058.2	4074.9	4055.2	4776.9	4982.8	4417.8	4092.6	3983
High	Q6CB53	YALI0C21846p OS=Yarrowia lipolytica (strain CLIB 122 / E 150) OX=284591 GN=YALI0_C21846g PE=4 SV=1	15	16	17	15	126.7	2586.5	1911	2031.1	2277.7	2257.9	2295.3	2791.1	2752.8	2624.6	2414.3	2430.4
High	Q6C6R2	YALI0E07051p OS=Yarrowia lipolytica (strain CLIB 122 / E 150) OX=284591 GN=YALI0_E07051g PE=4 SV=1	31	12	25	10	51.2	5666.7	5685.8	5592.1	8384.8	8222.1	7516.1	3861	3707.8	3782.2	4440.4	4217.6
High	Q6C3H6	YALI0E34771p OS=Yarrowia lipolytica (strain CLIB 122 / E 150) OX=284591 GN=YALI0_E34771g PE=4 SV=1	25	13	33	13	59.5	5782.2	6544.4	5968.5	8066.2	7701.6	8639.1	3692.5	3622.4	3878.3	6321.6	6372.9
High	Q6CI34	YALI0A02134p OS=Yarrowia lipolytica (strain CLIB 122 / E 150) OX=284591 GN=YALI0_A02134g PE=4 SV=1	9	12	17	12	147.2	4714	3826.6	4070.4	4173.6	4073.9	4044.6	4080.1	4156.7	4317.8	4762.4	4919.6
High	Q6CDX7	YALI0B20416p OS=Yarrowia lipolytica (strain CLIB 122 / E 150) OX=284591 GN=YALI0_B20416g PE=4 SV=1	41	12	22	12	37.6	3769.8	3585.2	3658	4049.3	4013.8	3857.3	3017.8	2895.4	3157.3	3900.7	3791.3
High	Q6C9L1	YALI0D10263p OS=Yarrowia lipolytica (strain CLIB 122 / E 150) OX=284591 GN=YALI0_D10263g PE=3 SV=1	51	6	22	6	14.3	2889.3	4335.5	4538.1	3603.2	3645.7	3736.7	3530.1	3784.9	3400.5	2501.9	2337.6
High	Q6CA28	Phosphoinositide 5-phosphatase OS=Yarrowia lipolytica (strain CLIB 122 / E 150) OX=284591 GN=YALI0_D06413g PE=3 SV=1	15	17	19	17	118.2	3445.1	2857.6	2875.5	2976.7	3006.8	2913.8	3303.2	3296.2	3337.2	3444.1	3402.2
High	Q6CH35	Ribonuclease Z OS=Yarrowia lipolytica (strain CLIB 122 / E 150) OX=284591 GN=YALI0_A13057g PE=3 SV=1	20	12	13	12	91.8	1603.4	1504.2	1370.8	1614.7	1607.5	1690.1	1908.8	1905.3	1896.3	1847.4	1884.5
High	Q6CEU6	60S ribosomal protein L13 OS=Yarrowia lipolytica (strain CLIB 122 / E 150) OX=284591 GN=YALI0_B12826g PE=3 SV=2	45	8	43	8	23.4	12512.2	8969.3	9272.3	8000	7856.4	7765.5	14001.4	13518.1	13403.1	11663.1	11035.6
High	Q6CGE0	Glutamine-dependent NAD(+) synthetase OS=Yarrowia lipolytica (strain CLIB 122 / E 150) OX=284591 GN=YALI0_A20108g PE=3 SV=1	24	13	15	13	79	3006.9	2563.9	2744.5	2773.5	2661	2658.9	2831.2	2840.6	2833.6	2874.2	2772.3
High	Q6CB11	YALI0C22748p OS=Yarrowia lipolytica (strain CLIB 122 / E 150) OX=284591 GN=YALI0_C22748g PE=4 SV=1	31	10	17	10	43.6	2670.5	3684.3	3806.3	3764.4	3380.5	3552.9	3020.4	2999.4	3070.6	2376.8	2385.4
High	Q6C9Y6	Elongation factor G, mitochondrial OS=Yarrowia lipolytica (strain CLIB 122 / E 150) OX=284591 GN=MEF1 PE=3 SV=1	20	15	17	15	84.1	3260.8	2948.5	3118.3	2489.2	2489	2492.6	4445.2	4688	4378.5	3338.2	3164.1
High	Q6CGB0	116 kDa U5 small nuclear ribonucleoprotein component OS=Yarrowia lipolytica (strain CLIB 122 / E 150) OX=284591 GN=YALI0_A20768g PE=3 SV=1	18	16	18	16	105.7	2606.1	3673.9	2569.9	3023	2998.9	3266	2421.6	2662.4	2421.5	2984.9	3211.4
High	Q6C4X6	Histone deacetylase OS=Yarrowia lipolytica (strain CLIB 122 / E 150) OX=284591 GN=YALI0_E22935g PE=3 SV=1	33	10	18	10	51.5	2111.7	2256.3	2297.9	2387.6	2353.5	2368.2	2167	2313.5	2327.7	2846.7	2808
High	Q6C5R5	YALI0E15818p OS=Yarrowia lipolytica (strain CLIB 122 / E 150) OX=284591 GN=YALI0_E15818g PE=4 SV=1	26	11	14	11	53.1	2904	3700.5	3749.6	2467.4	2430.8	2521.9	2524.1	2887.3	2735.3	2096	2175.9
High	Q6C5K4	Protein SDS23 OS=Yarrowia lipolytica (strain CLIB 122 / E 150) OX=284591 GN=SDS23 PE=3 SV=1	27	9	12	9	54.4	1476.5	1646.6	1612.3	1865.4	1814.5	1792.4	1382.7	1309.2	1337.6	1370.3	1505.4
High	Q6C3P2	Clathrin light chain OS=Yarrowia lipolytica (strain CLIB 122 / E 150) OX=284591 GN=YALI0_E33253g PE=3 SV=1	67	11	24	11	24.2	4210.2	4215.9	4584.2	4527.2	4433.5	4570.8	4366.2	4076.7	3943.4	4645.2	5166.4
High	Q6C509	YALI0E22022p OS=Yarrowia lipolytica (strain CLIB 122 / E 150) OX=284591 GN=YALI0_E22022g PE=3 SV=1	39	10	12	10	44	1166.7	1706.8	1824.6	1756.3	1846.4	1672.5	1097.7	1145.5	1225	1236.7	1356.5
High	Q6C5K5	YALI0E17303p OS=Yarrowia lipolytica (strain CLIB 122 / E 150) OX=284591 GN=YALI0_E17303g PE=4 SV=1	23	13	20	13	65.2	3204.9	2771	2610	2324.8	2325.1	2297.9	4866.3	4881.1	4521.4	3425.5	3156.2
High	Q6C5F0	YALI0E18634p OS=Yarrowia lipolytica (strain CLIB 122 / E 150) OX=284591 GN=YALI0_E18634g PE=3 SV=1	23	11	18	11	69.2	2828.8	4372.4	4138.8	4382.5	4742.3	4508.9	2135.3	2291.1	2254.4	2441.1	2341.4
High	Q6CDX3	YALI0B20504p OS=Yarrowia lipolytica (strain CLIB 122 / E 150) OX=284591 GN=YALI0_B20504g PE=3 SV=1	56	8	50	8	16.2	7543.4	7261.9	7684.3	6073.4	6151.6	6106.1	6661.6	7159.2	6677.2	5307.6	5150.6
High	Q6C9B1	ATP synthase subunit 5, mitochondrial OS=Yarrowia lipolytica (strain CLIB 122 / E 150) OX=284591 GN=ATP5 PE=1 SV=2	38	7	37	7	22.8	3949.1	6270.5	6236.6	5869.8	5814.4	5635.3	6021.1	5950.5	6388.8	6027.9	6468.1
High	Q6C816	YALI0D23595p OS=Yarrowia lipolytica (strain CLIB 122 / E 150) OX=284591 GN=YALI0_D23595g PE=3 SV=1	31	13	22	12	51.3	2998.8	2660.5	2701.9	2713.4	2698.1	2632.1	2483.7	2394	2431.1	2883.5	3013.1
High	Q6C658	Transmembrane 9 superfamily member OS=Yarrowia lipolytica (strain CLIB 122 / E 150) OX=284591 GN=YALI0_E12221g PE=3 SV=1	20	10	16	10	72.1	2692	2914.8	2937.1	2713.1	2752.9	2865.5	2154.5	2329.8	2187.9	2268.2	2267.4
High	Q6CBP4	Peptidyl-prolyl cis-trans isomerase D OS=Yarrowia lipolytica (strain CLIB 122 / E 150) OX=284591 GN=CPR6 PE=3 SV=1	31	10	31	9	40	4252.1	3448.5	3809	3646.4	3533.6	3471.8	4967.4	5095.4	4828.8	4061	3949.3
High	Q6C0X4	YALI0F20988p OS=Yarrowia lipolytica (strain CLIB 122 / E 150) OX=284591 GN=YALI0_F20988g PE=3 SV=1	19	17	27	17	86.4	8131.8	5719.3	5720.4	5907.3	5637.6	5993.4	11358.3	10888.9	10734.3	10149.2	9954.1
High	Q6CDU2	Peptide hydrolase OS=Yarrowia lipolytica (strain CLIB 122 / E 150) OX=284591 GN=YALI0_B21186g PE=3 SV=1	25	12	18	12	57.6	4703.4	3062	3209.6	3388.9	3359.6	3541.4	5033.3	4337	4742.3	6177.3	6280
High	Q6CHY5	YALI0A03509p OS=Yarrowia lipolytica (strain CLIB 122 / E 150) OX=284591 GN=YALI0_A03509g PE=4 SV=1	19	13	21	13	79.3	3513	3255.3	3119.9	3635.4	3632.6	3725.9	4652.5	4753.8	4582.2	4220.4	3983.4
High	Q6C0U5	YALI0F21681p OS=Yarrowia lipolytica (strain CLIB 122 / E 150) OX=284591 GN=YALI0_F21681g PE=3 SV=1	10	14	18	14	164.8	2378.9	2158.5	2193.8	2213.9	2233.6	2164	2124.1	2012.8	2136.2	2318.6	2355
High	Q6C8L0	YALI0D18788p OS=Yarrowia lipolytica (strain CLIB 122 / E 150) OX=284591 GN=YALI0_D18788g PE=3 SV=1	18	13	15	13	105.8	2039.4	2432	2074.5	2371.6	2302.8	2414.2	1774.2	1692.3	1751.6	2297.7	2286.5
High	Q6C844	YALI0D22891p OS=Yarrowia lipolytica (strain CLIB 122 / E 150) OX=284591 GN=YALI0_D22891g PE=4 SV=1	31	12	26	12	48.6	5844	7435.6	6831.4	4991.6	5144.1	5098.8	7069.8	7575.2	7455.1	6222.4	6398.8
High	Q6C5M6	YALI0E16753p OS=Yarrowia lipolytica (strain CLIB 122 / E 150) OX=284591 GN=YALI0_E16753g PE=4 SV=1	54	11	26	11	23.9	5218.7	5502.4	5565.1	5894.4	6178.1	5935.6	4822.6	4673.8	4632.7	4476.2	4625.3
High	Q6CDX0	KNR4/SMI1 homolog OS=Yarrowia lipolytica (strain CLIB 122 / E 150) OX=284591 GN=YALI0B20570g PE=3 SV=1	20	11	15	11	77.8	3316.2	2770.5	2932.7	2856.2	3005.1	2976.5	2277.6	2102.3	2275.6	2333.6	2433.6
High	F2Z6D3	YALI0B22660p OS=Yarrowia lipolytica (strain CLIB 122 / E 150) OX=284591 GN=YALI0_B22660g PE=4 SV=1	37	11	18	11	34.8	4927.3	4451.4	4893.4	4547.9	4534.4	4617.8	3835	3780.7	3786.3	4038.2	4145.3
High	Q6CA02	Glyoxalase II OS=Yarrowia lipolytica (strain CLIB 122 / E 150) OX=284591 GN=YALI0_D06974g PE=3 SV=1	48	10	16	10	28.8	3178.6	4776.8	4888.5	7240.5	6739	6635	2700.4	2279	2568.6	4704.4	5834.9
High	Q6C662	Superoxide dismutase [Cu-Zn] OS=Yarrowia lipolytica (strain CLIB 122 / E 150) OX=284591 GN=SOD1 PE=3 SV=3	69	9	71	9	15.8	5384.6	10593.7	11148.5	12738.5	12102.9	12116	5620.7	5138.1	6369.8	11549.1	12563.5
High	Q6C3E0	Glutamine synthetase OS=Yarrowia lipolytica (strain CLIB 122 / E 150) OX=284591 GN=GLN1 PE=3 SV=1	24	8	44	8	40.7	7939.3	10739	9402.4	12958.2	12663.9	12422.7	4752.1	4925	5344.7	7286.7	8380.9
High	Q6C5W9	YALI0E14465p OS=Yarrowia lipolytica (strain CLIB 122 / E 150) OX=284591 GN=YALI0_E14465g PE=3 SV=1	40	11	57	11	27.9	10893.3	8350.2	9368.5	8076.1	7806	7921.4	13961.3	13967.8	13663.2	11796.6	11054.9
High	Q6CFX8	YALI0B02706p OS=Yarrowia lipolytica (strain CLIB 122 / E 150) OX=284591 GN=YALI0_B02706g PE=3 SV=1	23	9	13	9	53.3	2569.1	2615.7	2717	2641.8	2593.7	2683.4	2275	2312.2	2311.1	2538	2525.4
High	Q6C682	6-phosphogluconolactonase-like protein OS=Yarrowia lipolytica (strain CLIB 122 / E 150) OX=284591 GN=YALI0_E11671g PE=3 SV=1	41	9	22	9	26.8	5776	5583.5	5207.4	5838.6	5842.8	5836.2	4824.9	4696	4833.2	5283.9	5267.8
High	Q6CFA0	Tryptophanyl-tRNA synthetase OS=Yarrowia lipolytica (strain CLIB 122 / E 150) OX=284591 GN=YALI0_B08943g PE=3 SV=1	31	12	16	12	49.6	2709.8	2758	2882.5	2618.9	2625.9	2618.7	3374.6	3451.7	3278.9	3008.8	2951.3
High	Q6C835	ATP-dependent RNA helicase DBP7 OS=Yarrowia lipolytica (strain CLIB 122 / E 150) OX=284591 GN=DBP7 PE=3 SV=1	21	14	17	14	89.6	2434	2697.4	2447.7	2543.6	2532.7	2537.5	2658.3	2743.8	2679.6	2602.7	2501.5
High	Q6C740	Protein CFT1 OS=Yarrowia lipolytica (strain CLIB 122 / E 150) OX=284591 GN=CFT1 PE=3 SV=1	14	16	17	16	141.1	2630.2	2628	2644.8	2834.4	2829.8	2879.2	2755.8	2804.5	2688.3	2893.3	2868.2
High	Q6CEW4	YALI0B12386p OS=Yarrowia lipolytica (strain CLIB 122 / E 150) OX=284591 GN=YALI0_B12386g PE=4 SV=1	34	10	13	10	36.7	2012.5	2835.4	2777.6	2762.7	2813.5	2859.9	1816.8	2028.2	2007	2264.3	2257.4
High	Q6CHJ7	Deoxyhypusine hydroxylase OS=Yarrowia lipolytica (strain CLIB 122 / E 150) OX=284591 GN=LIA1 PE=3 SV=1	44	8	16	8	34	2772.3	3416.8	2998.4	2844	2816.9	2780.2	3224.3	3385.6	3208.3	2885.4	2848.4
High	Q6CCU3	Mannose-1-phosphate guanyltransferase OS=Yarrowia lipolytica (strain CLIB 122 / E 150) OX=284591 GN=MPG1 PE=3 SV=1	37	10	22	10	39.7	2820.7	3780.9	3717.8	2751.2	2974.5	2842	2782.6	3052.6	3054.4	2566.3	2480.4
High	Q6C3K0	YALI0E34170p OS=Yarrowia lipolytica (strain CLIB 122 / E 150) OX=284591 GN=YALI0_E34170g PE=3 SV=1	31	11	16	11	45.6	1687.7	2185.9	1879.1	1894.6	1959.7	1875.6	1621.3	1491.5	1572.5	1740.6	1781
High	Q6C284	D-3-phosphoglycerate dehydrogenase OS=Yarrowia lipolytica (strain CLIB 122 / E 150) OX=284591 GN=YALI0_F09966g PE=3 SV=1	20	10	23	10	56.4	4111.2	3634.8	4008.5	3093.8	3187.1	3016.7	8320.9	8631.7	7961.6	4224.2	4162.4
High	Q6CDU5	YALI0B21120p OS=Yarrowia lipolytica (strain CLIB 122 / E 150) OX=284591 GN=YALI0_B21120g PE=4 SV=1	40	11	26	11	33.2	4320.1	4842.4	4709.2	4859.2	4998.9	5017.4	4116.3	4218.8	4222.6	4773.5	4895.7
High	Q6CFP4	YALI0B05126p OS=Yarrowia lipolytica (strain CLIB 122 / E 150) OX=284591 GN=YALI0_B05126g PE=3 SV=1	21	9	19	9	59.2	3232.5	3474.8	3682.1	3093	3273.2	3417.8	2796.7	2691.6	2773.5	2911.8	2941
High	Q6C2P8	Rab proteins geranylgeranyltransferase component A OS=Yarrowia lipolytica (strain CLIB 122 / E 150) OX=284591 GN=YALI0_F06116g PE=3 SV=1	26	13	17	13	63	1964.9	2055.6	2016.8	2160.5	2222	2154.7	1380.6	1524.1	1549.8	1862.2	1869.9
High	Q6C5J1	YALI0E17655p OS=Yarrowia lipolytica (strain CLIB 122 / E 150) OX=284591 GN=YALI0_E17655g PE=4 SV=1	23	11	13	11	70.1	2027.2	1642.4	1610.5	1741.3	1716.2	1838	2021.1	2000.2	2112.1	2236.2	2229.4
High	Q6CFS8	YALI0B04202p OS=Yarrowia lipolytica (strain CLIB 122 / E 150) OX=284591 GN=YALI0_B04202g PE=3 SV=1	18	10	22	8	79.8	1603.7	1371	1200	1235.6	1270.8	1357.3	1460.1	1346.6	1504.9	1855.9	1876.3
High	Q6CDF6	YALI0C00913p OS=Yarrowia lipolytica (strain CLIB 122 / E 150) OX=284591 GN=YALI0_C00913g PE=4 SV=1	15	14	17	14	101.5	3253.1	2463.2	2574	2752.3	2670.2	2774.7	4109.7	4227.3	3951.2	3629.8	3547.7
High	Q6C1G4	YALI0F16489p OS=Yarrowia lipolytica (strain CLIB 122 / E 150) OX=284591 GN=YALI0_F16489g PE=3 SV=1	24	10	18	10	64.2	2620.7	3747.1	3387.3	4195.4	4097.8	4107.6	2537.3	2466.3	2663.2	3661.2	3857.9
High	Q6C4K1	YALI0E26081p OS=Yarrowia lipolytica (strain CLIB 122 / E 150) OX=284591 GN=YALI0_E26081g PE=3 SV=1	23	12	14	12	67.4	1889.2	1612.6	1582.6	1785.4	1714.1	1782.1	1978.5	1955.5	1898.6	1875	1769.1
High	Q6CHY1	1,3-beta-glucanosyltransferase OS=Yarrowia lipolytica (strain CLIB 122 / E 150) OX=284591 GN=YALI0_A03597g PE=3 SV=1	22	10	30	10	52.5	5921.3	5121.6	5337.2	5900.7	5629.4	5607.5	4730	4634.2	4988.8	6224.7	6338.5
High	Q6CAJ1	UDP-glucose 6-dehydrogenase OS=Yarrowia lipolytica (strain CLIB 122 / E 150) OX=284591 GN=YALI0_D02321g PE=3 SV=1	25	11	20	11	53.5	4660.6	3231.5	3569.6	3126.2	3169.9	3048.6	4013.2	4149.1	4119.8	4448.6	4427.5
High	Q6C140	Ferrochelatase OS=Yarrowia lipolytica (strain CLIB 122 / E 150) OX=284591 GN=YALI0_F19470g PE=3 SV=1	33	11	17	11	43.6	3304.7	2981.9	3253.4	2370.5	2483.1	1791.5	5720.3	4017.8	5579	5801.4	4939
High	Q6C747	Eukaryotic translation initiation factor 3 subunit G OS=Yarrowia lipolytica (strain CLIB 122 / E 150) OX=284591 GN=TIF35 PE=3 SV=1	43	10	26	10	32	3612.6	3452.1	3522.7	3327.2	3263	3314.5	3511.6	3615.3	3470.9	3264.3	3166.6
High	Q6C275	YALI0F10153p OS=Yarrowia lipolytica (strain CLIB 122 / E 150) OX=284591 GN=YALI0_F10153g PE=4 SV=1	37	12	20	12	45.5	3512.7	2891.7	3056.4	3250.9	3261.4	3137	3267.7	3300.2	3355.1	3521.9	3533.2
High	Q6C624	Histidine--tRNA ligase OS=Yarrowia lipolytica (strain CLIB 122 / E 150) OX=284591 GN=YALI0_E13123g PE=3 SV=1	27	12	17	12	60.4	2858.3	2842.8	2444.5	2317.7	2302.2	2458.9	3043.2	3192.3	3016.8	2736.8	2798.3
High	Q6CAY2	YALI0C23408p OS=Yarrowia lipolytica (strain CLIB 122 / E 150) OX=284591 GN=YALI0_C23408g PE=3 SV=2	26	10	18	10	61.2	3486.9	3787.4	4033.1	3890.8	3821.6	3756.8	3693	3826.7	3755.1	3546.7	3682.6
High	Q6C4S8	B-related factor 1 OS=Yarrowia lipolytica (strain CLIB 122 / E 150) OX=284591 GN=YALI0_E24035g PE=3 SV=1	23	10	13	10	58.4	2059.1	2291.9	2450.4	2249.2	2265.3	2362.6	1573.5	1564.1	1620.9	1730	1778.8
High	Q6C2D9	Sterol 24-C-methyltransferase OS=Yarrowia lipolytica (strain CLIB 122 / E 150) OX=284591 GN=ERG6 PE=3 SV=1	29	10	26	10	42.7	4561	6501.4	6824.2	5454.6	5524.9	5624.6	4615.8	4709.8	4717.9	4121.3	3943.9
High	Q6C1C8	YALI0F17402p OS=Yarrowia lipolytica (strain CLIB 122 / E 150) OX=284591 GN=YALI0_F17402g PE=3 SV=1	33	12	18	12	46.8	2845.8	2868.9	2802.8	2722.9	2780.4	2777.3	2443.8	2624.7	2516.1	2493.4	2569.1
High	Q6C9U3	Annexin OS=Yarrowia lipolytica (strain CLIB 122 / E 150) OX=284591 GN=YALI0_D08338g PE=3 SV=1	27	12	18	12	49.5	3030.2	2330.3	2347.3	2174.5	2060.8	2090.9	5043.4	5282.4	5139.5	3643.4	3546.7
High	B5FVD6	YALI0C23379p OS=Yarrowia lipolytica (strain CLIB 122 / E 150) OX=284591 GN=YALI0_C23379g PE=4 SV=1	21	11	14	11	77.2	3036.2	2464.2	2558.3	2927.7	2823.9	2762.5	3315.8	3167	3195.6	2797.3	2820.7
High	Q6C0S5	YALI0F22121p OS=Yarrowia lipolytica (strain CLIB 122 / E 150) OX=284591 GN=YALI0_F22121g PE=3 SV=1	41	11	18	11	32	3216	3356.6	3502.3	4131	3967.5	3887.8	2840.2	2845.6	3078.8	3774.9	3721.9
High	Q6C1D0	YALI0F17358p OS=Yarrowia lipolytica (strain CLIB 122 / E 150) OX=284591 GN=YALI0_F17358g PE=4 SV=1	19	11	15	11	73	3918.3	3508.6	3625	4047.2	3940.6	4184.9	4664.7	4708.4	4560.4	4323.4	4135
High	Q6C1T7	YALI0F13475p OS=Yarrowia lipolytica (strain CLIB 122 / E 150) OX=284591 GN=YALI0_F13475g PE=4 SV=1	27	9	13	9	44.5	2538.3	2165.4	2311.4	2393.3	2392.8	2222.6	3253.4	3111.7	3054.1	2373	2487.3
High	Q6C477	YALI0E29073p OS=Yarrowia lipolytica (strain CLIB 122 / E 150) OX=284591 GN=YALI0_E29073g PE=3 SV=1	41	8	48	8	21.3	9696.1	7907.6	8665.9	7198.1	7208.1	7059.2	12110	12085.9	11993.5	10402	10071.4
High	Q6C273	YALI0F10197p OS=Yarrowia lipolytica (strain CLIB 122 / E 150) OX=284591 GN=YALI0_F10197g PE=3 SV=1	29	8	13	8	37.1	2125.2	1893.2	2020.7	2125.6	2196.7	2082.3	1998.7	2017.3	2054.8	1998.1	1972.3
High	Q6C3Z4	YALI0E31064p OS=Yarrowia lipolytica (strain CLIB 122 / E 150) OX=284591 GN=YALI0_E31064g PE=4 SV=1	18	14	17	14	94.2	2341	2485.3	2442.9	3133.8	3225.6	3439.9	2211.1	2162.3	2240.6	2546.1	2522.9
High	Q6C1Z5	YALI0F12111p OS=Yarrowia lipolytica (strain CLIB 122 / E 150) OX=284591 GN=YALI0_F12111g PE=4 SV=1	24	10	21	10	52.1	4231.7	3971	3940.5	4105.4	4038.2	4275	4044.1	4091.8	4052.6	4490.8	4360.2
High	Q6C294	YALI0F09669p OS=Yarrowia lipolytica (strain CLIB 122 / E 150) OX=284591 GN=YALI0_F09669g PE=3 SV=1	35	4	54	4	23.9	5592.6	8349.4	8146.9	6410.4	7144.6	7175.5	4120.7	4699.9	4061	3577	3828
High	Q6C105	ATP synthase subunit 4, mitochondrial OS=Yarrowia lipolytica (strain CLIB 122 / E 150) OX=284591 GN=ATP4 PE=1 SV=1	41	8	35	8	24	5423.2	7457.5	7811.8	6458.5	6865.9	6545.6	5493.7	5600.5	5703.3	4961.2	5258.9
High	Q6C3R2	Diacylglycerol O-acyltransferase OS=Yarrowia lipolytica (strain CLIB 122 / E 150) OX=284591 GN=YALI0_E32769g PE=4 SV=1	22	9	19	9	57.8	2050.6	3411.7	3160.5	3109.1	2966.1	3123.1	446.9	516.3	479.7	505.2	482.1
High	Q6C6M1	YALI0E08316p OS=Yarrowia lipolytica (strain CLIB 122 / E 150) OX=284591 GN=YALI0_E08316g PE=4 SV=1	13	9	12	9	101.2	1425	1498.7	1412.4	1488.1	1470.6	1566.4	784.5	853.1	821	1179.6	1155.6
High	Q6C0P7	Dihydroorotase OS=Yarrowia lipolytica (strain CLIB 122 / E 150) OX=284591 GN=YALI0_F22781g PE=3 SV=1	38	9	19	9	37.7	1874.5	3198.2	3457.5	3691.4	3701.6	3755.8	3449.3	3452.2	3584.2	3543	3490
High	Q6C6S6	YALI0E06655p OS=Yarrowia lipolytica (strain CLIB 122 / E 150) OX=284591 GN=YALI0_E06655g PE=4 SV=1	18	12	16	11	84	1653.6	1491.2	1498.5	1760.5	1745.6	1740.8	1465.1	1495.3	1530.4	1724.1	1705.1
High	Q6CA71	YALI0D05357p OS=Yarrowia lipolytica (strain CLIB 122 / E 150) OX=284591 GN=YALI0_D05357g PE=4 SV=2	10	11	13	11	163.9	2004.1	1692.5	1620	1652.9	1711.4	1723.7	1497.6	1532.8	1579	1751.2	1736.4
High	Q6C9Z5	YALI0D07128p OS=Yarrowia lipolytica (strain CLIB 122 / E 150) OX=284591 GN=YALI0_D07128g PE=4 SV=1	54	11	24	10	22.8	4764.9	4927.7	4694.7	4884.6	4879.6	5027.6	4850.4	5705.7	5084	6809.9	7041.6
High	Q6C3N0	YALI0E33473p OS=Yarrowia lipolytica (strain CLIB 122 / E 150) OX=284591 GN=YALI0_E33473g PE=4 SV=1	13	10	19	10	105.3	3602.8	3910.1	3856.9	3380.6	3587	3390.7	3431.4	3494.3	3391.3	3389.8	3389.5
High	Q6C5K8	Structural maintenance of chromosomes protein 5 OS=Yarrowia lipolytica (strain CLIB 122 / E 150) OX=284591 GN=YALI0_E17193g PE=3 SV=1	13	13	16	7	127.6	1438.4	1956.2	1651.6	1603.2	1609.6	1654.6	921.2	880.9	894.8	1337	1426
High	Q6C358	YALI0F02409p OS=Yarrowia lipolytica (strain CLIB 122 / E 150) OX=284591 GN=YALI0_F02409g PE=3 SV=1	21	10	13	10	69.4	1511.8	1487.4	1285.4	1317.4	1351.4	1514.4	1420.5	1463.6	1448	1821.6	1831.2
High	Q6CAS3	YALI0D00385p OS=Yarrowia lipolytica (strain CLIB 122 / E 150) OX=284591 GN=YALI0_D00385g PE=4 SV=1	29	13	27	13	53.8	4762.2	4621.3	4903.5	4844.5	5109.8	4808.6	3969.9	3617.8	3799.6	4294.6	4416.1
High	Q6C061	Actin-related protein 4 OS=Yarrowia lipolytica (strain CLIB 122 / E 150) OX=284591 GN=ARP4 PE=3 SV=1	31	9	15	9	47	2858.8	3090.3	2746.3	2823.9	2820	2817.9	2073.1	2198.7	2119.1	2245	2342
High	Q6C7U3	YALI0D25322p OS=Yarrowia lipolytica (strain CLIB 122 / E 150) OX=284591 GN=YALI0_D25322g PE=3 SV=1	20	8	15	8	55.9	3860.3	3485.1	3553.6	3528.6	3363.1	3395.7	2570.3	2607.2	2783	3338.9	3283.4
High	Q6C3U2	YALI0E32109p OS=Yarrowia lipolytica (strain CLIB 122 / E 150) OX=284591 GN=YALI0_E32109g PE=4 SV=1	14	13	15	13	121.4	3306.3	2945.2	3226.8	3487.7	3327.4	3370.7	2773	2686.6	2887.3	3504.7	3518.5
High	Q6C648	YALI0E12463p OS=Yarrowia lipolytica (strain CLIB 122 / E 150) OX=284591 GN=YALI0_E12463g PE=3 SV=1	35	11	18	11	38.1	3439.2	4078.1	3956.7	5466.8	5385.4	5557.4	2483	2345.7	2358.9	2852.4	2736.2
High	Q6CA86	NADH-cytochrome b5 reductase 1 OS=Yarrowia lipolytica (strain CLIB 122 / E 150) OX=284591 GN=CBR1 PE=3 SV=1	48	12	18	12	31.9	5444	4898.8	5184.5	5019.4	5086.3	4903.3	5702	5511.2	5489.1	4677.5	4639.5
High	Q6C2F6	YALI0F08327p OS=Yarrowia lipolytica (strain CLIB 122 / E 150) OX=284591 GN=YALI0_F08327g PE=4 SV=2	65	8	34	8	14.6	7613.1	8354.7	8734.1	8072.7	8620.9	7357.9	2948.9	2432.2	2922.2	4794	5523.6
High	Q6C266	YALI0F10461p OS=Yarrowia lipolytica (strain CLIB 122 / E 150) OX=284591 GN=YALI0_F10461g PE=3 SV=1	18	13	15	13	102.1	2793.8	3545.7	3581.1	2512.1	2548.5	2586.7	1364.1	1460.7	1418.6	1896.4	2014.6
High	Q6C2F7	YALI0F08305p OS=Yarrowia lipolytica (strain CLIB 122 / E 150) OX=284591 GN=YALI0_F08305g PE=4 SV=1	22	10	15	10	57.9	3985.6	3708.9	3928.1	3858.9	3834.5	3878.4	3695.8	3783	3778.4	3596.7	3621.8
High	Q6CA04	YALI0D06930p OS=Yarrowia lipolytica (strain CLIB 122 / E 150) OX=284591 GN=YALI0_D06930g PE=3 SV=1	23	11	13	11	66.2	2487.4	3228.8	3111.7	4583.3	4431	4271.5	1717.7	1568.7	1863.2	3278.1	3888.2
High	Q6C1F8	YALI0F16665p OS=Yarrowia lipolytica (strain CLIB 122 / E 150) OX=284591 GN=YALI0_F16665g PE=4 SV=1	9	11	12	11	192.1	1402.2	1455.1	1521.3	1236	1309.3	1278.6	1259.2	1185.9	1199.7	1114.1	1101.9
High	Q6C297	S-(hydroxymethyl)glutathione dehydrogenase OS=Yarrowia lipolytica (strain CLIB 122 / E 150) OX=284591 GN=YALI0_F09603g PE=3 SV=1	26	10	30	10	40.4	6525.5	5659.9	5555.5	6881	6380	6696.7	5755	5245.8	5548	7064.9	6846.9
High	Q6CHK3	YALI0A07997p OS=Yarrowia lipolytica (strain CLIB 122 / E 150) OX=284591 GN=YALI0_A07997g PE=4 SV=1	11	13	16	13	152.2	2905.4	2901	2928.2	2584.8	2635.3	2723.2	1829.2	1793.4	1828.4	2301.8	2326.4
High	Q6C258	YALI0F10659p OS=Yarrowia lipolytica (strain CLIB 122 / E 150) OX=284591 GN=YALI0_F10659g PE=3 SV=1	17	12	15	12	99.4	2806	2693	2555.8	2775.6	2705.5	2700.7	2928.8	3031.1	2992	3270.4	3296.8
High	Q6CBW8	Electron transfer flavoprotein-ubiquinone oxidoreductase OS=Yarrowia lipolytica (strain CLIB 122 / E 150) OX=284591 GN=YALI0_C14806g PE=4 SV=1	22	12	18	12	71.7	3840.5	4424.6	4451.9	4353.2	4478.5	4364.5	2979.4	2936.6	2999.7	3204.4	3266.8
High	Q6BZP5	2-methylisocitrate lyase, mitochondrial OS=Yarrowia lipolytica (strain CLIB 122 / E 150) OX=284591 GN=YALI0F31999g PE=1 SV=1	20	12	20	12	63	3320.8	2969.8	3057.9	2499.8	2560.1	2480.6	3404.2	3336.9	3242.6	2709.2	2964.4
High	Q6CC83	YALI0C11583p OS=Yarrowia lipolytica (strain CLIB 122 / E 150) OX=284591 GN=YALI0_C11583g PE=4 SV=2	22	14	18	14	69.3	3913.3	3957.4	4214.5	3946	3980	3978	4165.7	4141.5	4215.2	4444.5	4608.6
High	Q6C803	YALI0D23881p OS=Yarrowia lipolytica (strain CLIB 122 / E 150) OX=284591 GN=YALI0_D23881g PE=3 SV=1	16	13	19	13	107.7	2520.2	2224.5	2381.9	2375.2	2309.2	2373.2	2524.7	2537.8	2647.9	2675.2	2608.6
High	Q6C2S0	YALI0F05654p OS=Yarrowia lipolytica (strain CLIB 122 / E 150) OX=284591 GN=YALI0_F05654g PE=4 SV=1	31	10	31	10	38.8	5257.4	4915.8	4729.2	6843.6	6402.4	6446.9	3199.7	3083.7	3227.3	5182.2	5318.3
High	Q6C0Z7	YALI0F20482p OS=Yarrowia lipolytica (strain CLIB 122 / E 150) OX=284591 GN=YALI0_F20482g PE=3 SV=1	48	7	33	7	17.9	7027.8	5065.7	5385.8	4725.3	4594.3	4746.8	6953.3	7182	7065.2	5913	5691.8
High	Q6CF86	YALI0B09339p OS=Yarrowia lipolytica (strain CLIB 122 / E 150) OX=284591 GN=YALI0_B09339g PE=4 SV=1	48	8	13	8	31	1154.1	1339.5	1275.1	1199.5	1268.6	1198.8	1016.2	1025.9	957.3	1089	1106.5
High	Q6C2I3	YALI0F07667p OS=Yarrowia lipolytica (strain CLIB 122 / E 150) OX=284591 GN=YALI0_F07667g PE=3 SV=1	18	12	14	12	78.1	3696.9	2735.9	2738.8	2686.1	2731.7	2895.1	4917.6	5034.6	4685	3804.9	3661.5
High	Q6C7L4	Thioredoxin reductase OS=Yarrowia lipolytica (strain CLIB 122 / E 150) OX=284591 GN=TRR1 PE=3 SV=1	40	8	21	8	34.2	6485.2	4065.3	4177.6	4645.5	4606.1	4352.5	7453.8	7490.5	7246.7	6323.4	6319.4
High	Q6CFR7	YALI0B04444p OS=Yarrowia lipolytica (strain CLIB 122 / E 150) OX=284591 GN=YALI0_B04444g PE=4 SV=1	42	6	18	6	20.9	1957.5	3133.6	2603.2	1869.3	2180.7	2189.7	1641.1	1762.3	1808.6	1755.2	1762.6
High	Q6CDA3	YALI0C02431p OS=Yarrowia lipolytica (strain CLIB 122 / E 150) OX=284591 GN=YALI0_C02431g PE=3 SV=1	33	9	15	9	32.5	2702.8	2082	2304	2091.9	2048.5	1996.3	3416.5	3475.8	3551.1	3365	3120.1
High	Q6CF37	YALI0B10538p OS=Yarrowia lipolytica (strain CLIB 122 / E 150) OX=284591 GN=YALI0_B10538g PE=3 SV=1	17	11	15	11	82.1	2325.3	2656.8	2046.8	2403.2	2318.6	2433	1853.7	2051.1	1907.1	2220.3	2371.8
High	Q6C7G2	Glycylpeptide N-tetradecanoyltransferase OS=Yarrowia lipolytica (strain CLIB 122 / E 150) OX=284591 GN=NMT1 PE=3 SV=1	25	9	17	9	51.1	3446.2	3445.6	3547.3	4131.9	4048.7	3914.8	4463.4	4572.5	4471.1	4802	4435.9
High	Q6CFA4	YALI0B08866p OS=Yarrowia lipolytica (strain CLIB 122 / E 150) OX=284591 GN=YALI0_B08866g PE=3 SV=1	40	7	37	7	20.8	6085.9	5731.7	5245.9	4604.5	4563.3	4472.8	7408.5	8711	8106.5	6896.1	6260.3
High	Q6C2Q9	YALI0F05874p OS=Yarrowia lipolytica (strain CLIB 122 / E 150) OX=284591 GN=YALI0_F05874g PE=3 SV=1	30	8	19	8	41.7	3781	3818	3591.7	2897.7	2973.9	2959.2	5573.6	5975.9	5250.4	3516.8	3586.3
High	Q6CB13	Mitochondrial division protein 1 OS=Yarrowia lipolytica (strain CLIB 122 / E 150) OX=284591 GN=MDV1 PE=3 SV=1	21	9	12	9	62.5	1935.6	2228.4	2042.9	2164.9	2350.3	2202.3	1552.1	1566.9	1530	1590.6	1543.5
High	Q6CC87	YALI0C11495p OS=Yarrowia lipolytica (strain CLIB 122 / E 150) OX=284591 GN=YALI0_C11495g PE=4 SV=1	20	10	16	10	80.1	2750	2329.2	2537.3	2725.8	2839.1	2835.2	2752.9	2575.7	2656	2977.9	2840.2
High	Q6C0S2	YALI0F22187p OS=Yarrowia lipolytica (strain CLIB 122 / E 150) OX=284591 GN=YALI0_F22187g PE=4 SV=1	40	9	14	9	25.5	1882.1	3769.5	4177	5739.8	5838.5	4483.8	1515	927.3	1466.1	2000.5	2755
High	Q6CC11	mRNA cap guanine-N7 methyltransferase OS=Yarrowia lipolytica (strain CLIB 122 / E 150) OX=284591 GN=ABD1 PE=3 SV=1	19	10	13	10	70.2	2514.6	2047.7	2162.7	2294.5	2313.9	2250.2	1832.7	1766.1	1861.6	2132	2214.8
High	Q6C1W6	YALI0F12837p OS=Yarrowia lipolytica (strain CLIB 122 / E 150) OX=284591 GN=YALI0_F12837g PE=4 SV=1	11	12	13	12	132.7	2336.6	2430.9	2542.3	2287	2443.7	2376.8	1525.4	1476.9	1495.8	1707	1697.6
High	Q6BZP3	YALI0F32043p OS=Yarrowia lipolytica (strain CLIB 122 / E 150) OX=284591 GN=YALI0_F32043g PE=4 SV=2	8	13	15	13	204.4	1712.7	1821.4	1867.4	1811.6	1934.3	1857.2	1455.9	1464.8	1440.8	1727.9	1785.4
High	Q6C4Z8	YALI0E22352p OS=Yarrowia lipolytica (strain CLIB 122 / E 150) OX=284591 GN=YALI0_E22352g PE=3 SV=1	38	9	33	9	33.8	4206.3	4501.5	4494.8	3784.3	3965.9	3936.2	4784.2	4959.6	4831	4217	4131.7
High	Q6C5V9	YALI0E14729p OS=Yarrowia lipolytica (strain CLIB 122 / E 150) OX=284591 GN=YALI0_E14729g PE=4 SV=2	9	14	18	10	186.4	3111.5	2272.2	2461.7	2634.6	2429.9	2754.5	2089.9	2032.3	2140.9	2804.4	2774.4
High	Q6C176	YALI0F18612p OS=Yarrowia lipolytica (strain CLIB 122 / E 150) OX=284591 GN=YALI0_F18612g PE=4 SV=1	23	6	12	6	36.9	2543.3	2025.4	2083.8	2575.2	2365.7	2473.3	1577.6	1630.3	1637.9	2439	2483.8
High	Q6CC44	YALI0C12595p OS=Yarrowia lipolytica (strain CLIB 122 / E 150) OX=284591 GN=YALI0_C12595g PE=4 SV=1	24	8	12	8	48.3	1247.7	1501.1	1341	1711	1690.4	1663.4	1013.3	986.2	1078.3	1423.4	1443.9
High	Q6CI10	YALI0A02651p OS=Yarrowia lipolytica (strain CLIB 122 / E 150) OX=284591 GN=YALI0_A02651g PE=1 SV=1	52	9	23	9	19.7	3092.4	4270.5	4327	4031.4	4258.6	3961.6	2239.8	2438.5	2681.4	2860.4	3285.6
High	Q6CFS5	Serine/threonine-protein kinase CBK1 OS=Yarrowia lipolytica (strain CLIB 122 / E 150) OX=284591 GN=CBK1 PE=3 SV=1	27	12	14	12	68.6	2050.2	1657.4	1668.5	1628.6	1696.2	1660.6	2280.6	2173.5	2226.6	2508.6	2426.4
High	Q6C7H0	YALI0E00902p OS=Yarrowia lipolytica (strain CLIB 122 / E 150) OX=284591 GN=YALI0_E00902g PE=3 SV=1	13	10	14	10	117.9	2185	1621.5	1592.4	1918.1	1730.6	1894.6	2750.5	2644	2690	2543.1	2450.8
High	Q6C2N1	Phosphoserine transaminase OS=Yarrowia lipolytica (strain CLIB 122 / E 150) OX=284591 GN=YALI0_F06468g PE=3 SV=1	34	11	17	11	41.7	3393.9	3344.7	3166.8	3143.9	3139.1	3202.6	3252.6	3488.4	3290.5	3536.2	3366.8
High	Q6C968	Aspartate-semialdehyde dehydrogenase OS=Yarrowia lipolytica (strain CLIB 122 / E 150) OX=284591 GN=YALI0_D13596g PE=3 SV=1	39	11	25	11	39.1	3647.6	4243	3885.8	3681.2	3709.3	3735.4	4662.4	5003.4	4654.6	3829.3	3801.1
High	Q6CCQ8	YALI0C07414p OS=Yarrowia lipolytica (strain CLIB 122 / E 150) OX=284591 GN=YALI0_C07414g PE=3 SV=1	41	8	23	8	29.3	3481	3485.8	3458.3	3227.2	3242.3	3196.1	4262.8	4402.7	4385.8	3470.4	3394.5
High	Q6C4K7	YALI0E25960p OS=Yarrowia lipolytica (strain CLIB 122 / E 150) OX=284591 GN=YALI0_E25960g PE=4 SV=1	12	11	16	11	116.2	2370.3	2213.5	2412.6	2454	2528.7	2534.9	2036.4	2040.4	2073.7	2805.7	2816.4
High	Q6C369	YALI0F02167p OS=Yarrowia lipolytica (strain CLIB 122 / E 150) OX=284591 GN=YALI0_F02167g PE=3 SV=1	30	5	22	5	20.6	2549.6	2673.6	3105.3	2778.7	2728.5	2873.8	4037.1	3977	4063.5	4380.8	4163
High	Q6CHA1	E3 ubiquitin ligase complex SCF subunit OS=Yarrowia lipolytica (strain CLIB 122 / E 150) OX=284591 GN=YALI0_A10879g PE=3 SV=1	56	6	19	6	18.3	2267.5	2155	2407.6	2538.2	2503.1	2614.4	1768.2	1654.1	1763.6	2069	2227.8
High	Q6CG46	Nucleolar protein 58 OS=Yarrowia lipolytica (strain CLIB 122 / E 150) OX=284591 GN=NOP58 PE=3 SV=1	23	10	13	10	57.2	2212.7	1925	2146.7	2419.7	2373.7	2373.1	2817.7	2626	2721.9	2862.3	2803.9
High	Q6CDK5	YALI0B23232p OS=Yarrowia lipolytica (strain CLIB 122 / E 150) OX=284591 GN=YALI0_B23232g PE=4 SV=1	19	10	12	10	70.3	1639.3	2321.7	2494.3	2244	2285	2229.6	1676.9	1494.7	1634	1600.6	1877.1
High	Q6C120	Branched-chain-amino-acid aminotransferase OS=Yarrowia lipolytica (strain CLIB 122 / E 150) OX=284591 GN=YALI0_F19910g PE=3 SV=1	36	12	19	12	40.9	4247.2	4486.8	4561.6	4615.8	4491.4	4405.9	4506.6	4537.2	4385.3	4234.8	4156.1
High	Q6CCH7	YALI0C09262p OS=Yarrowia lipolytica (strain CLIB 122 / E 150) OX=284591 GN=YALI0_C09262g PE=4 SV=1	35	8	33	8	28.9	8146.5	7213	7898.9	6362.7	6293	6438.9	8217.5	7912	7443.6	5610.3	5254.5
High	Q6C1K7	YALI0F15389p OS=Yarrowia lipolytica (strain CLIB 122 / E 150) OX=284591 GN=YALI0_F15389g PE=3 SV=1	29	9	19	9	44.2	3282.4	3052.3	3193.1	3300.4	3372.1	3193.2	2570	2490	2581.5	2722.5	2773.1
High	Q6CF23	YALI0B10934p OS=Yarrowia lipolytica (strain CLIB 122 / E 150) OX=284591 GN=YALI0_B10934g PE=3 SV=1	28	9	20	9	51	3739.7	3593.1	3462.5	3765.1	3644.9	3851.7	2822.3	2712	2667.6	3280.3	3180.9
High	Q6C650	YALI0E12419p OS=Yarrowia lipolytica (strain CLIB 122 / E 150) OX=284591 GN=YALI0_E12419g PE=4 SV=1	20	9	14	9	65.3	2319	3197.2	3327.2	2527	2531.4	2422	1803.8	1820.4	1859	1613.3	1695.1
High	Q6CEK3	YALI0B14993p OS=Yarrowia lipolytica (strain CLIB 122 / E 150) OX=284591 GN=YALI0_B14993g PE=4 SV=1	43	12	18	12	31.9	2514.2	2460.4	2561.7	1917.8	1946.5	1873.7	2601.2	2655.7	2536.9	1845.1	1706.8
High	Q6C1A4	Cysteine proteinase 1, mitochondrial OS=Yarrowia lipolytica (strain CLIB 122 / E 150) OX=284591 GN=YALI0_F17974g PE=3 SV=1	27	10	16	10	52.7	2522.2	1670.5	1681.5	2126.7	2007	2209.6	2428.7	2263.4	2319.5	2596.9	2436.3
High	Q6C6W9	YALI0E05621p OS=Yarrowia lipolytica (strain CLIB 122 / E 150) OX=284591 GN=YALI0_E05621g PE=3 SV=1	29	11	13	11	55.6	2552.4	2635.2	2599	3055.4	3013.9	3055.6	1393.9	1464.9	1334.1	1623.1	1627.2
High	Q6CHH1	YALI0A09020p OS=Yarrowia lipolytica (strain CLIB 122 / E 150) OX=284591 GN=YALI0_A09020g PE=4 SV=1	12	15	18	15	157	2577.4	2010.8	2190.6	2547.2	2632.3	2411	2041.4	1934.2	2074.3	2334.1	2261.1
High	Q6CCJ7	YALI0C08811p OS=Yarrowia lipolytica (strain CLIB 122 / E 150) OX=284591 GN=YALI0_C08811g PE=3 SV=1	36	10	21	10	32.8	2486.5	2647.9	2890.5	3203.6	3119	3065.5	2781.5	2668.7	2832.9	2858	2792.4
High	Q6C836	YALI0D23067p OS=Yarrowia lipolytica (strain CLIB 122 / E 150) OX=284591 GN=YALI0_D23067g PE=4 SV=1	25	9	14	9	51.3	4417.4	4715.1	4616.2	5673.5	5474.7	5558.9	3772.7	3705	3720.5	3678.8	3652.5
High	Q6C8Q2	YALI0D17886p OS=Yarrowia lipolytica (strain CLIB 122 / E 150) OX=284591 GN=YALI0_D17886g PE=4 SV=1	11	12	17	12	140.2	2576.9	3153.9	3197.3	3268.2	3190.2	3302.6	2172.3	2290.1	2252.8	2384.1	2598.7
High	Q6CDQ9	YALI0B21978p OS=Yarrowia lipolytica (strain CLIB 122 / E 150) OX=284591 GN=YALI0_B21978g PE=3 SV=1	14	10	12	10	92	1882.1	1427.2	1482.5	1456.1	1427.3	1397.6	2272.6	2165.6	2176.5	1684.1	1763.7
High	Q6CH91	V-type proton ATPase subunit C OS=Yarrowia lipolytica (strain CLIB 122 / E 150) OX=284591 GN=YALI0_A11143g PE=3 SV=1	29	11	21	11	43.1	2920.7	3004.2	3003.6	3202.5	3211.5	3260.9	2976.1	2923.1	3077.1	3474.7	3524.5
High	Q6CDT3	YALI0B21384p OS=Yarrowia lipolytica (strain CLIB 122 / E 150) OX=284591 GN=YALI0_B21384g PE=4 SV=1	23	13	16	13	81.9	3280.2	3120.5	3093.7	3224.3	3278.3	3306.8	3016.3	2740.9	2847	3588.3	3518.4
High	Q6C932	YALI0D14630p OS=Yarrowia lipolytica (strain CLIB 122 / E 150) OX=284591 GN=YALI0_D14630g PE=4 SV=2	53	11	19	11	23.6	3900.1	4382	4493.6	4136.8	4246.9	4308.7	2776.2	2813.1	2808.2	3248.7	3259.9
High	Q6C290	YALI0F09790p OS=Yarrowia lipolytica (strain CLIB 122 / E 150) OX=284591 GN=YALI0_F09790g PE=3 SV=1	45	6	108	2	17.2	834.3	1140.8	1092.3	941.8	915	1041.2	1671.9	1766.7	1634.5	1132.2	1001.5
High	Q6CFH9	ATP synthase subunit d, mitochondrial OS=Yarrowia lipolytica (strain CLIB 122 / E 150) OX=284591 GN=ATP7 PE=1 SV=1	48	7	23	7	19.8	5318.6	9599.7	8856.3	6687.4	7499.7	7140.3	3708.9	3823.5	3938.4	3770.7	4651.7
High	Q6C2E0	YALI0F08679p OS=Yarrowia lipolytica (strain CLIB 122 / E 150) OX=284591 GN=YALI0_F08679g PE=3 SV=1	16	13	16	13	111.1	2317.1	1977.2	2220.6	1768	1752.9	1761.8	2214.2	2175.8	2284.9	2443.7	2411.1
High	Q6C0Y0	Cofilin OS=Yarrowia lipolytica (strain CLIB 122 / E 150) OX=284591 GN=COF1 PE=3 SV=1	54	6	45	6	17	4645.1	6129.8	6068.7	6445.9	6538.8	6508	7258.3	7071	7484.3	8107.3	8024.2
High	Q6C942	Enhancer of mRNA-decapping protein 3 OS=Yarrowia lipolytica (strain CLIB 122 / E 150) OX=284591 GN=YALI0_D14410g PE=3 SV=1	25	12	20	12	59.1	1837.7	2759	2557.2	2346	2558.3	2446.1	1401.7	1389.9	1486	1698.1	1466.5
High	Q6C9S0	YALI0D08844p OS=Yarrowia lipolytica (strain CLIB 122 / E 150) OX=284591 GN=YALI0_D08844g PE=4 SV=1	29	10	20	10	36.7	5239.9	3798.1	4284.2	4964.5	4412.9	4595.3	5480.9	4995.8	5398.3	6112.7	6030.5
High	Q6C0G4	40S ribosomal protein S8 OS=Yarrowia lipolytica (strain CLIB 122 / E 150) OX=284591 GN=YALI0_F24959g PE=3 SV=1	49	7	26	7	22	2083.3	3042.1	3115.6	2368.4	2556.6	2553.9	1904.4	2118.3	2104.3	1815.2	1749.1
High	Q6C9Y8	YALI0D07282p OS=Yarrowia lipolytica (strain CLIB 122 / E 150) OX=284591 GN=YALI0_D07282g PE=3 SV=1	19	9	19	9	74	2987.6	2400.7	2512.8	2769.1	2632.7	2552.2	2088.2	2025.1	2173.3	2836.9	2680.5
High	Q6CBE9	YALI0C19426p OS=Yarrowia lipolytica (strain CLIB 122 / E 150) OX=284591 GN=YALI0_C19426g PE=4 SV=1	14	11	13	11	98.9	1174.5	1303.3	1192.9	1317.9	1284.7	1318.2	965.7	953.8	948.7	1153	1175
High	Q6C192	YALI0F18260p OS=Yarrowia lipolytica (strain CLIB 122 / E 150) OX=284591 GN=YALI0_F18260g PE=4 SV=1	42	9	20	9	30.2	4163.9	4724.9	4545.7	4815.1	4773.1	4834.5	3053.2	3234.9	3360.1	5278	5349.2
High	Q6C309	YALI0F03567p OS=Yarrowia lipolytica (strain CLIB 122 / E 150) OX=284591 GN=YALI0_F03567g PE=4 SV=1	42	6	24	6	18.9	5483	5599.7	6063.9	5704.8	5640.8	5742.3	4826.1	4551.9	4265.3	3913.9	3825.8
High	Q6CGN4	YALI0A17853p OS=Yarrowia lipolytica (strain CLIB 122 / E 150) OX=284591 GN=YALI0_A17853g PE=4 SV=1	11	15	17	15	139	3106.7	3066.7	3222.2	2983.5	2998.1	3059	2238.7	2155.9	2193.6	2248.3	2385.8
High	Q6CHP1	Very-long-chain 3-oxoacyl-CoA reductase OS=Yarrowia lipolytica (strain CLIB 122 / E 150) OX=284591 GN=YALI0A06787g PE=3 SV=1	26	10	31	10	42.4	5153.4	5287.5	5877.2	5881.8	5814.4	5367.7	5356.3	5632.5	5550.5	6318.7	6150
High	Q6C6U9	Phosphatidylethanolamine N-methyltransferase OS=Yarrowia lipolytica (strain CLIB 122 / E 150) OX=284591 GN=CHO2 PE=3 SV=1	13	13	15	13	107.8	4806.7	4887.7	5185.5	4506	4475.6	4518.7	3302.6	3226.5	3206.5	2783.2	2790.8
High	Q6C2A2	YALI0F09493p OS=Yarrowia lipolytica (strain CLIB 122 / E 150) OX=284591 GN=YALI0_F09493g PE=4 SV=1	21	9	11	9	62.1	2176.4	1838.1	1951.3	1983	1977.4	2075.3	1563.1	1621.7	1530.4	1768.9	1785.6
High	Q6BZX5	Protein transport protein SEC13 OS=Yarrowia lipolytica (strain CLIB 122 / E 150) OX=284591 GN=SEC13 PE=3 SV=1	32	8	23	8	32.7	3671	3909.5	3933.3	4358.1	4297.8	4178	3733.5	3878.4	3938.8	4215	4252.3
High	Q6C6P6	Arginase OS=Yarrowia lipolytica (strain CLIB 122 / E 150) OX=284591 GN=YALI0_E07535g PE=3 SV=1	44	11	16	11	33.7	2639.3	2093	1992.6	1777.4	1900.9	1814.2	5757.2	5533.5	5771.5	3051.1	3021.9
High	Q6CC56	YALI0C12342p OS=Yarrowia lipolytica (strain CLIB 122 / E 150) OX=284591 GN=YALI0_C12342g PE=4 SV=1	27	10	12	10	58.4	2046.8	2425.6	2261.2	2122.4	2072	2265.9	1451.7	1416.9	1369.6	1480	1525.1
High	Q6C2D0	YALI0F08899p OS=Yarrowia lipolytica (strain CLIB 122 / E 150) OX=284591 GN=YALI0_F08899g PE=4 SV=1	17	11	14	11	101.9	2394.3	2208	2442.3	2212.7	2255.1	2165.1	2332.6	2174.5	2196.6	2286.4	2267.2
High	Q6CF27	YALI0B10802p OS=Yarrowia lipolytica (strain CLIB 122 / E 150) OX=284591 GN=YALI0_B10802g PE=4 SV=1	10	9	14	9	110	2207.2	2334	2521	1855.7	1893.8	1972.8	2552.2	2519	2493.4	2322.7	2465
High	Q6C6N0	Iron-sulfur clusters transporter ATM1, mitochondrial OS=Yarrowia lipolytica (strain CLIB 122 / E 150) OX=284591 GN=ATM1 PE=3 SV=1	20	12	16	12	77.3	2757.5	2644	2848.6	2413.3	2417.8	2377.3	2459.2	2479.9	2451.5	2346.9	2341.9
High	Q6C465	YALI0E29337p OS=Yarrowia lipolytica (strain CLIB 122 / E 150) OX=284591 GN=YALI0_E29337g PE=3 SV=1	22	12	17	12	65.6	3093.4	2633.7	2649.3	2840.1	2859.5	2888.5	2840.2	2857.5	2868.5	3518.7	3625.1
High	Q6C7P2	YALI0D26510p OS=Yarrowia lipolytica (strain CLIB 122 / E 150) OX=284591 GN=YALI0_D26510g PE=3 SV=1	22	11	17	11	65.7	2123.2	1983	2119.4	2297.8	2259.9	2272.4	1247.1	1304	1322.2	1454.6	1517.3
High	Q6CEM0	YALI0B14619p OS=Yarrowia lipolytica (strain CLIB 122 / E 150) OX=284591 GN=YALI0_B14619g PE=4 SV=1	21	11	13	11	79.2	2324.7	2615	2851.5	2902.5	2868.5	2687.3	1700.4	1697.2	1735	1958.3	2170.6
High	Q6C2T9	Triosephosphate isomerase OS=Yarrowia lipolytica (strain CLIB 122 / E 150) OX=284591 GN=TPI1 PE=3 SV=1	35	9	46	9	26.8	7790.2	7233.2	7620.5	8631.4	8672.6	8503	7963.7	7362.1	7468.1	7446.2	7525.1
High	Q6C5I6	YALI0E17765p OS=Yarrowia lipolytica (strain CLIB 122 / E 150) OX=284591 GN=YALI0_E17765g PE=3 SV=2	31	10	12	10	48	1587.8	2277	2022.1	1760.9	1855.2	1811.1	1416.8	1409.2	1438.2	1833.4	1808.9
High	P36966	Peroxisomal biogenesis factor 6 OS=Yarrowia lipolytica (strain CLIB 122 / E 150) OX=284591 GN=PEX6 PE=3 SV=2	13	13	17	13	111.9	3404.5	4346	3410.8	3211.6	3177.9	3380.6	3381.7	3687.3	3445.9	3661.3	3669.8
High	Q6CF61	60S ribosomal export protein NMD3 OS=Yarrowia lipolytica (strain CLIB 122 / E 150) OX=284591 GN=YALI0_B10021g PE=3 SV=1	16	8	15	8	63.2	2048.2	1277.8	1364.6	1677.6	1517.8	1541.8	2579.8	2490.9	2484.7	2068.5	2142.7
High	Q6C7X4	YALI0D24585p OS=Yarrowia lipolytica (strain CLIB 122 / E 150) OX=284591 GN=YALI0_D24585g PE=1 SV=1	32	10	28	10	42.7	3114.4	4332.1	4026.9	3583.8	3770.1	3798.1	2266.5	2324.5	2338.7	2352.4	2470.7
High	Q6C6X9	YALI0E05401p OS=Yarrowia lipolytica (strain CLIB 122 / E 150) OX=284591 GN=YALI0_E05401g PE=4 SV=1	8	13	16	13	164.1	2904.8	2351.4	2401	2602.2	2579.6	2599.9	3303.1	3254.2	3256.2	3860.1	3794.2
High	Q6CAR4	YALI0D00605p OS=Yarrowia lipolytica (strain CLIB 122 / E 150) OX=284591 GN=YALI0_D00605g PE=3 SV=1	31	9	19	9	47.2	2269.6	2663.6	1955.2	1731.9	1774.2	1780.4	2641.7	2619.6	2705.6	2289	2420
High	Q6CDW5	YALI0B20680p OS=Yarrowia lipolytica (strain CLIB 122 / E 150) OX=284591 GN=YALI0_B20680g PE=3 SV=1	17	13	17	13	85.8	2729.3	2214.8	2413.5	2464.4	2537.5	2421.6	2549.1	2489.2	2646.6	2800.8	2785.3
High	Q6CC24	YALI0C13310p OS=Yarrowia lipolytica (strain CLIB 122 / E 150) OX=284591 GN=YALI0_C13310g PE=3 SV=1	15	12	17	12	109.2	1924.4	2716.7	2525.1	2422.8	2483.4	2471.5	1625.2	1685.1	1621.6	1915.2	2029.9
High	Q6CBI1	Phenylalanyl-tRNA synthetase OS=Yarrowia lipolytica (strain CLIB 122 / E 150) OX=284591 GN=YALI0_C18535g PE=3 SV=1	34	10	13	10	51	1671	1772.5	1895.8	1608	1655.2	1693.2	2104.1	2059.8	2121.4	1727.7	1764.7
High	Q6C8W7	YALI0D16313p OS=Yarrowia lipolytica (strain CLIB 122 / E 150) OX=284591 GN=YALI0_D16313g PE=3 SV=1	10	8	12	8	136.9	2660	2077.6	2240.2	2384.2	2367.1	2379	1990.1	1875.3	1828.9	1928.9	1942.4
High	Q6CI02	Cytochrome b-c1 complex subunit Rieske, mitochondrial OS=Yarrowia lipolytica (strain CLIB 122 / E 150) OX=284591 GN=YALI0_A02915g PE=3 SV=1	24	5	27	5	24.5	3655.7	3641	3952.7	3594.5	3441.2	3635.2	5332.9	5153	5380.7	5299.3	4991.9
High	Q6C9Y4	Carbamoyl-phosphate synthase arginine-specific small chain OS=Yarrowia lipolytica (strain CLIB 122 / E 150) OX=284591 GN=CPA1 PE=3 SV=1	20	8	28	8	48.9	3043.9	2726.2	2413.9	2632.6	2448.9	2645.5	3053.1	3075.6	3228.9	3663.3	3567.6
High	Q6C566	YALI0E20647p OS=Yarrowia lipolytica (strain CLIB 122 / E 150) OX=284591 GN=YALI0_E20647g PE=4 SV=1	29	11	19	11	44.4	3414.7	2260.7	2343	2987.7	2885.2	2916.4	3665.9	3370.6	3601.6	4000.7	3975.5
High	Q6CG90	YALI0A21197p OS=Yarrowia lipolytica (strain CLIB 122 / E 150) OX=284591 GN=YALI0_A21197g PE=3 SV=1	17	10	17	10	77.3	2142	2035.2	2118.5	2222.4	2265.5	2204	3092.4	3113.7	3007	2432.8	2381.1
High	Q6CIA1	YALI0A00286p OS=Yarrowia lipolytica (strain CLIB 122 / E 150) OX=284591 GN=YALI0_A00286g PE=4 SV=1	32	10	16	10	41.1	3831.9	4073.9	4168.3	3602.8	3741.9	3667.9	3287.7	3596.8	3426.5	2823.7	2718.8
High	Q6C708	Prohibitin OS=Yarrowia lipolytica (strain CLIB 122 / E 150) OX=284591 GN=YALI0_E04719g PE=3 SV=1	32	8	14	8	30.8	2605.7	3938.5	3380.5	3151.7	3276.9	3207.9	2888.9	2995.5	2837.5	2515.6	2534.3
High	Q6BZY2	YALI0F29997p OS=Yarrowia lipolytica (strain CLIB 122 / E 150) OX=284591 GN=YALI0_F29997g PE=4 SV=1	18	9	15	9	66.8	3417.3	3403	3281.5	3473.6	3386.3	3474.3	3284.5	3376.5	3402	4242.2	4172.2
High	Q6C4W6	Peptidyl-prolyl cis-trans isomerase B OS=Yarrowia lipolytica (strain CLIB 122 / E 150) OX=284591 GN=CPR2 PE=3 SV=1	44	8	30	8	24.9	6601.2	6434.9	6311.9	6716.2	6854.4	6673.1	6013.6	5997.3	5966.6	5679.8	5757.9
High	Q6C7A8	Glutathione peroxidase OS=Yarrowia lipolytica (strain CLIB 122 / E 150) OX=284591 GN=YALI0_E02310g PE=3 SV=1	46	8	37	8	18.7	5393.4	5841.4	5346.6	5379.1	5495.1	5418	8983.6	8689.9	8896.7	8597.6	8659.3
High	Q6C9X7	YALI0D07524p OS=Yarrowia lipolytica (strain CLIB 122 / E 150) OX=284591 GN=YALI0_D07524g PE=4 SV=1	13	14	17	14	120	2329.9	2483.8	2500.3	2734.6	2679.4	2707.8	1713.3	1685.7	1729.7	2176.5	2107.1
High	Q6C788	Proteasome endopeptidase complex OS=Yarrowia lipolytica (strain CLIB 122 / E 150) OX=284591 GN=YALI0_E02794g PE=3 SV=1	41	9	17	9	27.8	3070.8	5382.9	5178.5	5254	5468.7	5180.6	2362.7	2314.7	2354.2	2276.1	2755.9
High	Q6C867	YALI0D22286p OS=Yarrowia lipolytica (strain CLIB 122 / E 150) OX=284591 GN=YALI0_D22286g PE=4 SV=1	12	10	11	10	131.8	1728	1833.4	1866.6	1749.2	1691.4	1715.7	1301.2	1315.3	1327.9	1582.4	1620.3
High	Q6C2S5	YALI0F05544p OS=Yarrowia lipolytica (strain CLIB 122 / E 150) OX=284591 GN=YALI0_F05544g PE=3 SV=1	48	9	113	9	22.1	11987.1	9719.8	10269.1	8390.2	8438.4	8543.5	14466.7	15182.1	14305	11796.2	11450
High	Q6C239	Hsp70 nucleotide exchange factor FES1 OS=Yarrowia lipolytica (strain CLIB 122 / E 150) OX=284591 GN=FES1 PE=3 SV=1	42	10	16	10	31.2	2763	2767.3	2794.8	3288.3	3178	3133.9	3623.9	3768.1	3468.1	2723.2	2804.9
High	Q6BZR6	YALI0F31449p OS=Yarrowia lipolytica (strain CLIB 122 / E 150) OX=284591 GN=YALI0_F31449g PE=4 SV=1	10	9	10	9	128.3	1094.7	1055.8	1037.1	1045.3	1074.6	1103.4	1051.8	1097.1	1041.5	1149.4	1042.7
High	Q6C540	YALI0E21219p OS=Yarrowia lipolytica (strain CLIB 122 / E 150) OX=284591 GN=YALI0_E21219g PE=3 SV=1	56	7	36	7	14.1	5199.3	6785.3	7428.1	5827.8	5981.1	5972	7118	7501.7	7020.6	5524.8	5262.4
High	Q6C452	Spindle assembly checkpoint component MAD1 OS=Yarrowia lipolytica (strain CLIB 122 / E 150) OX=284591 GN=MAD1 PE=3 SV=1	18	11	16	11	79.9	1509.1	2186.2	1900.6	1772	1870.1	1849.7	1151.1	1109	1213.8	1487.6	1541.7
High	Q6CGS6	THO complex subunit 2 OS=Yarrowia lipolytica (strain CLIB 122 / E 150) OX=284591 GN=YALI0_A16588g PE=3 SV=2	9	11	16	11	184.3	2262	1885.4	1766.9	2016.6	1899.8	2066.8	2022.3	1912.2	2012.3	2321.7	2344.1
High	Q6CAW8	YALI0C23749p OS=Yarrowia lipolytica (strain CLIB 122 / E 150) OX=284591 GN=YALI0_C23749g PE=3 SV=1	28	9	14	9	42.7	4032.9	2348.8	2530.7	2518.7	2477.2	2459.4	3329.9	3351.9	3396.1	3355	3170.1
High	Q6BZS7	YALI0F31207p OS=Yarrowia lipolytica (strain CLIB 122 / E 150) OX=284591 GN=YALI0_F31207g PE=3 SV=1	20	6	22	6	41.1	3201.7	3096.8	2906.9	2901.3	2827	2903.4	3801.6	4018.7	3890.9	3289.2	3232.1
High	Q6C340	Aminomethyltransferase OS=Yarrowia lipolytica (strain CLIB 122 / E 150) OX=284591 GN=YALI0_F02849g PE=3 SV=1	26	10	20	10	44	3603.7	3448.6	4241.8	3160.4	3079.3	3126.7	4896.5	4817.5	4663.3	3718	3802.7
High	Q6C641	YALI0E12617p OS=Yarrowia lipolytica (strain CLIB 122 / E 150) OX=284591 GN=YALI0_E12617g PE=4 SV=1	24	16	24	16	63	3344.4	2231.4	2178.9	2652	2442.3	2637.1	4400.9	4321.4	4062	3953	3799.8
High	Q6C3X7	ATP-dependent RNA helicase DBP5 OS=Yarrowia lipolytica (strain CLIB 122 / E 150) OX=284591 GN=DBP5 PE=3 SV=1	28	11	15	11	54.4	1436.2	1944.6	1992.2	1877.9	1928.8	1892.7	1698.9	1750	1803.7	1518.9	1692.6
High	Q6C673	IMP-specific 5'-nucleotidase 1 OS=Yarrowia lipolytica (strain CLIB 122 / E 150) OX=284591 GN=ISN1 PE=3 SV=1	35	12	15	12	47.2	2353	1931.2	2016.9	2389.6	2341	2285.5	2660.6	2557.2	2702.2	3045.4	2939.1
High	Q6C5S2	Replication protein A subunit OS=Yarrowia lipolytica (strain CLIB 122 / E 150) OX=284591 GN=YALI0_E15642g PE=3 SV=1	21	11	19	11	65.2	3459.7	3692.6	3068.1	2815.5	2813.9	2994.3	4103.5	4011.7	4067.3	4315.9	4323.2
High	Q6C9D6	YALI0D12056p OS=Yarrowia lipolytica (strain CLIB 122 / E 150) OX=284591 GN=YALI0_D12056g PE=4 SV=1	60	10	22	10	20.9	3780.8	3125.6	3472.2	3179.6	3015.1	3030.3	3821.7	3722	3849.8	3621.4	3657.3
High	Q6C6Q2	YALI0E07315p OS=Yarrowia lipolytica (strain CLIB 122 / E 150) OX=284591 GN=YALI0_E07315g PE=3 SV=1	29	15	16	15	60	2200.5	3669.8	2914.1	2550	2672.8	2715.3	1763.7	1916.8	1799	1726.1	1722.4
High	Q6BZZ6	Inclusion body clearance protein IML2 OS=Yarrowia lipolytica (strain CLIB 122 / E 150) OX=284591 GN=IML2 PE=3 SV=1	16	10	14	10	80.2	2372.7	2473.8	3085.3	2129.3	2212.2	2130.2	2874.5	2971.9	2946.5	2555.4	2418
High	Q6C2W1	DNA replication licensing factor MCM2 OS=Yarrowia lipolytica (strain CLIB 122 / E 150) OX=284591 GN=YALI0_F04664g PE=3 SV=1	17	11	14	11	88.6	2368.6	2063.7	2114.2	1802.8	1756.5	1765.5	2817.2	2865.5	2681.4	2715.2	2617.4
High	Q6C5V8	Anthranilate synthase OS=Yarrowia lipolytica (strain CLIB 122 / E 150) OX=284591 GN=YALI0_E14751g PE=3 SV=1	19	9	18	9	56.3	2822.9	2676	2946.3	2519.1	2513.7	2557.9	3517.5	3395.6	3503.5	2968	2980.7
High	Q6C537	Synaptobrevin homolog YKT6 OS=Yarrowia lipolytica (strain CLIB 122 / E 150) OX=284591 GN=YKT6 PE=3 SV=1	52	10	16	10	22.8	3012.5	3164.9	3031.8	3096.1	2976.7	2977.1	3444.3	3483.1	3467	3899.5	3824.4
High	Q6C6E4	YALI0E10175p OS=Yarrowia lipolytica (strain CLIB 122 / E 150) OX=284591 GN=YALI0_E10175g PE=3 SV=1	22	8	9	8	56.3	1265.1	1390.6	1209.5	1641.1	1644.1	1621.8	1142.3	1108.7	1177.4	1241.8	1242.4
High	Q6CGZ8	YALI0A14608p OS=Yarrowia lipolytica (strain CLIB 122 / E 150) OX=284591 GN=YALI0_A14608g PE=4 SV=1	10	10	15	10	135.6	2490	2369.1	2601	2918	2815.8	2817	2161.2	2223.2	2282.7	2584.1	2481.2
High	Q6C4B7	YALI0E28204p OS=Yarrowia lipolytica (strain CLIB 122 / E 150) OX=284591 GN=YALI0_E28204g PE=4 SV=1	16	10	14	10	68.8	2459.3	5004.9	3570.6	3951.8	3961	3851.5	2056.7	1960.7	1894	2624.8	3007.4
High	Q6BZW6	YALI0F30349p OS=Yarrowia lipolytica (strain CLIB 122 / E 150) OX=284591 GN=YALI0_F30349g PE=4 SV=1	38	10	15	10	36.9	3184.7	3300.7	3026.9	3553.4	3474.2	3554.7	3202.4	3285.1	3225.2	3422.8	3390.9
High	Q6CAJ7	YALI0D02167p OS=Yarrowia lipolytica (strain CLIB 122 / E 150) OX=284591 GN=YALI0_D02167g PE=4 SV=1	33	10	23	10	37.3	3322.6	3213.4	3343.3	4279.7	4077.8	4009.1	1967.3	1955.5	2107.6	3599.5	3512.3
High	Q6C893	Phosphatidylserine decarboxylase proenzyme 1, mitochondrial OS=Yarrowia lipolytica (strain CLIB 122 / E 150) OX=284591 GN=PSD1 PE=3 SV=1	20	11	18	11	62.8	3194.2	3732.1	4015.8	3310.4	3389	3263.7	3390.4	3506.8	3519.2	3396	3312.3
High	Q6CB67	YALI0C21516p OS=Yarrowia lipolytica (strain CLIB 122 / E 150) OX=284591 GN=YALI0_C21516g PE=4 SV=1	24	9	14	9	46.7	2373.8	4312.8	3945.4	3711.1	3670.6	3669.6	2045.4	2257.9	2114.3	2085.5	2221.4
High	F2Z699	External alternative NADH-ubiquinone oxidoreductase, mitochondrial OS=Yarrowia lipolytica (strain CLIB 122 / E 150) OX=284591 GN=NDH2 PE=1 SV=1	18	10	18	10	65.8	3347.1	3034.8	3111.2	3298.7	3228.7	3284.1	3208.1	2851.3	2918.4	3076.6	3167.6
High	Q6C079	Serine/threonine-protein kinase RAD53 OS=Yarrowia lipolytica (strain CLIB 122 / E 150) OX=284591 GN=YALI0_F27093g PE=3 SV=1	20	12	14	12	100.3	2052.5	2304.1	2213.4	1936.6	1961.3	1978.6	1434.4	1438.8	1513.5	1512.1	1645.6
High	Q6CHI6	DNA polymerase OS=Yarrowia lipolytica (strain CLIB 122 / E 150) OX=284591 GN=YALI0_A08426g PE=3 SV=1	12	13	17	13	121	3896.6	2964.2	3283.8	2888.2	2826.1	2932.3	3456.9	3578.9	3513	3868.8	3631
High	Q6CHJ9	Serine/threonine-protein phosphatase OS=Yarrowia lipolytica (strain CLIB 122 / E 150) OX=284591 GN=YALI0_A08077g PE=3 SV=1	33	9	28	9	37.6	3101.8	3416.2	3385.2	3962.5	3771.6	3758.1	3642.9	3669.9	3930.8	4885	5184.7
High	Q6CAK0	Non-specific serine/threonine protein kinase OS=Yarrowia lipolytica (strain CLIB 122 / E 150) OX=284591 GN=YALI0_D02101g PE=4 SV=1	22	11	12	11	65.9	1989.6	2139.1	1987.5	2003.3	2006.5	2095.8	1694.2	2015.4	1802.8	2041.6	2134.5
High	Q6C6M0	Autophagy-related protein 2 OS=Yarrowia lipolytica (strain CLIB 122 / E 150) OX=284591 GN=ATG2 PE=3 SV=2	9	10	13	10	166.3	989.8	1207.2	1179.7	1065.6	1126.4	1132.9	623.8	707.6	649.3	760.1	780.1
High	Q6C110	YALI0F20196p OS=Yarrowia lipolytica (strain CLIB 122 / E 150) OX=284591 GN=YALI0_F20196g PE=3 SV=1	22	11	13	11	63.9	2562.2	2224.1	2329.4	2593.3	2490.8	2564.9	2582	2517.2	2643.2	2596.6	2602.3
High	Q6CAL7	YALI0D01628p OS=Yarrowia lipolytica (strain CLIB 122 / E 150) OX=284591 GN=YALI0_D01628g PE=3 SV=1	21	12	16	12	73.2	2335.9	1908	1995.8	2171.4	2096.6	2026.2	2678.7	2587.6	2560.1	2474.3	2391.7
High	Q6CB88	YALI0C21087p OS=Yarrowia lipolytica (strain CLIB 122 / E 150) OX=284591 GN=YALI0_C21087g PE=3 SV=1	30	9	19	9	40.9	2729.5	2707.1	2806.6	2704	2757.7	2739.3	2184.8	2255.4	2296.8	2565.5	2670.7
High	Q6C7H1	YALI0E00880p OS=Yarrowia lipolytica (strain CLIB 122 / E 150) OX=284591 GN=YALI0_E00880g PE=3 SV=1	18	10	12	10	78.8	1735.4	1655.1	1569.2	1465.9	1421.2	1490.3	1546	1638.8	1628	1448.8	1469.5
High	Q6C7F4	YALI0E01254p OS=Yarrowia lipolytica (strain CLIB 122 / E 150) OX=284591 GN=YALI0_E01254g PE=3 SV=1	26	9	15	9	42.4	2209.3	2532.3	2685.6	2743.3	2627.3	2550.5	2497.2	2470.5	2555.9	2455.7	2567.1
High	Q6CDM2	YALI0B22858p OS=Yarrowia lipolytica (strain CLIB 122 / E 150) OX=284591 GN=YALI0_B22858g PE=3 SV=1	11	11	15	11	142	2214.3	2956.1	2932.4	2469.2	2625.1	2604.5	2640.8	2777.2	2662.5	3006.7	2870.4
High	Q6C8Y4	YALI0D15840p OS=Yarrowia lipolytica (strain CLIB 122 / E 150) OX=284591 GN=YALI0_D15840g PE=4 SV=1	10	9	14	9	115.3	1478.8	1543.4	1653.8	1485.9	1434.1	1464.8	1172.7	1214.9	1155.3	1099.5	1092.1
High	Q6BZW8	Eukaryotic translation initiation factor 3 subunit J OS=Yarrowia lipolytica (strain CLIB 122 / E 150) OX=284591 GN=HCR1 PE=3 SV=1	41	8	17	8	26.5	4065.7	4430.1	4214.8	3678	3835.1	3997.1	4644.1	4635.9	4701.4	4380	4173.4
High	Q6CAN4	Branched-chain-amino-acid aminotransferase OS=Yarrowia lipolytica (strain CLIB 122 / E 150) OX=284591 GN=YALI0_D01265g PE=3 SV=1	30	11	22	11	42.6	2459.1	3059.5	3255.9	3286.7	3373.7	3144.3	2428.9	2554.5	2553	2671.5	2722.5
High	Q6C8P7	YALI0D17996p OS=Yarrowia lipolytica (strain CLIB 122 / E 150) OX=284591 GN=YALI0_D17996g PE=4 SV=1	35	10	17	10	44.1	2370.9	3075.5	3166.3	2966.9	2971.4	2974.8	1297.3	1323.5	1297.3	1627.3	1719.7
High	Q6C4G9	Glucosidase 2 subunit beta OS=Yarrowia lipolytica (strain CLIB 122 / E 150) OX=284591 GN=YALI0_E26895g PE=4 SV=1	31	11	16	11	47.4	2062.6	1752	1982.4	1846.3	1887.7	1827.9	3253.5	2865.3	3070.7	3092.5	3050.1
High	Q6C538	YALI0E21307p OS=Yarrowia lipolytica (strain CLIB 122 / E 150) OX=284591 GN=YALI0_E21307g PE=3 SV=1	29	11	17	11	55.3	3161.9	3230.3	3250.5	3351	3329.8	3229.4	3290.4	3197.9	3381.2	3539	3408.3
High	Q6C1B7	Prephenate dehydrogenase [NADP(+)] OS=Yarrowia lipolytica (strain CLIB 122 / E 150) OX=284591 GN=YALI0_F17644g PE=3 SV=1	28	10	13	10	49	1653.1	1969.9	1961.7	1974.4	2033.3	1950.1	2237.2	2205.8	2221.9	2298.1	2351.6
High	Q6C669	YALI0E12001p OS=Yarrowia lipolytica (strain CLIB 122 / E 150) OX=284591 GN=YALI0_E12001g PE=4 SV=1	16	11	12	11	82.5	2044.2	2166.5	2189.8	2021.7	2107.7	2090.9	1833.2	1819.4	1764.9	1689.9	1698.1
High	Q6BZR4	ATP-dependent RNA helicase DBP9 OS=Yarrowia lipolytica (strain CLIB 122 / E 150) OX=284591 GN=DBP9 PE=3 SV=1	25	13	16	13	61.8	2976.9	3001	2928	3132.2	3090.3	3183.2	3002.7	3117.3	3057.9	2792.5	2702.8
High	Q6C643	YALI0E12573p OS=Yarrowia lipolytica (strain CLIB 122 / E 150) OX=284591 GN=YALI0_E12573g PE=3 SV=1	26	10	16	10	44.8	2472.4	2518.6	2946.8	2911.6	2832.3	2705.2	2109.5	1995.9	2211.3	2677.6	2630.4
High	Q6CC90	YALI0C11429p OS=Yarrowia lipolytica (strain CLIB 122 / E 150) OX=284591 GN=YALI0_C11429g PE=4 SV=1	19	8	10	8	51.5	1165.5	856.3	927.3	1052.5	994.6	1015.4	1136.4	1145.2	1085.4	1102.7	1107.9
High	F2Z6D7	YALI0F02123p OS=Yarrowia lipolytica (strain CLIB 122 / E 150) OX=284591 GN=YALI0_F02123g PE=1 SV=1	35	8	20	8	32.3	2440.3	3268.6	3239.8	3055.5	3119.9	3204.9	2391.5	2438.2	2501.2	2676.2	2638.4
High	Q6C012	Chitin synthase OS=Yarrowia lipolytica (strain CLIB 122 / E 150) OX=284591 GN=YALI0_F28655g PE=3 SV=1	8	11	14	11	194.7	1787.9	1697.5	1751.5	1570	1611.4	1683.1	1983.3	1977.1	1987.5	2024.4	2012.7
High	Q6C0P8	YALI0F22759p OS=Yarrowia lipolytica (strain CLIB 122 / E 150) OX=284591 GN=YALI0_F22759g PE=4 SV=1	18	9	11	9	72.3	2182.3	1820.6	1632.4	1776.2	1701.6	1757.4	2834.1	2767.7	2796.5	2544.9	2549.3
High	Q6CBR7	YALI0C16203p OS=Yarrowia lipolytica (strain CLIB 122 / E 150) OX=284591 GN=YALI0_C16203g PE=4 SV=1	27	10	15	10	56.3	3188.7	2030	2185.8	2446.3	2420	2333.3	3811.8	3640.3	3291.4	2773.3	2389.6
High	Q6CDM0	Kynureninase OS=Yarrowia lipolytica (strain CLIB 122 / E 150) OX=284591 GN=BNA5 PE=3 SV=1	23	9	13	9	48.4	2259.3	2247.5	2584.3	2066.5	2077.9	2037.4	2951.2	2934.2	3005.5	2633.7	2401.2
High	Q6CBW7	YALI0C14828p OS=Yarrowia lipolytica (strain CLIB 122 / E 150) OX=284591 GN=YALI0_C14828g PE=4 SV=1	15	10	16	10	86.7	1946.4	1966.2	1978.5	2014.9	1976.7	1942.4	1519.8	1410.1	1487.7	1711.1	1693.8
High	Q6C6V5	Dolichyl-phosphate-mannose--protein mannosyltransferase OS=Yarrowia lipolytica (strain CLIB 122 / E 150) OX=284591 GN=YALI0_E05929g PE=3 SV=1	18	12	17	12	84.4	3498	2816.9	2774.9	2837.3	2853.2	2847.2	3173	3177.7	3335.4	3781.5	3799.6
High	Q6C4T2	DNA-directed RNA polymerases I and III subunit RPAC1 OS=Yarrowia lipolytica (strain CLIB 122 / E 150) OX=284591 GN=YALI0_E23947g PE=3 SV=1	32	10	14	10	37.9	1991.3	2087.2	2206.5	2439.2	2439.7	2358	2403.3	2329.4	2281.8	2383.8	2449.2
High	Q6CHP2	YALI0A06765p OS=Yarrowia lipolytica (strain CLIB 122 / E 150) OX=284591 GN=YALI0_A06765g PE=4 SV=1	32	7	39	7	29.3	1872.7	2139.5	1945.3	1676.9	1968.8	1918.8	1858.7	1805	1645.7	1163.2	1283.1
High	Q6CD80	YALI0C03003p OS=Yarrowia lipolytica (strain CLIB 122 / E 150) OX=284591 GN=YALI0_C03003g PE=4 SV=1	36	9	17	7	30.8	1578.6	2025.7	2177.2	2038.2	2068.4	1928.2	1265.2	1284.9	1229.4	970.2	1065.3
High	Q6CFH1	YALI0B07007p OS=Yarrowia lipolytica (strain CLIB 122 / E 150) OX=284591 GN=YALI0_B07007g PE=3 SV=1	37	6	27	5	21.8	4352.2	3268.7	3520.2	4842.4	4621.8	4510	3439	3241.5	3465.1	4558.3	4766.3
High	Q6CDY6	YALI0B20218p OS=Yarrowia lipolytica (strain CLIB 122 / E 150) OX=284591 GN=YALI0_B20218g PE=4 SV=1	11	14	17	14	147.2	2290.9	1883.7	1846.2	1869	1874.1	1895.9	1570.5	1692	1673.9	1930.4	1924.8
High	Q6CEI2	YALI0B15422p OS=Yarrowia lipolytica (strain CLIB 122 / E 150) OX=284591 GN=YALI0_B15422g PE=4 SV=1	33	7	10	7	40	947.9	1784.4	1686.8	1311.5	1426.6	1359.8	558.4	595.9	653.1	687.5	699.4
High	Q6C7T7	YALI0D25476p OS=Yarrowia lipolytica (strain CLIB 122 / E 150) OX=284591 GN=YALI0_D25476g PE=4 SV=1	27	11	14	11	52.4	2123.3	2579.2	2776.8	2598.8	2648.4	2562.7	1819.5	1820.1	2044.4	1973.4	2107.5
High	Q6C6W8	YALI0E05643p OS=Yarrowia lipolytica (strain CLIB 122 / E 150) OX=284591 GN=YALI0_E05643g PE=4 SV=1	48	10	16	10	31	2269.7	2651	2332.2	2190.3	2435.7	2460.3	2106.4	2009.1	2025.7	2208.6	2212.1
High	Q6C4G4	Pyruvate dehydrogenase E1 component subunit beta OS=Yarrowia lipolytica (strain CLIB 122 / E 150) OX=284591 GN=YALI0_E27005g PE=4 SV=1	23	7	29	7	36	4413.3	6904.2	6825.9	6802.2	7047.7	6474.3	3077.6	3279.3	3290.6	2712.9	2881.4
High	Q6CEY0	YALI0B11968p OS=Yarrowia lipolytica (strain CLIB 122 / E 150) OX=284591 GN=YALI0_B11968g PE=4 SV=1	16	12	12	12	99.4	2539.2	1962	1998.8	2273.4	2158.3	2206.5	2797.7	2701.4	2588.8	2381.3	2501.6
High	Q6CB30	Restriction of telomere capping protein 5 OS=Yarrowia lipolytica (strain CLIB 122 / E 150) OX=284591 GN=RTC5 PE=3 SV=1	24	14	19	14	63.4	2390.7	2397.4	2307.6	2695.6	2629.6	2609.6	2231.2	2042.4	2245.3	2582.9	2429.9
High	Q6CE67	YALI0B18172p OS=Yarrowia lipolytica (strain CLIB 122 / E 150) OX=284591 GN=YALI0_B18172g PE=4 SV=1	11	11	14	11	122	1681.8	1583.5	1668.2	1779.3	1762.1	1766.2	942.5	906	1032.8	1630.6	1803.4
High	Q6C9J0	YALI0D10835p OS=Yarrowia lipolytica (strain CLIB 122 / E 150) OX=284591 GN=YALI0_D10835g PE=3 SV=1	16	9	12	9	82.6	1737.2	1898.3	1895.2	1752.1	1795.4	1693.8	1355.5	1420.1	1433.7	1532.4	1534.2
High	Q6CD31	YALI0C04213p OS=Yarrowia lipolytica (strain CLIB 122 / E 150) OX=284591 GN=YALI0_C04213g PE=3 SV=1	31	11	12	11	48.7	3456.3	2982.3	3086.8	3335	3233.5	3305.3	4786.3	4509.8	4481.6	4435.5	4319.4
High	Q6CG13	YALI0B01782p OS=Yarrowia lipolytica (strain CLIB 122 / E 150) OX=284591 GN=YALI0_B01782g PE=3 SV=1	25	10	13	10	49.9	2388	1841.6	1632.6	2010.4	1957.5	1953.1	2477.2	2482.7	2530	2356.9	2434.9
High	Q6C2W6	YALI0F04554p OS=Yarrowia lipolytica (strain CLIB 122 / E 150) OX=284591 GN=YALI0_F04554g PE=4 SV=1	29	8	13	8	44.6	1933.4	1845.1	1802.3	1707.5	1659.2	1690.1	1805.2	1643.2	1728.2	2041.5	1960.4
High	Q6C765	YALI0E03388p OS=Yarrowia lipolytica (strain CLIB 122 / E 150) OX=284591 GN=YALI0_E03388g PE=4 SV=2	67	9	22	9	16.2	4704.9	6125.1	6223	5246.3	5385.1	5336.1	4322	3972.8	4215.8	5160.6	5807.1
High	Q6C3W3	YALI0E31691p OS=Yarrowia lipolytica (strain CLIB 122 / E 150) OX=284591 GN=YALI0_E31691g PE=3 SV=1	34	8	19	8	30.8	3412.6	3793	3693.4	2831.4	3020.5	3136.3	2809.4	2841.7	2737.4	2613.8	2599.3
High	Q6C936	YALI0D14542p OS=Yarrowia lipolytica (strain CLIB 122 / E 150) OX=284591 GN=YALI0_D14542g PE=4 SV=1	18	11	23	11	76	3292.3	3366.2	3490.1	4023.6	4137.8	3854.1	2843.6	2809.7	2785.7	3403.6	3470.5
High	Q6C5W2	YALI0E14663p OS=Yarrowia lipolytica (strain CLIB 122 / E 150) OX=284591 GN=YALI0_E14663g PE=4 SV=1	18	9	13	9	64.4	2174.2	2294.2	2517.1	2658.9	2695.1	2718	1622.7	1664.3	1736.8	2345.3	2472.2
High	Q6CBM6	YALI0C17237p OS=Yarrowia lipolytica (strain CLIB 122 / E 150) OX=284591 GN=YALI0_C17237g PE=3 SV=1	18	9	28	6	68.7	4617.3	4329.8	4285.7	3780.8	3840.7	4146.9	3898	3591.9	3991.8	5259.3	5105.6
High	Q6C4Z7	YALI0E22374p OS=Yarrowia lipolytica (strain CLIB 122 / E 150) OX=284591 GN=YALI0_E22374g PE=3 SV=1	13	7	13	7	74.4	1490.1	2393.3	2100.9	1665.3	1735.7	1674.2	1064.7	1122.7	1180	1580.8	1629
High	cont_Q04695	Keratin, type I cytoskeletal 17 OS=Homo sapiens GN=KRT17 PE=1 SV=2	27	11	15	3	48.1	351	239.2	85.3	143	104.2	118	227.4	219.2	262.1	396.4	167.2
High	Q6C4P0	Histone deacetylase OS=Yarrowia lipolytica (strain CLIB 122 / E 150) OX=284591 GN=YALI0_E24893g PE=3 SV=1	19	9	10	9	82.5	1220.2	1764.1	1641.1	1647.9	1589.7	1674.1	1021.5	1125	1079.1	1273.8	1315.6
High	Q6CEE1	Amino-acid acetyltransferase, mitochondrial OS=Yarrowia lipolytica (strain CLIB 122 / E 150) OX=284591 GN=ARG2 PE=3 SV=1	23	11	13	11	67.1	2843.1	2290.8	2413.4	2625.3	2447.3	2466.9	2858.6	2802.6	2862.9	3027.9	3041.3
High	Q6C184	YALI0F18436p OS=Yarrowia lipolytica (strain CLIB 122 / E 150) OX=284591 GN=YALI0_F18436g PE=3 SV=1	7	11	12	11	180.7	4102.7	3396.7	3412.3	3406.3	3296.6	3333.7	3824.9	3849.8	3904.4	4279.3	4333.2
High	Q6CF76	YALI0B09603p OS=Yarrowia lipolytica (strain CLIB 122 / E 150) OX=284591 GN=YALI0_B09603g PE=4 SV=1	16	11	14	11	80.1	4145.8	3655.5	3588.2	4446.2	4321.2	4241	3504.9	3459.4	3667.4	4646	4733.4
High	Q6C770	RNA polymerase II subunit A C-terminal domain phosphatase OS=Yarrowia lipolytica (strain CLIB 122 / E 150) OX=284591 GN=YALI0_E03278g PE=4 SV=1	13	8	12	8	83.9	1971.1	2069.3	1845.6	1859.5	1915.2	1993.4	1259.5	1271.3	1285.4	1529.1	1647.4
High	Q6CED4	DNA helicase OS=Yarrowia lipolytica (strain CLIB 122 / E 150) OX=284591 GN=YALI0_B16544g PE=3 SV=1	15	10	14	10	101.6	1703.7	1915.7	1942	1376.4	1472.7	1454.8	1429.3	1373.6	1434	1593	1597.7
High	Q6CFG0	YALI0B07359p OS=Yarrowia lipolytica (strain CLIB 122 / E 150) OX=284591 GN=YALI0_B07359g PE=3 SV=1	33	8	16	8	30.6	2382.8	2915.8	3027.7	3115.3	3110.2	3086.6	2977.9	3022.4	3091.9	3432	3344.9
High	Q6CDQ5	YALI0B22110p OS=Yarrowia lipolytica (strain CLIB 122 / E 150) OX=284591 GN=YALI0_B22110g PE=4 SV=2	17	8	14	8	64.1	1674.2	1608.9	1641.4	1819.3	1784.6	1848.9	1479.5	1274.3	1503.2	1521.4	1736.5
High	Q6C0M6	YALI0F23397p OS=Yarrowia lipolytica (strain CLIB 122 / E 150) OX=284591 GN=YALI0_F23397g PE=4 SV=2	11	13	17	13	145.3	2683.9	2336.1	2332.2	2588	2481.5	2478.4	2099.4	2137.7	2283.8	2848.5	2950
High	Q6CAH9	YALI0D02629p OS=Yarrowia lipolytica (strain CLIB 122 / E 150) OX=284591 GN=YALI0_D02629g PE=3 SV=1	20	6	27	6	32.8	8297.3	5740.7	6305.8	6197.4	5963.1	5984.1	7398.5	7509.3	7382.8	6785.6	6721.4
High	Q6CHM9	YALI0A07062p OS=Yarrowia lipolytica (strain CLIB 122 / E 150) OX=284591 GN=YALI0_A07062g PE=4 SV=1	40	11	13	11	36.8	2135.7	2043.6	2158.7	2120.5	2095.1	2064.1	2017.8	1933.7	2086.1	2351	2406.7
High	Q6C5H3	YALI0E18051p OS=Yarrowia lipolytica (strain CLIB 122 / E 150) OX=284591 GN=YALI0_E18051g PE=4 SV=1	63	8	10	8	28.7	985.1	1667	1726.5	1685.6	1663.6	1598.6	1336.5	1256.6	1379.6	1534.8	1528.4
High	Q6CFA9	YALI0B08756p OS=Yarrowia lipolytica (strain CLIB 122 / E 150) OX=284591 GN=YALI0_B08756g PE=4 SV=1	21	12	15	12	81	3588.7	2894.4	2954.6	3340.8	3228.8	3347.8	3852.9	3676.6	3707.5	3893.2	3789.7
High	Q6C0L0	Aldehyde dehydrogenase OS=Yarrowia lipolytica (strain CLIB 122 / E 150) OX=284591 GN=YALI0_F23793g PE=3 SV=1	22	13	32	12	57.7	3602.5	4155.2	4402.3	4083.3	3996.3	4172.8	4757.7	4992.5	4770.5	4464.3	4259.5
High	Q6CCU5	YALI0C06446p OS=Yarrowia lipolytica (strain CLIB 122 / E 150) OX=284591 GN=YALI0_C06446g PE=4 SV=1	17	9	16	9	59.8	3328.7	2900.4	3092.6	3323.3	3262.1	3122	4487.9	4335.7	4444.9	4090.9	4060.3
High	Q6C9C2	DNA polymerase lambda OS=Yarrowia lipolytica (strain CLIB 122 / E 150) OX=284591 GN=YALI0_D12364g PE=4 SV=1	18	13	17	13	78.9	2791.5	2766.1	2723.8	3584.8	3553	3594	1793.3	1748.8	1767.2	2178	2234.6
High	Q6CF13	YALI0B11198p OS=Yarrowia lipolytica (strain CLIB 122 / E 150) OX=284591 GN=YALI0_B11198g PE=4 SV=1	12	10	15	10	107.4	2364	2039.9	2142.9	2181.5	2169.7	2258.5	1931.9	1867.1	1990.7	2143.7	2158.9
High	Q6CFH4	Ribose-5-phosphate isomerase OS=Yarrowia lipolytica (strain CLIB 122 / E 150) OX=284591 GN=RKI1 PE=3 SV=1	37	8	15	8	25.9	2212.2	2015.5	2192.3	2569.4	2390	2325	2711	2587.3	2663.9	3100.2	3010.5
High	F2Z6A9	YALI0E29887p OS=Yarrowia lipolytica (strain CLIB 122 / E 150) OX=284591 GN=YALI0_E29887g PE=4 SV=1	41	9	13	9	27.1	1783.8	1966.1	1840.1	1812.7	1983.9	1940.2	1214.2	1158	1224.8	1453.3	1519.5
High	Q6CAI4	Threonine dehydratase OS=Yarrowia lipolytica (strain CLIB 122 / E 150) OX=284591 GN=YALI0_D02497g PE=3 SV=1	23	12	16	12	58.1	3111	2282.9	2416.2	2604.9	2441.2	2551	3709.1	3449.2	3495.7	3671.5	3550.1
High	Q6C8K2	YALI0D18964p OS=Yarrowia lipolytica (strain CLIB 122 / E 150) OX=284591 GN=YALI0_D18964g PE=4 SV=1	33	7	28	5	27.6	3523.3	3378.3	3189.1	3345.8	3083.7	3254.5	3158.8	3211.5	3264.1	4155.2	4029.8
High	Q6C6P2	YALI0E07623p OS=Yarrowia lipolytica (strain CLIB 122 / E 150) OX=284591 GN=YALI0_E07623g PE=4 SV=1	41	7	19	7	20.4	4997.3	3291	3539.9	3868	3562.3	3655.7	3255.5	3189.8	3261.9	3978	3868.6
High	Q6CCM8	YALI0C08118p OS=Yarrowia lipolytica (strain CLIB 122 / E 150) OX=284591 GN=YALI0_C08118g PE=4 SV=1	44	12	23	12	30.3	5953.8	5501.7	5559.3	5903.7	5972.2	5989.7	4515	4341.3	4414.6	4766.7	4867.9
High	Q6C0Z2	YALI0F20592p OS=Yarrowia lipolytica (strain CLIB 122 / E 150) OX=284591 GN=YALI0_F20592g PE=3 SV=1	31	12	20	10	51.7	2351.6	1290.7	1270.2	1897.8	1810.5	1751.5	2256.5	2030.4	2531.4	3436.8	3458.4
High	Q6CD60	YALI0C03520p OS=Yarrowia lipolytica (strain CLIB 122 / E 150) OX=284591 GN=YALI0_C03520g PE=4 SV=1	26	12	15	12	57.3	1564.5	1877.7	1959.6	2224.8	2298.4	2258.8	1596.1	1457.3	1641.8	2093.6	2298.1
High	Q6CA00	YALI0D07018p OS=Yarrowia lipolytica (strain CLIB 122 / E 150) OX=284591 GN=YALI0_D07018g PE=4 SV=1	25	8	17	8	36.3	2506.5	2817.6	2723.3	2514.6	2510.3	2563.1	3297.5	3475.7	3411.7	2900.9	2840.8
High	Q6BZV4	YALI0F30613p OS=Yarrowia lipolytica (strain CLIB 122 / E 150) OX=284591 GN=YALI0_F30613g PE=4 SV=1	36	7	10	7	33.3	1109.3	1076.5	858.9	1001.2	941.8	1042.1	1111.7	1156.2	1165.3	1345.2	1276.5
High	Q6C4Q8	YALI0E24475p OS=Yarrowia lipolytica (strain CLIB 122 / E 150) OX=284591 GN=YALI0_E24475g PE=3 SV=1	63	8	38	8	13.4	5932	11240.5	10947.1	7440.6	8119.1	8083.1	6512.2	7384.8	6629.8	5053.9	4443
High	Q6C8D6	YALI0D20526p OS=Yarrowia lipolytica (strain CLIB 122 / E 150) OX=284591 GN=YALI0_D20526g PE=4 SV=1	48	6	35	6	13.8	7176.2	7032.1	7689.4	9922	9288.6	8520.1	3259.1	3010.1	2936.7	4306.5	4404.7
High	Q6C2E5	YALI0F08569p OS=Yarrowia lipolytica (strain CLIB 122 / E 150) OX=284591 GN=YALI0_F08569g PE=3 SV=1	42	8	30	8	23.2	3634.3	4995.4	4911.7	3432.5	3903.8	3679.1	2850.3	3186.5	2915.9	2203	2229.7
High	Q6C0E2	MICOS complex subunit MIC60 OS=Yarrowia lipolytica (strain CLIB 122 / E 150) OX=284591 GN=YALI0_F25509g PE=3 SV=1	27	8	15	8	48.3	1720.9	1958.2	2025.9	2396.2	2411.6	2320.8	1587	1524.4	1518.7	1664.6	1850.7
High	Q6C081	YALI0F27049p OS=Yarrowia lipolytica (strain CLIB 122 / E 150) OX=284591 GN=YALI0_F27049g PE=4 SV=2	41	6	12	6	18.7	2841	3272.5	3249	2765	2886.9	2840.8	2580.5	2359	2554.4	2340.5	2302.2
High	Q6CEM1	YALI0B14597p OS=Yarrowia lipolytica (strain CLIB 122 / E 150) OX=284591 GN=YALI0_B14597g PE=4 SV=1	9	10	13	10	159.5	1637.5	1469.6	1518.7	1612.7	1597	1609.5	1451.2	1507.7	1560.7	1747.1	1722.7
High	Q6C3I0	YALI0E34672p OS=Yarrowia lipolytica (strain CLIB 122 / E 150) OX=284591 GN=YALI0_E34672g PE=3 SV=1	39	12	18	12	34.7	3949.5	2795.2	3050	2182.4	2156.8	2105.9	4752.5	4960.5	4600.8	3734.5	3534
High	Q6C489	YALI0E28809p OS=Yarrowia lipolytica (strain CLIB 122 / E 150) OX=284591 GN=YALI0_E28809g PE=4 SV=1	16	10	11	10	80.5	2008.7	2082.8	2015.7	1873.9	1949.2	1951.8	1380.8	1409.3	1424.7	2060.5	2204
High	Q6C9X0	Sorting nexin-41 OS=Yarrowia lipolytica (strain CLIB 122 / E 150) OX=284591 GN=SNX41 PE=3 SV=1	19	9	10	9	62.2	1941.4	1727.7	1765.6	1937.4	1820.4	1840.5	1654.8	1645.7	1775.9	2004.6	2125.1
High	Q6C7Y3	Ribosomal protein L15 OS=Yarrowia lipolytica (strain CLIB 122 / E 150) OX=284591 GN=YALI0_D24387g PE=3 SV=1	46	9	31	9	24.1	5431.8	4477.2	4678	3994.9	4079	4001.4	6289	6749.3	6665.1	5294.8	5127.6
High	Q6CDV7	Mitochondrial import inner membrane translocase subunit TIM50 OS=Yarrowia lipolytica (strain CLIB 122 / E 150) OX=284591 GN=TIM50 PE=3 SV=1	23	9	18	9	52.8	1535.6	1477.7	1352.1	1072.7	1079.3	1122.6	1709.6	1746.6	1669.6	1337.1	1266.9
High	Q6C3K3	Calmodulin OS=Yarrowia lipolytica (strain CLIB 122 / E 150) OX=284591 GN=YALI0_E34111g PE=3 SV=1	47	8	24	8	17.2	5552.6	4911.6	5185.1	5244	5375.6	5758.4	4592.7	4766.5	4611.8	4183.4	3943.9
High	Q6C8X0	YALI0D16247p OS=Yarrowia lipolytica (strain CLIB 122 / E 150) OX=284591 GN=YALI0_D16247g PE=4 SV=1	33	10	18	9	40.9	2026	2168.1	2324.8	2136.7	2229.7	2240.2	2253.7	2302.4	2365.4	2194.6	2158.5
High	Q6BZW1	YALI0F30459p OS=Yarrowia lipolytica (strain CLIB 122 / E 150) OX=284591 GN=YALI0_F30459g PE=4 SV=1	14	9	12	9	78.1	1971.5	2447.4	2380	2673	2677	2725.8	1480.9	1471	1511.6	1716.8	1773.8
High	Q6C4H2	UDP-glucose 4-epimerase OS=Yarrowia lipolytica (strain CLIB 122 / E 150) OX=284591 GN=YALI0_E26829g PE=3 SV=1	36	12	16	12	40.9	2217.9	2155.8	2115.6	2080.1	2063.9	2131.5	2659.7	2545.7	2591.7	2547.7	2570
High	Q6C773	YALI0E03212p OS=Yarrowia lipolytica (strain CLIB 122 / E 150) OX=284591 GN=YALI0_E03212g PE=4 SV=1	21	9	12	9	62.3	2059.7	2221	2253	2422.6	2384.8	2369.6	2033.7	2027	2063.3	2161.8	2189.9
High	Q6C098	Succinyl-CoA:3-ketoacid-coenzyme A transferase OS=Yarrowia lipolytica (strain CLIB 122 / E 150) OX=284591 GN=YALI0_F26587g PE=3 SV=1	24	11	16	11	54.6	2691.6	3356.6	3450.4	3283	3331.4	3216.7	1590	1739.8	1662.4	1634.6	1634.7
High	Q6CCB9	Isoleucyl-tRNA synthetase OS=Yarrowia lipolytica (strain CLIB 122 / E 150) OX=284591 GN=YALI0_C10780g PE=3 SV=1	9	7	9	7	108.5	1450.1	1300.4	1334.4	1233.5	1238.8	1285.2	1663.8	1778.7	1671.9	1491.3	1455.5
High	Q6CFM6	YALI0B05610p OS=Yarrowia lipolytica (strain CLIB 122 / E 150) OX=284591 GN=YALI0_B05610g PE=3 SV=1	74	7	16	7	11	3358.8	8094.1	7209.9	4433.8	5401	4727	2909.1	3087.3	2826.5	2137.1	2129.6
High	Q6C153	YALI0F19162p OS=Yarrowia lipolytica (strain CLIB 122 / E 150) OX=284591 GN=YALI0_F19162g PE=4 SV=1	28	11	14	11	49.6	2557	2904.7	2860	3072.8	3003.7	3037.2	2212	2163.7	2408.7	2829.6	2906.8
High	Q6CD93	YALI0C02651p OS=Yarrowia lipolytica (strain CLIB 122 / E 150) OX=284591 GN=YALI0_C02651g PE=4 SV=1	19	7	11	7	53.2	2125.6	1860.6	1896.6	1862	1831.4	1851	1397.5	1473.1	1548	2022	1956.9
High	Q6C1E6	YALI0F16984p OS=Yarrowia lipolytica (strain CLIB 122 / E 150) OX=284591 GN=YALI0_F16984g PE=4 SV=1	40	9	12	9	31.2	1067.7	1409.2	1484.1	1123.9	1158.2	1116.5	1027.4	1064.1	1066.1	808.3	797.9
High	Q6C888	YALI0D21747p OS=Yarrowia lipolytica (strain CLIB 122 / E 150) OX=284591 GN=YALI0_D21747g PE=4 SV=1	28	7	9	7	38.2	971.1	1687	1401.3	1341.7	1436.3	1379	528.9	542.4	600.3	603.2	672.5
High	W0TYN3	Non-specific serine/threonine protein kinase OS=Yarrowia lipolytica (strain CLIB 122 / E 150) OX=284591 GN=YALI0_D22770g PE=4 SV=1	15	10	15	10	95.5	2319.9	2289.1	2103.2	2386.1	2429.3	2390.2	1812.8	1809	1846.8	2309.2	2382.7
High	Q6C9G8	NADH-cytochrome b5 reductase 2 OS=Yarrowia lipolytica (strain CLIB 122 / E 150) OX=284591 GN=MCR1 PE=3 SV=1	27	8	21	8	31.7	4465.1	8359.3	9086.7	7050.1	7755.2	7517	3596.2	3711.3	3388.5	2311.9	2580.2
High	Q99161	Translocation protein SEC62 OS=Yarrowia lipolytica (strain CLIB 122 / E 150) OX=284591 GN=SEC62 PE=3 SV=2	26	8	14	8	44.9	2500.9	2130.2	2165.7	2066.8	2000.9	2013.8	2175.8	2140.3	2036.4	2267.5	2343.7
High	Q6CH27	YALI0A13299p OS=Yarrowia lipolytica (strain CLIB 122 / E 150) OX=284591 GN=YALI0_A13299g PE=4 SV=1	23	10	12	10	53.9	1780.4	2267	1741.6	1873.8	1795.4	1901.8	1505.3	1529.1	1519	1721.2	1788.3
High	Q6CCF9	YALI0C09735p OS=Yarrowia lipolytica (strain CLIB 122 / E 150) OX=284591 GN=YALI0_C09735g PE=3 SV=2	45	6	22	6	20.3	4481.5	3830.5	3960.1	4066.6	4008	3913.5	6144.2	6354.9	6110.5	5273.7	5297.2
High	Q6C7K8	Chromatin modification-related protein EAF1 OS=Yarrowia lipolytica (strain CLIB 122 / E 150) OX=284591 GN=EAF1 PE=3 SV=1	14	9	10	9	108.9	1142.4	1231.8	1163.9	1188.4	1173.7	1284.4	849.3	844.5	876.4	1013.1	1003.4
High	Q6CB51	Eukaryotic translation initiation factor 3 subunit M OS=Yarrowia lipolytica (strain CLIB 122 / E 150) OX=284591 GN=YALI0C21890g PE=3 SV=1	22	9	22	9	43.5	5390.3	4637.5	5000.6	4508.9	4489.9	4538.1	6251.2	6335.8	6273.8	5356.4	5309.5
High	Q6C6V2	Carboxylic ester hydrolase OS=Yarrowia lipolytica (strain CLIB 122 / E 150) OX=284591 GN=YALI0_E05995g PE=3 SV=1	23	9	13	9	53.1	2288.8	3018.3	3144.2	2781.7	3038.6	2937.1	3878.4	3877.7	3611.6	2527.7	2175.6
High	Q6CD69	YALI0C03333p OS=Yarrowia lipolytica (strain CLIB 122 / E 150) OX=284591 GN=YALI0_C03333g PE=3 SV=1	17	9	10	9	70.4	2212.6	1949.2	1926.4	2113.9	2047.8	2079.3	1693.3	1737.3	1735.6	2059.3	2165.9
High	Q6CGG6	YALI0A19536p OS=Yarrowia lipolytica (strain CLIB 122 / E 150) OX=284591 GN=YALI0_A19536g PE=3 SV=1	30	9	13	9	38.8	1899.2	3508.8	3329.8	3042.6	3137.6	3422.4	1153.5	1233.4	1027.9	977.7	927.8
High	Q6C7Q8	YALI0D26191p OS=Yarrowia lipolytica (strain CLIB 122 / E 150) OX=284591 GN=YALI0_D26191g PE=4 SV=1	18	8	10	8	62.4	1758.8	1511.3	1595.6	1702.1	1718.5	1713.3	1240.8	1216.3	1258.7	1258.8	1284.9
High	Q6CDU7	YALI0B21076p OS=Yarrowia lipolytica (strain CLIB 122 / E 150) OX=284591 GN=YALI0_B21076g PE=3 SV=1	44	6	35	6	16.5	7781.1	6482.9	6455	5524.6	5401.1	5432.8	9103.5	9462.1	9250	7592.8	7014.5
High	Q6CG41	YALI0B01056p OS=Yarrowia lipolytica (strain CLIB 122 / E 150) OX=284591 GN=YALI0_B01056g PE=4 SV=1	12	12	16	12	118.1	2363.6	2384.4	2310.3	2533	2480.7	2467.3	2444.6	2445.9	2560.4	2960.7	3004.5
High	Q6CAV7	Ribonuclease T2-like OS=Yarrowia lipolytica (strain CLIB 122 / E 150) OX=284591 GN=RNY1 PE=3 SV=1	20	5	13	5	42.8	4196.3	3017.2	3004.6	3384.9	3517.4	3482.7	4842.6	4521.3	4693.9	5164.3	5113.1
High	Q6CBI2	GrpE protein homolog OS=Yarrowia lipolytica (strain CLIB 122 / E 150) OX=284591 GN=YALI0_C18513g PE=3 SV=1	40	8	17	8	27.4	3703.6	2792.3	2752	2786.6	2628.8	2850.6	4756	4708.9	4459.3	3402.1	3090
High	Q6C3V2	Ribosomal protein OS=Yarrowia lipolytica (strain CLIB 122 / E 150) OX=284591 GN=YALI0_E31911g PE=3 SV=1	38	7	29	7	24.3	3450	4394.4	4685.7	3619.6	3766.5	3781.9	4771.1	4936	4857.6	3988	3779.3
High	Q6C400	YALI0E30943p OS=Yarrowia lipolytica (strain CLIB 122 / E 150) OX=284591 GN=YALI0_E30943g PE=4 SV=1	41	7	20	7	20.4	3214.3	3032.2	3226.9	3435.3	3315.7	3276	2490.3	2319.5	2505	2947.6	3106.2
High	Q6CGZ9	YALI0A14586p OS=Yarrowia lipolytica (strain CLIB 122 / E 150) OX=284591 GN=YALI0_A14586g PE=3 SV=1	22	13	15	13	70	2017.4	2139.6	1913.6	1828.3	1878.7	1939.7	1621.6	1572.2	1634.9	2054.7	2100.7
High	Q6C9H2	Nucleolar protein 9 OS=Yarrowia lipolytica (strain CLIB 122 / E 150) OX=284591 GN=NOP9 PE=3 SV=1	15	11	17	11	80.9	3297.6	2223.8	2308.3	2683	2538.8	2591.2	4073.6	4035.7	4063.2	3738.1	3743.7
High	Q6C5N1	Alanine--glyoxylate transaminase OS=Yarrowia lipolytica (strain CLIB 122 / E 150) OX=284591 GN=YALI0_E16643g PE=4 SV=1	23	7	17	7	40.9	3287.7	2695.8	2745.6	2848.6	2853.8	2722.4	3642.4	3794.2	3943.3	4148.1	4001.9
High	Q6CF39	YALI0B10494p OS=Yarrowia lipolytica (strain CLIB 122 / E 150) OX=284591 GN=YALI0_B10494g PE=3 SV=1	21	12	20	12	65	3325.2	3810.4	4007.7	3295.5	3317.6	3374.3	4217.8	4176.4	4081.6	3198.2	3158.9
High	Q6C321	YALI0F03300p OS=Yarrowia lipolytica (strain CLIB 122 / E 150) OX=284591 GN=YALI0_F03300g PE=4 SV=1	28	9	11	9	48.8	1382	944.1	1079.9	1193.7	1146	1162.1	1439.9	1373.5	1386.8	1291.5	1268
High	Q6C4H1	Eukaryotic translation initiation factor 3 subunit F OS=Yarrowia lipolytica (strain CLIB 122 / E 150) OX=284591 GN=YALI0E26851g PE=3 SV=1	30	9	20	9	32.1	3131.3	4027.4	4173.3	3395.1	3714.6	3509.9	2906.9	2909.8	2837	2711	2668.1
High	Q6C163	YALI0F18898p OS=Yarrowia lipolytica (strain CLIB 122 / E 150) OX=284591 GN=YALI0_F18898g PE=4 SV=1	28	6	12	6	29.4	2575.7	2193.8	2201.7	2033.1	2016.4	2067.1	2711.8	2847.4	2754.7	2875.4	2943.7
High	Q6C8W8	YALI0D16291p OS=Yarrowia lipolytica (strain CLIB 122 / E 150) OX=284591 GN=YALI0_D16291g PE=4 SV=1	15	12	16	12	112.4	2770.2	3413.6	3149	3322.6	3334.7	3420.6	3376.8	3640.2	3308.9	3182.7	3264.1
High	Q6CGD1	ATP-dependent RNA helicase DBP4 OS=Yarrowia lipolytica (strain CLIB 122 / E 150) OX=284591 GN=DBP4 PE=3 SV=1	16	10	14	10	83.7	2125.7	2284.3	2320.1	2531.9	2489.3	2396	2771.8	2909	2971	3103.4	2991.4
High	Q6CAV3	YALI0C24079p OS=Yarrowia lipolytica (strain CLIB 122 / E 150) OX=284591 GN=YALI0_C24079g PE=4 SV=2	11	12	13	12	138.1	1533.2	1677.3	1398.3	1551.4	1532.4	1624.2	1606.9	1701.7	1721.2	2025.7	2132.9
High	Q6C8U9	MMS19 nucleotide excision repair protein OS=Yarrowia lipolytica (strain CLIB 122 / E 150) OX=284591 GN=YALI0_D16841g PE=3 SV=2	11	10	13	10	107.2	1939.4	1691.1	1908	1818.8	1730.4	1742.8	2826.1	2846.1	2760.6	2827.5	2711.5
High	Q6C6L7	YALI0E08448p OS=Yarrowia lipolytica (strain CLIB 122 / E 150) OX=284591 GN=YALI0_E08448g PE=3 SV=1	23	8	11	8	56	935.9	1486	1417.1	1204	1321.6	1290.5	712.1	687.2	628	628.7	620.8
High	Q6CEZ3	YALI0B11682p OS=Yarrowia lipolytica (strain CLIB 122 / E 150) OX=284591 GN=YALI0_B11682g PE=3 SV=1	27	9	12	9	50.9	2826.2	2423.9	2322.2	2380.2	2480.7	2350.5	3009.5	3084.9	3079.8	3182.7	3152.6
High	Q6CDX4	Prohibitin OS=Yarrowia lipolytica (strain CLIB 122 / E 150) OX=284591 GN=YALI0_B20482g PE=3 SV=1	31	10	22	10	33.1	4971.6	3690.7	3997.3	4130.2	4148.4	3984.4	5185.8	4916.6	5147.1	4949.4	4988.2
High	Q6CA92	1,3-beta-glucanosyltransferase OS=Yarrowia lipolytica (strain CLIB 122 / E 150) OX=284591 GN=YALI0_D04851g PE=3 SV=1	20	8	15	8	50.3	4859.6	3811.6	3846	4968.2	4626.7	5618.3	4994.6	4928.6	4729.7	4530	4484.6
High	Q6CBP5	YALI0C16753p OS=Yarrowia lipolytica (strain CLIB 122 / E 150) OX=284591 GN=YALI0_C16753g PE=3 SV=1	24	11	19	11	54.5	3153.6	2933.5	3067.2	2758.4	2789.9	2775.1	4721.9	4495.7	4668.9	3590.6	3844.6
High	Q6CF42	YALI0B10428p OS=Yarrowia lipolytica (strain CLIB 122 / E 150) OX=284591 GN=YALI0_B10428g PE=4 SV=1	9	9	11	9	142	1777.7	1638.5	1612.1	1715.2	1715.4	1724.8	1484.7	1469.8	1564.1	1913.1	1829.1
High	Q6C6V4	YALI0E05951p OS=Yarrowia lipolytica (strain CLIB 122 / E 150) OX=284591 GN=YALI0_E05951g PE=4 SV=1	17	9	11	8	66.1	2396.4	3553.7	3865.2	2745.2	2801.2	2854.4	1542.5	1650.4	1644.8	1750.6	1634
High	Q6CHY6	Sorting nexin MVP1 OS=Yarrowia lipolytica (strain CLIB 122 / E 150) OX=284591 GN=MVP1 PE=3 SV=1	20	12	15	12	68	3261.3	2539.6	2588.9	3171.4	3084.8	3223.6	2656.3	2645.2	2667.6	3620.4	3717.7
High	Q6CET3	YALI0B13156p OS=Yarrowia lipolytica (strain CLIB 122 / E 150) OX=284591 GN=YALI0_B13156g PE=3 SV=1	16	10	23	10	63.7	3372.8	3485.6	2692.4	2923.3	2894	3082.4	3630.7	3791.8	3654.5	3877.6	4135.5
High	Q6C0R9	YALI0F22297p OS=Yarrowia lipolytica (strain CLIB 122 / E 150) OX=284591 GN=YALI0_F22297g PE=4 SV=1	12	11	14	11	116.9	2010.6	2168.8	2295.8	2067.1	2097.2	2066.3	1741.1	1762.2	1825.5	2083.5	2072
High	Q6CFH3	Serine/threonine-protein phosphatase OS=Yarrowia lipolytica (strain CLIB 122 / E 150) OX=284591 GN=YALI0_B06963g PE=3 SV=1	24	10	15	10	53.5	2901.7	2983.6	2981	2444.9	2531.4	2610.3	3120.6	3075.3	3203.3	2922.5	3055.4
High	Q6C7Q4	Histone acetyltransferase type B subunit 2 OS=Yarrowia lipolytica (strain CLIB 122 / E 150) OX=284591 GN=HAT2 PE=3 SV=1	22	7	12	7	50.3	857.5	1274.8	1135.3	1076.5	1093.4	1109.7	657.6	726.1	698.8	717.8	771.9
High	Q6C3S6	YALI0E32461p OS=Yarrowia lipolytica (strain CLIB 122 / E 150) OX=284591 GN=YALI0_E32461g PE=4 SV=1	13	8	10	8	91.5	1292.9	1591.7	1650.8	1471.7	1533	1577.9	807.8	775.5	810.1	852.4	885.9
High	Q6CBS7	60S ribosomal protein L17 OS=Yarrowia lipolytica (strain CLIB 122 / E 150) OX=284591 GN=RPL17 PE=3 SV=1	43	6	24	6	20.5	3456.1	3369.9	3364.5	2946.7	3021.6	2913.8	4233	4582.5	4486.3	3557.8	3522.1
High	Q6C214	YALI0F11693p OS=Yarrowia lipolytica (strain CLIB 122 / E 150) OX=284591 GN=YALI0_F11693g PE=4 SV=1	22	7	11	7	61.5	1079.8	1659.6	1013.3	1183.8	1236.8	1318.9	1109.2	1210	1084.1	1258.8	1254.3
High	Q6CBA2	F-actin-capping protein subunit beta OS=Yarrowia lipolytica (strain CLIB 122 / E 150) OX=284591 GN=CAP2 PE=3 SV=2	48	10	16	10	28.7	1509.2	3073.6	3091.6	3152.3	3256.7	3015.4	1794.6	1661.1	1832.2	2214.2	2574.5
High	Q6CHE6	YALI0A09702p OS=Yarrowia lipolytica (strain CLIB 122 / E 150) OX=284591 GN=YALI0_A09702g PE=4 SV=1	19	10	12	10	79	1110.4	2510.9	1683	1335.2	1344.5	1454.6	824.7	807	788	850.2	884.6
High	Q6C2C7	YALI0F08965p OS=Yarrowia lipolytica (strain CLIB 122 / E 150) OX=284591 GN=YALI0_F08965g PE=4 SV=1	30	6	13	6	26	3698.4	3141.2	3222.7	3012.8	2893.1	2984.5	3026.2	3281.6	3155.6	3028.6	3011.1
High	Q6C201	YALI0F11979p OS=Yarrowia lipolytica (strain CLIB 122 / E 150) OX=284591 GN=YALI0_F11979g PE=4 SV=1	21	7	16	7	48.6	2243.5	2094.7	2185.4	3126.5	2955.5	2932	1439.5	1320.2	1516.7	2681.8	2792.9
High	Q6C6Y7	YALI0E05225p OS=Yarrowia lipolytica (strain CLIB 122 / E 150) OX=284591 GN=YALI0_E05225g PE=3 SV=1	31	10	12	10	46.3	2810.2	2250.9	2326.1	2681.1	2649.6	2748	2698	2636.4	2716.7	2645.1	2560.4
High	Q6C964	YALI0D13684p OS=Yarrowia lipolytica (strain CLIB 122 / E 150) OX=284591 GN=YALI0_D13684g PE=4 SV=1	9	7	10	7	108.5	1414.9	1788.9	1530.2	1558.2	1593.4	1650.5	961.4	981.2	1043	1363.9	1400.1
High	Q99158	Nucleotide exchange factor SIL1 OS=Yarrowia lipolytica (strain CLIB 122 / E 150) OX=284591 GN=SIL1 PE=1 SV=2	19	9	16	9	47.1	3254.7	2113.3	2165.7	2525.1	2455.4	2573.7	3953.8	3781.8	3670.6	3472.4	3414.7
High	W0TYN1	YALI0D21684p OS=Yarrowia lipolytica (strain CLIB 122 / E 150) OX=284591 GN=YALI0_D21684g PE=4 SV=1	12	9	11	9	141	1681.4	1589.4	1662.5	1744.6	1746.4	1788.5	1109.9	1065.1	1132.7	1325.4	1361.6
High	Q6CCG2	Acetohydroxy-acid synthase small subunit OS=Yarrowia lipolytica (strain CLIB 122 / E 150) OX=284591 GN=YALI0_C09636g PE=3 SV=1	33	9	18	9	31.8	3126.5	2936	3459.1	2914.2	2968.5	2817.7	4007.1	3983.3	3997.6	3557.8	3278.3
High	Q6CAR2	YALI0D00649p OS=Yarrowia lipolytica (strain CLIB 122 / E 150) OX=284591 GN=YALI0_D00649g PE=3 SV=1	24	10	17	10	53.1	2429	2237.7	2263.1	2613	2543.9	2410.3	3255	3012.9	3175.8	2823.3	2748.1
High	Q6C9Q1	AdoMet-dependent rRNA methyltransferase SPB1 OS=Yarrowia lipolytica (strain CLIB 122 / E 150) OX=284591 GN=SPB1 PE=3 SV=1	14	12	15	12	97.4	3381.5	2732.8	2861.6	3262.7	3101.6	3176.6	3531.6	3459.9	3307.4	3329.2	3214.9
High	Q6CC78	YALI0C11693p OS=Yarrowia lipolytica (strain CLIB 122 / E 150) OX=284591 GN=YALI0_C11693g PE=3 SV=1	24	9	21	9	43.8	4369.5	4288.6	4324.5	4768.4	4683.2	4510.2	4087.2	4103.9	4100.8	4452.3	4743.1
High	Q6C4M9	Mitogen-activated protein kinase HOG1 OS=Yarrowia lipolytica (strain CLIB 122 / E 150) OX=284591 GN=HOG1 PE=3 SV=1	23	8	12	7	44.5	2938.7	3204.3	3312.2	2652.6	2908.4	2824.5	2199.9	2198.3	2138.9	2354.1	2541.4
High	Q6C279	YALI0F10076p OS=Yarrowia lipolytica (strain CLIB 122 / E 150) OX=284591 GN=YALI0_F10076g PE=3 SV=1	42	11	12	11	29.5	1984.5	2066.8	2022.3	1550.5	1662.8	1563.9	1950.7	2056.7	1921.6	1277.4	1271
High	Q6CHF1	YALI0A09592p OS=Yarrowia lipolytica (strain CLIB 122 / E 150) OX=284591 GN=YALI0_A09592g PE=4 SV=1	29	11	14	11	48.8	2396.8	2453.2	2649.7	2940.9	2749	2822.4	2596.2	2571.7	2602.3	3300.4	3327.2
High	Q6CG40	YALI0B01078p OS=Yarrowia lipolytica (strain CLIB 122 / E 150) OX=284591 GN=YALI0_B01078g PE=3 SV=1	12	10	20	10	101.3	2502.3	1937.7	1987.3	2152.5	2059.6	2158	3378.5	3444.2	3396.5	3425.5	3286.5
High	Q6CCE1	YALI0C10142p OS=Yarrowia lipolytica (strain CLIB 122 / E 150) OX=284591 GN=YALI0_C10142g PE=4 SV=1	17	8	11	8	66.5	1230.6	1200.8	1291.5	1387.9	1394.8	1456.2	1249.9	1252.9	1300.5	1214.2	1251.2
High	Q6C9X3	YALI0D07612p OS=Yarrowia lipolytica (strain CLIB 122 / E 150) OX=284591 GN=YALI0_D07612g PE=4 SV=1	16	11	13	11	86.9	2970.2	2599.5	2664.9	2951.2	2811.5	2915.8	2126.5	2161.2	2118.5	2541.4	2647.4
High	Q6C983	YALI0D13156p OS=Yarrowia lipolytica (strain CLIB 122 / E 150) OX=284591 GN=YALI0_D13156g PE=4 SV=1	10	7	9	7	97.2	1204.8	865.2	909.2	1165	1214.4	1210.9	1096.6	1113.6	1123.5	1460.8	1491.8
High	Q6C125	YALI0F19800p OS=Yarrowia lipolytica (strain CLIB 122 / E 150) OX=284591 GN=YALI0_F19800g PE=4 SV=1	23	9	12	9	53.3	748.4	1151.5	892.2	863.5	868.1	866.3	884.4	1038.5	939.4	816.5	905.9
High	Q6C875	YALI0D22066p OS=Yarrowia lipolytica (strain CLIB 122 / E 150) OX=284591 GN=YALI0_D22066g PE=3 SV=1	24	6	9	6	37.3	799.4	912.9	840.5	764.6	809.8	773.5	593.2	529.6	558.4	617.4	595
High	Q6CB76	YALI0C21318p OS=Yarrowia lipolytica (strain CLIB 122 / E 150) OX=284591 GN=YALI0_C21318g PE=4 SV=1	17	9	12	9	78.1	1546.7	1775.7	1830.6	1599.2	1746.7	1567.3	851.9	845.5	825.5	1060.2	1137
High	Q8TG23	Putative multi-protein-binding factor 1 OS=Yarrowia lipolytica (strain CLIB 122 / E 150) OX=284591 GN=MBF1 PE=3 SV=1	64	11	31	11	16.2	7279.7	5953.6	6291.8	6332.8	6286.7	6318.1	6424.4	6119.9	6053.1	5470	5563.4
High	Q6CEY7	Probable kinetochore protein NDC80 OS=Yarrowia lipolytica (strain CLIB 122 / E 150) OX=284591 GN=NDC80 PE=3 SV=1	17	9	9	9	72.2	1934.6	1568	1789.5	1809.4	1778.9	1776.3	1975.4	1885.8	1932.7	2034.1	1976.9
High	Q6C8A4	Vacuolar protein sorting-associated protein 17 OS=Yarrowia lipolytica (strain CLIB 122 / E 150) OX=284591 GN=YALI0_D21362g PE=3 SV=1	14	7	12	7	62.8	769.3	615.6	581.5	710.5	699.8	730.7	553.5	569.4	584.3	692.2	711
High	Q6CDE6	Vacuolar membrane protease OS=Yarrowia lipolytica (strain CLIB 122 / E 150) OX=284591 GN=YALI0C01133g PE=3 SV=1	11	10	13	10	109.2	1423.8	1063.3	1050.2	1276.3	1252.3	1288.7	1126.3	1100.9	1136.6	1619.6	1506.7
High	Q6CI84	YALI0A00759p OS=Yarrowia lipolytica (strain CLIB 122 / E 150) OX=284591 GN=YALI0_A00759g PE=4 SV=1	13	12	13	12	109	2440.4	2440.7	2526.1	2679	2665.6	2753.3	1895.9	1937.8	1937.6	2291	2186.3
High	Q6C0C5	Histone H4 OS=Yarrowia lipolytica (strain CLIB 122 / E 150) OX=284591 GN=YALI0_C11385g PE=3 SV=1	57	6	72	6	11.4	10841.2	11370.3	11238	11057.6	10771.1	11599.1	5512.5	5653.2	6051.8	9510.3	9618.6
High	Q6C5V6	YALI0E14795p OS=Yarrowia lipolytica (strain CLIB 122 / E 150) OX=284591 GN=YALI0_E14795g PE=3 SV=1	27	10	17	10	41.8	3643.1	3989.1	4121.2	4398.9	4231.2	4285.7	3263	3100.6	3245.9	4010.3	4280.4
High	Q6CC99	Histone acetyltransferase type B catalytic subunit OS=Yarrowia lipolytica (strain CLIB 122 / E 150) OX=284591 GN=HAT1 PE=3 SV=1	20	9	14	9	52.1	3059.8	2600.1	2687.6	2741.1	2734	2720.2	2277.4	2338	2397	2924.7	2854.4
High	Q6C2B4	Uricase OS=Yarrowia lipolytica (strain CLIB 122 / E 150) OX=284591 GN=YALI0_F09251g PE=3 SV=1	28	7	12	7	35.1	2769.3	3030.4	2431.7	3517.7	3532.4	3689.4	2423.4	2383	2215.1	2850.4	2737.8
High	Q6CBX5	YALI0C14652p OS=Yarrowia lipolytica (strain CLIB 122 / E 150) OX=284591 GN=YALI0_C14652g PE=4 SV=1	34	9	17	9	33.9	2491.5	3010.2	2934.8	2915.8	3046.8	3052.9	2103.2	2102.1	2101	2145.4	2293.8
High	Q6CBT9	4-methyl-5-beta-hydroxyethylthiazole kinase OS=Yarrowia lipolytica (strain CLIB 122 / E 150) OX=284591 GN=YALI0_C15554g PE=3 SV=1	20	9	12	9	54.3	3358.9	2522.5	2609.4	3523.5	3225.7	3356.5	2439.2	2394.4	2369.4	3182.6	3039.1
High	Q6C1M7	YALI0F14927p OS=Yarrowia lipolytica (strain CLIB 122 / E 150) OX=284591 GN=YALI0_F14927g PE=3 SV=1	13	8	12	8	90	1811.7	1316.8	1380.4	1369.1	1319.9	1361.5	2281	2307.3	2262.6	2298.3	2289.6
High	Q6C778	YALI0E03102p OS=Yarrowia lipolytica (strain CLIB 122 / E 150) OX=284591 GN=YALI0_E03102g PE=4 SV=1	17	9	12	9	80.3	2060.1	1954.9	1973.6	2034.4	2048.3	1979.4	1316.5	1373.2	1427	1810.2	1814.2
High	Q6C9T8	37S ribosomal protein S24, mitochondrial OS=Yarrowia lipolytica (strain CLIB 122 / E 150) OX=284591 GN=YALI0_D08448g PE=3 SV=1	30	9	11	9	44.6	1879.6	1669.6	1861.4	1481.4	1464.5	1505.5	2409.2	2392	2312.9	1755.5	1644.7
High	F2Z620	Signal recognition particle subunit SRP72 OS=Yarrowia lipolytica (strain CLIB 122 / E 150) OX=284591 GN=YALI0_E34309g PE=3 SV=1	17	8	12	8	65.3	1892.5	2458	2357.4	1933.4	2203.9	2071.5	1601.9	1499.8	1557.2	1456.6	1404.2
High	Q6C4D8	YALI0E27632p OS=Yarrowia lipolytica (strain CLIB 122 / E 150) OX=284591 GN=YALI0_E27632g PE=3 SV=1	25	8	14	8	44.2	2552.2	2056.2	2101.8	2361.2	2263.5	2362	2626.2	2658	2750.9	3202.5	3284.7
High	Q6CBR3	YALI0C16346p OS=Yarrowia lipolytica (strain CLIB 122 / E 150) OX=284591 GN=YALI0_C16346g PE=4 SV=2	7	8	9	8	174.2	1047	1277.8	1310.2	1029.5	1052.1	993.1	1238.8	1175.5	1189.4	1376.7	1342.5
High	Q6C9G2	Protein BFR2 OS=Yarrowia lipolytica (strain CLIB 122 / E 150) OX=284591 GN=BFR2 PE=3 SV=1	17	6	8	6	55.5	1749.6	1567.9	1605.4	1799.7	1778.2	1850.7	2374.4	2587.2	2329.4	1917.7	1873.7
High	Q6CAH0	YALI0D02827p OS=Yarrowia lipolytica (strain CLIB 122 / E 150) OX=284591 GN=YALI0_D02827g PE=4 SV=1	20	11	14	11	66.7	2485.3	2277.1	2414.3	2474.8	2435.1	2389.7	2001	1994	2038.8	2213.7	2287.2
High	Q6C9G9	ATP-dependent (S)-NAD(P)H-hydrate dehydratase OS=Yarrowia lipolytica (strain CLIB 122 / E 150) OX=284591 GN=YALI0_D11308g PE=3 SV=1	37	8	14	8	28.7	2382	3005.5	2840.4	3373.9	3386.9	3246.9	2942.9	2900.2	2981.1	2683.6	2706.5
High	Q6CH22	YALI0A13541p OS=Yarrowia lipolytica (strain CLIB 122 / E 150) OX=284591 GN=YALI0_A13541g PE=4 SV=1	25	7	10	7	39.1	1990.9	1840.4	1853.8	1491.5	1537.7	1590.1	2170.6	2259.7	2169.2	1535.7	1474.2
High	Q6C7L9	YALI0D27016p OS=Yarrowia lipolytica (strain CLIB 122 / E 150) OX=284591 GN=YALI0_D27016g PE=4 SV=1	19	12	17	12	79.3	2541.2	2590.6	2822.6	2670	2639.1	2577.2	1961.4	1897.6	1889.8	1760.9	1777.7
High	Q6CG75	YALI0B00198p OS=Yarrowia lipolytica (strain CLIB 122 / E 150) OX=284591 GN=YALI0_B00198g PE=4 SV=1	12	10	11	10	109.9	2372.7	2073.3	1795.9	1946.4	1925.1	1977.2	2303.9	2422.1	2366	2512.2	2462.1
High	Q6CDS6	ATP-dependent RNA helicase ROK1 OS=Yarrowia lipolytica (strain CLIB 122 / E 150) OX=284591 GN=ROK1 PE=3 SV=1	20	8	11	8	60.5	1240.1	1129.1	1229.4	1148.1	1186.1	1186	1427.4	1500.6	1535.1	1061.3	1092.2
High	Q6CDN0	YALI0B22682p OS=Yarrowia lipolytica (strain CLIB 122 / E 150) OX=284591 GN=YALI0_B22682g PE=3 SV=2	15	11	16	11	87.7	2260.2	1690.5	1807.8	2085.5	1983.3	2022.2	2130.5	1955.7	2145.1	2802	2752.6
High	Q6CFZ4	YALI0B02244p OS=Yarrowia lipolytica (strain CLIB 122 / E 150) OX=284591 GN=YALI0_B02244g PE=3 SV=1	40	8	19	8	24.6	3055.9	3091.1	2832.4	3018.2	3094.9	3088.3	2181.1	2161.4	2035.7	2221.8	2265.2
High	Q6CE98	Actin-related protein 2/3 complex subunit OS=Yarrowia lipolytica (strain CLIB 122 / E 150) OX=284591 GN=YALI0_B17380g PE=3 SV=1	27	9	15	9	41	1164.5	1900.5	1741.9	1804.4	1815	1862.6	1359.3	1509.8	1442.9	1420.9	1454
High	Q6C8W0	YALI0D16467p OS=Yarrowia lipolytica (strain CLIB 122 / E 150) OX=284591 GN=YALI0_D16467g PE=4 SV=1	33	7	18	7	24.4	3575.9	2867.6	3085.5	2991.2	2965.5	2872.2	4102.6	4363.1	4095.2	3384.5	3185.1
High	Q6CHW0	YALI0A04345p OS=Yarrowia lipolytica (strain CLIB 122 / E 150) OX=284591 GN=YALI0_A04345g PE=3 SV=1	21	7	11	7	39.9	1472	1254.1	1372.3	1418.5	1313.8	1360	1475.9	1325.2	1421.6	1648.5	1612.3
High	Q6C9T6	Exocyst complex component Sec6 OS=Yarrowia lipolytica (strain CLIB 122 / E 150) OX=284591 GN=YALI0_D08492g PE=3 SV=1	14	8	10	8	91.2	1624.8	1819.4	1637.6	1634	1549.9	1618.7	1351.3	1401.5	1443.5	1523.4	1544.7
High	Q6CHY9	Serine/threonine-protein phosphatase OS=Yarrowia lipolytica (strain CLIB 122 / E 150) OX=284591 GN=YALI0_A03245g PE=3 SV=1	21	11	15	2	61.8	107.6	162.8	181.5	159.8	147.7	150.2	110.4	119.3	115.9	88.7	132
High	Q6C5W6	ER membrane protein complex subunit 1 OS=Yarrowia lipolytica (strain CLIB 122 / E 150) OX=284591 GN=YALI0_E14575g PE=3 SV=1	15	10	12	10	88	1444.3	1744.5	1808.3	1735.7	1749	1768.1	2043.6	1980.1	2044.3	2021.2	1995.1
High	Q6C360	YALI0F02365p OS=Yarrowia lipolytica (strain CLIB 122 / E 150) OX=284591 GN=YALI0_F02365g PE=3 SV=1	13	12	15	12	124.6	2570.8	2887.6	2761.7	2624.9	2619.2	2780.9	1859.4	1810.3	1784.8	2416.4	2503.8
High	Q6CA23	Proteasome endopeptidase complex OS=Yarrowia lipolytica (strain CLIB 122 / E 150) OX=284591 GN=YALI0_D06523g PE=4 SV=2	33	6	9	6	27.7	1337.3	1293	1328	1251.6	1277.1	1324.9	1635.7	1662.1	1703.1	1734.5	1759.1
High	Q6C853	YALI0D22616p OS=Yarrowia lipolytica (strain CLIB 122 / E 150) OX=284591 GN=YALI0_D22616g PE=3 SV=1	24	9	12	9	50.3	2026.2	1560	1666.9	2006	1951.8	1947	1807.3	1661.5	1744	2009.4	2080.2
High	Q6C2X2	Terpene cyclase/mutase family member OS=Yarrowia lipolytica (strain CLIB 122 / E 150) OX=284591 GN=YALI0_F04378g PE=3 SV=1	15	9	9	9	84.8	2282.5	1807.1	1844.9	1879.6	1724.5	1846.9	2001.2	1985	2006.7	2366.3	2275.4
High	Q6C293	YALI0F09691p OS=Yarrowia lipolytica (strain CLIB 122 / E 150) OX=284591 GN=YALI0_F09691g PE=3 SV=1	15	11	20	10	101	2145	1698	1615.7	1379.8	1430.4	1559.9	4070.8	3934.1	4330.4	3216.7	2893
High	Q6CEB4	YALI0B16984p OS=Yarrowia lipolytica (strain CLIB 122 / E 150) OX=284591 GN=YALI0_B16984g PE=4 SV=1	53	8	11	8	28.2	1976.7	3201.4	2815.4	3032	3084.1	3114.3	1701.2	1660.6	1803.7	2483	2686.1
High	Q6CG63	Methylenetetrahydrofolate reductase OS=Yarrowia lipolytica (strain CLIB 122 / E 150) OX=284591 GN=YALI0_B00572g PE=3 SV=1	18	9	11	9	65.9	1343.6	1292	1335	1176.3	1149.7	1137.6	1663.8	1703.1	1702.2	1387.8	1410.5
High	Q6C542	Mitochondrial escape protein 2 OS=Yarrowia lipolytica (strain CLIB 122 / E 150) OX=284591 GN=YALI0_E21175g PE=3 SV=1	12	12	15	12	116.4	3555.1	2731	2787.7	2725.9	2701.1	2775.3	3560.6	3437.9	3815.7	3475.8	3462.4
High	Q6CGK3	YALI0A18590p OS=Yarrowia lipolytica (strain CLIB 122 / E 150) OX=284591 GN=YALI0_A18590g PE=3 SV=2	23	10	14	10	54.7	3137.9	2434.8	2428.5	2595.6	2499.1	2505.2	2553.7	2527.5	2578.8	3285.6	3258.5
High	Q6C517	YALI0E21846p OS=Yarrowia lipolytica (strain CLIB 122 / E 150) OX=284591 GN=YALI0_E21846g PE=4 SV=1	23	8	10	8	52.8	798.3	1179.2	1265.3	972.4	1061.1	1053.7	858.5	1002.2	912	676.1	697.2
High	Q6C3S0	YALI0E32593p OS=Yarrowia lipolytica (strain CLIB 122 / E 150) OX=284591 GN=YALI0_E32593g PE=4 SV=1	21	7	10	7	60.8	1196.7	1062.8	990	934.5	1185.5	1208.1	981.2	875.8	947.6	1028.5	997.1
High	Q6CHT2	MAP kinase kinase kinase OS=Yarrowia lipolytica (strain CLIB 122 / E 150) OX=284591 GN=YALI0_A05247g PE=3 SV=1	10	11	13	11	150.8	1789	1907.4	1887.8	1872.1	1885.5	1994.6	1582.7	1569.8	1655.5	1965.6	1902
High	Q6CFV1	Condensin complex subunit 2 OS=Yarrowia lipolytica (strain CLIB 122 / E 150) OX=284591 GN=YALI0_B03476g PE=3 SV=1	14	9	13	9	81.6	1555.5	1531.8	1743.5	1316.5	1306	1394.5	1581.4	1601	1583.3	1706.2	1592.2
High	Q6C0L1	YALI0F23749p OS=Yarrowia lipolytica (strain CLIB 122 / E 150) OX=284591 GN=YALI0_F23749g PE=3 SV=1	25	7	9	7	45.3	1829.5	2033.1	2054.2	1859.7	1881.6	1815.4	1649.8	1783.5	1789	1677.7	1727.1
High	Q6C2Y6	Metacaspase-1 OS=Yarrowia lipolytica (strain CLIB 122 / E 150) OX=284591 GN=MCA1 PE=3 SV=1	22	7	13	7	47.5	1854.7	1206.8	1270.3	1292	1308.7	1315.7	1807.9	1638.5	1672.1	1881.5	1908.3
High	Q6C5Q6	Lysophospholipase OS=Yarrowia lipolytica (strain CLIB 122 / E 150) OX=284591 GN=YALI0_E16060g PE=3 SV=1	13	7	14	7	69.5	1956.3	1879.9	1861.7	2278	2149.2	2258.8	1596	1550.1	1499.4	1918.3	2042.1
High	Q6C3H7	Catalase OS=Yarrowia lipolytica (strain CLIB 122 / E 150) OX=284591 GN=YALI0_E34749g PE=3 SV=1	23	10	15	8	59.9	2484.5	1365.7	1364.6	2218.5	2346.7	1715.5	2666.7	1873.5	2481.2	2860.9	2693.2
High	Q6C1E5	YALI0F17006p OS=Yarrowia lipolytica (strain CLIB 122 / E 150) OX=284591 GN=YALI0_F17006g PE=4 SV=1	11	12	13	12	123.8	2503.4	2795.4	2819.8	2665.2	2743.4	2772.4	1772.4	1996.3	1911.7	2118.3	2124.4
High	Q6C0H1	YALI0F24739p OS=Yarrowia lipolytica (strain CLIB 122 / E 150) OX=284591 GN=YALI0_F24739g PE=4 SV=1	46	10	51	10	27.4	9496	6870.2	7478.9	6342.2	6341.5	6380.3	10017	9876.8	9787	8140.3	8005.3
High	Q6CFM9	YALI0B05522p OS=Yarrowia lipolytica (strain CLIB 122 / E 150) OX=284591 GN=YALI0_B05522g PE=3 SV=1	18	8	11	8	52.9	3201.1	1470.1	1501.5	1752.9	1827.5	1763.4	3786.2	3647.1	3807	3874.3	3599.9
High	Q99144	Peroxisomal targeting signal receptor OS=Yarrowia lipolytica (strain CLIB 122 / E 150) OX=284591 GN=PAY32 PE=3 SV=1	21	11	13	11	66.6	1502.9	2710.7	2604.3	2111.9	2287.9	2299.5	1207.4	1230.7	1179.3	1106	1123.9
High	Q6BZN9	YALI0F32175p OS=Yarrowia lipolytica (strain CLIB 122 / E 150) OX=284591 GN=YALI0_F32175g PE=4 SV=1	12	9	12	9	95	1093.9	796.3	886.5	953.6	921.2	971.1	796.8	746.6	786.5	1112.1	1116.8
High	Q6CCN6	YALI0C07909p OS=Yarrowia lipolytica (strain CLIB 122 / E 150) OX=284591 GN=YALI0_C07909g PE=3 SV=1	13	11	15	11	102.3	3019.4	2883.1	2787.5	3383.6	3317.7	3300.5	2656.9	2484.7	2607.4	3207.9	3055.6
High	Q6CG45	YALI0B00968p OS=Yarrowia lipolytica (strain CLIB 122 / E 150) OX=284591 GN=YALI0_B00968g PE=3 SV=1	24	9	12	9	55.2	2075.1	1513	1636.9	1749.7	1753.6	1788.8	1512.2	1428.1	1500.1	1848.6	1907.2
High	Q6C3E5	Leucine aminopeptidase 2 OS=Yarrowia lipolytica (strain CLIB 122 / E 150) OX=284591 GN=YALI0F00396g PE=3 SV=1	16	9	12	9	72.8	2468.3	1793.1	1950.9	1952.2	1923.8	2014.9	3235.6	3180.6	3156.3	2880.8	2738.7
High	Q6C9H1	YALI0D11264p OS=Yarrowia lipolytica (strain CLIB 122 / E 150) OX=284591 GN=YALI0_D11264g PE=4 SV=1	53	9	14	9	25.1	2878.9	2981.1	2824.1	3030.5	3120.4	3026.6	2511.6	2480.7	2439.1	2728.5	2679.6
High	Q6CC70	Exocyst complex protein EXO70 OS=Yarrowia lipolytica (strain CLIB 122 / E 150) OX=284591 GN=EXO70 PE=3 SV=1	19	12	14	12	67.8	3153.8	2684.7	2844.1	2991.3	2895.4	2795.2	2849.6	2784.2	2942.7	3208.4	3399.1
High	Q6C1T3	YALI0F13585p OS=Yarrowia lipolytica (strain CLIB 122 / E 150) OX=284591 GN=YALI0_F13585g PE=4 SV=1	22	11	11	11	70.1	1256	1201.8	1267.1	1198.4	1174.3	1138.1	1272.2	1293.5	1258.6	1344.2	1331.9
High	Q6C134	YALI0F19602p OS=Yarrowia lipolytica (strain CLIB 122 / E 150) OX=284591 GN=YALI0_F19602g PE=4 SV=1	45	9	16	9	22.9	3131.5	2798.8	2574.5	2938.4	2861.7	2996.5	2394.4	2342.3	2445.8	3119.3	3033.7
High	Q6CEE6	DNA-directed RNA polymerase subunit beta OS=Yarrowia lipolytica (strain CLIB 122 / E 150) OX=284591 GN=YALI0_B16258g PE=3 SV=1	10	10	11	10	131.1	1861	1508	1551.4	1643.5	1568.5	1663	2004	2073.8	1933.1	1869.4	1874
High	Q6CDW3	YALI0B20724p OS=Yarrowia lipolytica (strain CLIB 122 / E 150) OX=284591 GN=YALI0_B20724g PE=3 SV=1	9	10	10	10	130.1	1939.7	1415.6	1396.4	1566.6	1405.3	1526.7	1925.2	1913.2	1964.4	2277.4	2139.1
High	Q6C8D2	YALI0D20614p OS=Yarrowia lipolytica (strain CLIB 122 / E 150) OX=284591 GN=YALI0_D20614g PE=3 SV=2	48	8	42	8	17.7	3248	5398.5	4473.1	3442.3	3442.5	3668.8	5620.2	6139.1	5716.8	4411.9	4044.9
High	Q6C144	YALI0F19382p OS=Yarrowia lipolytica (strain CLIB 122 / E 150) OX=284591 GN=YALI0_F19382g PE=4 SV=1	8	7	13	7	100.3	1218.6	1399.4	1256.8	1279.5	1244.7	1304.6	1174.5	1301.9	1277.1	1596.2	1574.3
High	Q6CH56	YALI0A12177p OS=Yarrowia lipolytica (strain CLIB 122 / E 150) OX=284591 GN=YALI0_A12177g PE=4 SV=1	25	7	14	7	42.8	2533.7	1942.2	1932.9	1555	1614.4	1574.9	5380.7	5419	4934.5	2795.9	2180.1
High	Q6CEE4	YALI0B16302p OS=Yarrowia lipolytica (strain CLIB 122 / E 150) OX=284591 GN=YALI0_B16302g PE=4 SV=1	18	11	16	11	69.2	2615.1	3457.5	3639.8	3544.6	3649.5	3435.5	3376.8	3396.6	3368.7	3309	3324.5
High	Q6C5C2	YALI0E19294p OS=Yarrowia lipolytica (strain CLIB 122 / E 150) OX=284591 GN=YALI0_E19294g PE=3 SV=1	11	9	23	8	100.2	3839.9	3083.7	3201.7	3947.6	3725.8	4083.6	4083.2	3605.6	4201.7	6326.1	6274.4
High	Q6C0C8	YALI0F25817p OS=Yarrowia lipolytica (strain CLIB 122 / E 150) OX=284591 GN=YALI0_F25817g PE=3 SV=1	18	9	12	9	58.9	2708	2650.1	2879.7	3110.1	3031.1	3050.7	2590.4	2566	2586.5	3370.8	3302.7
High	Q6C0J1	YALI0F24255p OS=Yarrowia lipolytica (strain CLIB 122 / E 150) OX=284591 GN=YALI0_F24255g PE=4 SV=1	20	5	31	5	26	4609.3	3120.1	3541.8	3749	3600.8	3658.7	5167.1	5062.7	5325.7	4748	4558.3
High	Q6C433	Gamma-ECS OS=Yarrowia lipolytica (strain CLIB 122 / E 150) OX=284591 GN=YALI0_E30129g PE=3 SV=1	14	8	12	8	71.8	2043.3	2007.2	2179.9	2300.2	2292.9	2252.8	1921	1825.6	1925.1	2177.9	2227.5
High	Q6C4S7	Lactoylglutathione lyase OS=Yarrowia lipolytica (strain CLIB 122 / E 150) OX=284591 GN=YALI0_E24057g PE=3 SV=1	33	9	16	9	37.1	2980.1	2361.3	2539.3	2714.5	2691.7	2550.5	3734.2	3587.4	3676.7	3535.1	3327
High	Q6CE74	Endo-1,3(4)-beta-glucanase OS=Yarrowia lipolytica (strain CLIB 122 / E 150) OX=284591 GN=YALI0_B17996g PE=3 SV=1	10	9	13	9	100.6	2958.1	2456.3	2505.5	2845.9	2692.2	2826.4	1796.9	1831	1754.6	2586.3	2515
High	Q6CGX8	YALI0A15081p OS=Yarrowia lipolytica (strain CLIB 122 / E 150) OX=284591 GN=YALI0_A15081g PE=3 SV=1	45	6	9	6	24.3	1904.7	1940.1	1534.3	1648	1615.4	1618.9	1970.2	1977.2	1926.1	2116.7	2137.2
High	Q6C4M6	YALI0E25223p OS=Yarrowia lipolytica (strain CLIB 122 / E 150) OX=284591 GN=YALI0_E25223g PE=4 SV=1	24	9	10	9	55.2	887.6	1087.4	987	849.9	829.7	895	650.4	778.7	702.9	778.8	776.1
High	Q6CBJ5	YALI0C18227p OS=Yarrowia lipolytica (strain CLIB 122 / E 150) OX=284591 GN=YALI0_C18227g PE=3 SV=1	31	8	10	8	35.1	1285.9	1431.9	1577.1	1320.9	1373.4	1329.3	2092.4	2280.6	2239	1718.7	1569.7
High	Q6C6C7	YALI0E10549p OS=Yarrowia lipolytica (strain CLIB 122 / E 150) OX=284591 GN=YALI0_E10549g PE=4 SV=1	19	9	10	9	74	1550	2271	2070.2	2114.2	2132.7	2270	1043.1	1067.3	1139.4	2091.1	2064.8
High	Q6CGB2	Transcription factor IWS1 OS=Yarrowia lipolytica (strain CLIB 122 / E 150) OX=284591 GN=IWS1 PE=3 SV=1	23	8	14	8	46.2	2917.7	2856	3077.4	3193.1	3060.2	3164	2450.7	2471	2519	2827.7	2838.9
High	Q6CI15	Folic acid synthesis protein fol1 OS=Yarrowia lipolytica (strain CLIB 122 / E 150) OX=284591 GN=YALI0_A02541g PE=3 SV=1	15	10	13	10	83.9	1954.4	1726.5	1692	1880.8	1899.7	1841.2	2563.5	2438.9	2532.7	2443.4	2377.5
High	Q6CC42	YALI0C12639p OS=Yarrowia lipolytica (strain CLIB 122 / E 150) OX=284591 GN=YALI0_C12639g PE=4 SV=1	15	11	17	10	80.6	2104.2	2142.6	2156.1	2230.9	2153.6	2237.9	1532.7	1648.5	1767	2209.6	2280.2
High	Q6BZY9	YALI0F29821p OS=Yarrowia lipolytica (strain CLIB 122 / E 150) OX=284591 GN=YALI0_F29821g PE=4 SV=1	25	7	10	7	35.8	1598.3	1179.3	1117.1	1489.7	1408.6	1546.5	2094.1	2164.6	1991.2	2169.1	2152.2
High	Q6C823	Succinate dehydrogenase [ubiquinone] iron-sulfur subunit, mitochondrial OS=Yarrowia lipolytica (strain CLIB 122 / E 150) OX=284591 GN=YALI0_D23397g PE=3 SV=1	40	11	30	11	30.6	5037.8	3777	3990.7	3837	3678.7	3755.1	4625.3	4345.4	4446.5	5052.1	4812.8
High	Q6CGM4	YALI0A18062p OS=Yarrowia lipolytica (strain CLIB 122 / E 150) OX=284591 GN=YALI0_A18062g PE=3 SV=1	23	12	16	12	57.5	2720.2	3727.7	3565.9	2997.8	3134.9	3044.8	2598.7	2769.7	2771.2	2804.8	2845.7
High	Q6CA54	YALI0D05775p OS=Yarrowia lipolytica (strain CLIB 122 / E 150) OX=284591 GN=YALI0_D05775g PE=3 SV=1	12	11	12	11	114.6	2212.5	1394.1	1560.3	1729.4	1673.2	1638.4	1892	1626.1	1785.9	2144.5	2157.8
High	Q6C975	YALI0D13442p OS=Yarrowia lipolytica (strain CLIB 122 / E 150) OX=284591 GN=YALI0_D13442g PE=4 SV=1	21	7	10	7	51.5	1229.4	1223.3	1235	1206	1259	1186.7	1093.3	1092.8	1138.5	1183.9	1173.2
High	Q6CC75	Pyrophosphate phospho-hydrolase OS=Yarrowia lipolytica (strain CLIB 122 / E 150) OX=284591 GN=YALI0_C11803g PE=3 SV=1	29	7	14	7	32.8	2061.5	2444.5	2301.2	2634	2690.5	2656	2047.5	2059.3	2035.1	1982.2	1969.3
High	Q6C9Z9	YALI0D07040p OS=Yarrowia lipolytica (strain CLIB 122 / E 150) OX=284591 GN=YALI0_D07040g PE=4 SV=1	21	11	15	11	63.9	1867.2	1726.4	1794.2	1832.9	1792.7	1804.8	1830.6	1783.1	1862.2	1929.2	1981.8
High	Q6C7U5	YALI0D25256p OS=Yarrowia lipolytica (strain CLIB 122 / E 150) OX=284591 GN=YALI0_D25256g PE=3 SV=1	27	7	10	7	36.2	1228	1261.9	1094.6	1205.7	1239.3	1178.3	1333.1	1259.6	1335.8	1327.2	1375.5
High	Q6CDC5	Uroporphyrinogen decarboxylase OS=Yarrowia lipolytica (strain CLIB 122 / E 150) OX=284591 GN=YALI0_C01716g PE=3 SV=1	19	7	19	7	42	2510.3	2636.8	2891.2	2494.3	2566.5	2177.8	3310.2	3195.8	3573.7	3856.7	3700.1
High	Q6C9M6	SWR1-complex protein 4 OS=Yarrowia lipolytica (strain CLIB 122 / E 150) OX=284591 GN=SWC4 PE=3 SV=1	22	10	17	10	56.6	2725.4	2760.9	3021.4	3340.6	3360.1	3521.9	2634.1	2638.4	2717.5	3374	2966
High	Q6C004	YALI0F29161p OS=Yarrowia lipolytica (strain CLIB 122 / E 150) OX=284591 GN=YALI0_F29161g PE=4 SV=1	31	8	14	8	38.9	1553.3	1466.6	1510.9	1425.5	1411.6	1375.7	1652.1	1624.7	1611	1598.4	1589.1
High	Q6CFW9	YALI0B02882p OS=Yarrowia lipolytica (strain CLIB 122 / E 150) OX=284591 GN=YALI0_B02882g PE=4 SV=1	17	10	12	10	63	2059.2	1539.9	1920.9	1841.8	1790.8	1829.5	2039.1	2012.2	2001.2	2077.8	2082.6
High	Q6CB49	Pyridoxal phosphate homeostasis protein OS=Yarrowia lipolytica (strain CLIB 122 / E 150) OX=284591 GN=YALI0_C21934g PE=3 SV=1	39	8	13	8	26.5	2496.4	2664.8	2809.9	2966.1	3061.6	3033.2	2363.2	2513.2	2212.1	2379.8	2409.7
High	Q6CCW2	Proteasome endopeptidase complex OS=Yarrowia lipolytica (strain CLIB 122 / E 150) OX=284591 GN=YALI0_C06039g PE=3 SV=1	33	8	17	8	26.9	2044.8	2967.4	2741.6	2662.3	2703.5	2778.4	2173.2	2358.8	2203.8	2106.9	2295.9
High	Q6C7V0	COP9 signalosome complex subunit 4 OS=Yarrowia lipolytica (strain CLIB 122 / E 150) OX=284591 GN=YALI0_D25146g PE=3 SV=1	24	8	13	8	43.1	1450	1401.4	1356.9	1322.4	1293.8	1335.6	1422.2	1444.5	1511.9	1610.2	1570.4
High	Q6CCH0	NADPH-dependent diflavin oxidoreductase 1 OS=Yarrowia lipolytica (strain CLIB 122 / E 150) OX=284591 GN=TAH18 PE=3 SV=1	14	8	12	8	77.5	1247.1	1395	1457.7	1388	1323	1330.8	1504.7	1470.4	1538.4	1481.7	1417.3
High	Q6CDF0	YALI0C01045p OS=Yarrowia lipolytica (strain CLIB 122 / E 150) OX=284591 GN=YALI0_C01045g PE=4 SV=1	9	10	14	10	139	2197.7	2886.6	1994.2	2013.3	1959.8	2049.5	1991.8	2138	2151.4	2495.3	2425.2
High	Q6C974	YALI0D13464p OS=Yarrowia lipolytica (strain CLIB 122 / E 150) OX=284591 GN=YALI0_D13464g PE=4 SV=1	12	8	10	8	109.9	1802.1	2212.2	2304.2	1980.8	2154	2196	1666	1663.7	1632	1463.1	1372.2
High	Q6C2B0	Uridylate kinase OS=Yarrowia lipolytica (strain CLIB 122 / E 150) OX=284591 GN=URA6 PE=3 SV=1	37	8	17	8	23.8	3125.6	2824.1	2659.1	2776.6	2742	2804.3	4069.8	3851.2	4144.6	4287.4	4166.4
High	Q6CDV8	YALI0B20834p OS=Yarrowia lipolytica (strain CLIB 122 / E 150) OX=284591 GN=YALI0_B20834g PE=4 SV=1	12	11	16	11	114.3	3310.6	2968.6	3198.8	3547.8	3396.1	3471.2	2602.8	2469.8	2549.8	3350.2	3292.5
High	Q6C9I0	YALI0D11044p OS=Yarrowia lipolytica (strain CLIB 122 / E 150) OX=284591 GN=YALI0_D11044g PE=4 SV=1	20	9	10	9	65.9	1366.6	1335.2	1399.2	1368.2	1363.2	1364.6	1021.5	1087.3	1033.4	1096.6	1105.8
High	Q6C5I3	YALI0E17831p OS=Yarrowia lipolytica (strain CLIB 122 / E 150) OX=284591 GN=YALI0_E17831g PE=3 SV=1	12	12	15	12	106.1	2896.4	2825.1	2865.5	3345.7	3332.3	3215.5	2912	2728.6	2826.4	3501.9	3511.5
High	Q6CEV5	Enhancer of polycomb-like protein 1 OS=Yarrowia lipolytica (strain CLIB 122 / E 150) OX=284591 GN=EPL1 PE=3 SV=1	11	7	10	7	93.1	991	953.1	969.2	976.1	961.6	990.5	796.9	856.2	861.6	1072.4	1020.1
High	Q6C986	YALI0D13104p OS=Yarrowia lipolytica (strain CLIB 122 / E 150) OX=284591 GN=YALI0_D13104g PE=4 SV=1	38	8	24	8	25.3	2693.4	1995.4	2170.1	1836.8	1813.9	1843.9	3265	3272.2	3185.4	2795.6	2585.6
High	Q6CEZ6	YALI0B11572p OS=Yarrowia lipolytica (strain CLIB 122 / E 150) OX=284591 GN=YALI0_B11572g PE=4 SV=1	37	7	9	7	30	2244.6	1854.9	1926.3	1735.1	1663.3	1716	2171.1	2230.1	2237.7	2110.8	2068.9
High	Q6CCX5	YALI0C05753p OS=Yarrowia lipolytica (strain CLIB 122 / E 150) OX=284591 GN=YALI0_C05753g PE=3 SV=1	31	10	12	10	36.8	2506.1	2186.1	2169.1	3298.6	3243.9	2900.4	1427.9	1336.1	1558.4	2557	2602.1
High	Q6CAP3	Vacuolar membrane-associated protein IML1 OS=Yarrowia lipolytica (strain CLIB 122 / E 150) OX=284591 GN=IML1 PE=3 SV=1	8	9	10	9	174.7	2199	2417	2397.8	2473	2594.1	2599.4	1328.3	1343.5	1387.7	1579.7	1681.3
High	Q6CEC2	YALI0B16808p OS=Yarrowia lipolytica (strain CLIB 122 / E 150) OX=284591 GN=YALI0_B16808g PE=4 SV=1	15	8	9	8	79.6	1571.7	2625.7	2687.4	2168.8	2318.4	2139.2	1308.1	1206.8	1175.4	1470.2	1564.3
High	Q6CCJ4	Eukaryotic translation initiation factor 2A OS=Yarrowia lipolytica (strain CLIB 122 / E 150) OX=284591 GN=YALI0_C08877g PE=3 SV=1	17	8	10	8	61.3	3046.5	2219.9	2246.8	2280.9	2326.5	2245.9	2378.7	2354.1	2265.2	2004.4	2005.1
High	Q6CEN6	Proteasome endopeptidase complex OS=Yarrowia lipolytica (strain CLIB 122 / E 150) OX=284591 GN=YALI0_B14267g PE=3 SV=1	32	8	20	8	27.3	2950.5	2377.2	2574.6	2841.3	2663.5	2753.6	3736	3634.2	3743.8	3785.1	3794.9
High	Q6C7I8	YALI0E00506p OS=Yarrowia lipolytica (strain CLIB 122 / E 150) OX=284591 GN=YALI0_E00506g PE=3 SV=1	11	10	11	10	104	1706.1	2459.3	2110.5	2551.6	2578.9	2628	1210.4	1304.5	1216.4	1352.9	1443.8
High	Q6CB42	YALI0C22088p OS=Yarrowia lipolytica (strain CLIB 122 / E 150) OX=284591 GN=YALI0_C22088g PE=3 SV=1	21	6	9	6	41.9	1179.9	1263	1199.9	1092	1108	1182	1377.3	1517.1	1490.1	1150.9	1144.4
High	Q6C2J6	YALI0F07337p OS=Yarrowia lipolytica (strain CLIB 122 / E 150) OX=284591 GN=YALI0_F07337g PE=3 SV=1	34	11	16	11	36.9	1811.8	1777.9	1886.2	1775.4	1753.1	1821.5	2416.8	2515.1	2424.7	2726.8	2467.4
High	Q6CEU2	YALI0B12914p OS=Yarrowia lipolytica (strain CLIB 122 / E 150) OX=284591 GN=YALI0_B12914g PE=4 SV=1	14	8	10	8	72.3	1419.2	1466	1511.1	1682	1601	1652.5	1495.6	1394.4	1472.2	2004.5	2029
High	Q6C1G5	Conserved oligomeric Golgi complex subunit 6 OS=Yarrowia lipolytica (strain CLIB 122 / E 150) OX=284591 GN=YALI0_F16467g PE=3 SV=1	20	11	11	11	68	838.9	1177.2	855.8	880.2	852.8	913.8	775.3	734.9	784.9	841.7	873.2
High	Q6CCV0	YALI0C06303p OS=Yarrowia lipolytica (strain CLIB 122 / E 150) OX=284591 GN=YALI0_C06303g PE=4 SV=1	32	10	12	10	40.5	2153.9	2125	2237.2	2268.7	2295.9	2392.1	2033.2	1994.2	1957.9	2039.2	2077.5
High	Q6CE27	YALI0B19074p OS=Yarrowia lipolytica (strain CLIB 122 / E 150) OX=284591 GN=YALI0_B19074g PE=4 SV=1	12	9	9	9	102.3	1570.8	1567	1342.4	1363	1349.8	1441.4	1510.3	1524.3	1529.6	1803.2	1897.6
High	Q6CCW6	Acyl-CoA desaturase OS=Yarrowia lipolytica (strain CLIB 122 / E 150) OX=284591 GN=YALI0_C05951g PE=3 SV=1	17	8	17	8	54.9	2361.3	2924.7	2805.2	2875	2942.7	2939.3	842.2	947	980.9	765.1	778.5
High	Q6CGL9	YALI0A18227p OS=Yarrowia lipolytica (strain CLIB 122 / E 150) OX=284591 GN=YALI0_A18227g PE=3 SV=1	28	4	5	4	31.3	959.4	1020.1	1042	1095.9	1062.9	1036.2	640	657.1	678.1	738.1	766.6
High	Q6C206	YALI0F11869p OS=Yarrowia lipolytica (strain CLIB 122 / E 150) OX=284591 GN=YALI0_F11869g PE=3 SV=1	16	11	15	11	95.7	1780.5	1619.8	1468	1438.1	1461.9	1425.5	1651.5	1695.6	1681.3	1783.5	1751.7
High	Q6C3F6	YALI0F00154p OS=Yarrowia lipolytica (strain CLIB 122 / E 150) OX=284591 GN=YALI0_F00154g PE=3 SV=1	11	9	10	9	98.6	1532.5	1552.2	1370.3	1229.1	1258.5	1299.4	1561.2	1604.3	1555	1626.8	1662.6
High	Q6CDJ6	YALI0B23430p OS=Yarrowia lipolytica (strain CLIB 122 / E 150) OX=284591 GN=YALI0_B23430g PE=4 SV=1	24	11	18	11	47.4	3475.4	2591.1	2702	3531.3	3527.1	3373.8	3851.7	3525	3731.4	3837.7	3787.1
High	Q6C3X4	YALI0E31493p OS=Yarrowia lipolytica (strain CLIB 122 / E 150) OX=284591 GN=YALI0_E31493g PE=4 SV=1	29	9	13	9	39.6	2858.5	3288.3	3530.6	3221.8	3359.5	3248.8	2420.9	2360.7	2424.1	2371.5	2449.7
High	Q6CDN8	Formate dehydrogenase OS=Yarrowia lipolytica (strain CLIB 122 / E 150) OX=284591 GN=YALI0_B22506g PE=3 SV=1	20	7	11	6	39.9	1981.1	2139.7	2061.8	2567.6	2605.5	2372.4	1073.4	1135.9	1229.4	1111.9	1205.9
High	P80547	Fatty acid-binding protein OS=Yarrowia lipolytica (strain CLIB 122 / E 150) OX=284591 GN=SCP2 PE=1 SV=4	51	6	38	6	14	10882.8	9513.5	10072.2	10621.6	10036.7	10232.7	8318.9	8264.6	8154.6	6324.2	5975.6
High	Q6CBE2	YALI0C19668p OS=Yarrowia lipolytica (strain CLIB 122 / E 150) OX=284591 GN=YALI0_C19668g PE=3 SV=1	25	7	14	7	35.5	2185.9	1776.6	1882.6	2571.9	2377.8	2498.8	1686.7	1664	1738.3	2696.3	2496.9
High	Q6C5Z7	YALI0E13750p OS=Yarrowia lipolytica (strain CLIB 122 / E 150) OX=284591 GN=YALI0_E13750g PE=4 SV=2	18	11	14	11	63.9	4153	3860.4	4043.6	4122.8	4191.5	4195.4	3414.4	3352.9	3567.2	4259.1	4290.3
High	Q6CHP7	YALI0A06655p OS=Yarrowia lipolytica (strain CLIB 122 / E 150) OX=284591 GN=YALI0_A06655g PE=4 SV=1	13	10	12	10	103.4	1534.1	1767.2	1777.1	1920.7	1896.7	1893.5	1399	1478.1	1548.1	1795.7	1785.9
High	Q6CF32	YALI0B10692p OS=Yarrowia lipolytica (strain CLIB 122 / E 150) OX=284591 GN=YALI0_B10692g PE=3 SV=2	12	7	10	7	73.4	1035.2	677.1	743.6	905.4	826	850.9	1022.7	888.8	953.9	1147.5	1148.7
High	Q6CGE9	YALI0A19910p OS=Yarrowia lipolytica (strain CLIB 122 / E 150) OX=284591 GN=YALI0_A19910g PE=4 SV=1	35	9	14	8	32.4	1686.6	1338.6	1294.4	2317.8	2068	2116	1383.4	1149.3	1161	1171.4	1162.5
High	Q6CB37	Protein BIG1 OS=Yarrowia lipolytica (strain CLIB 122 / E 150) OX=284591 GN=BIG1 PE=3 SV=1	34	8	8	8	36.7	1249.5	1260.4	1180.8	1171.7	1152.2	1112.5	1216.4	1238.8	1269	1360.2	1303.5
High	Q6CFX2	YALI0B02838p OS=Yarrowia lipolytica (strain CLIB 122 / E 150) OX=284591 GN=YALI0_B02838g PE=3 SV=1	13	10	11	10	97.7	1839.4	1605.6	1544.1	1574.6	1511.9	1379.2	1900	1839.2	2123.6	2391.4	2345.6
High	Q6C8G3	YALI0D19910p OS=Yarrowia lipolytica (strain CLIB 122 / E 150) OX=284591 GN=YALI0_D19910g PE=3 SV=1	22	6	12	6	37.7	3038.8	2258.3	2250.5	2332.5	2248.6	2354.3	3525.6	3602	3599.9	3780.2	3599.5
High	Q6CB54	Small COPII coat GTPase SAR1 OS=Yarrowia lipolytica (strain CLIB 122 / E 150) OX=284591 GN=SAR1 PE=3 SV=1	40	7	19	7	21.4	3858.1	3583.2	3643.4	3884.3	3795.1	3892.5	4418.1	4396.1	4225.4	5057.9	4683.8
High	Q6C2J4	YALI0F07381p OS=Yarrowia lipolytica (strain CLIB 122 / E 150) OX=284591 GN=YALI0_F07381g PE=3 SV=1	14	9	9	9	84.5	1505.2	987.7	997	1039.9	1024.2	1073.3	1221.7	1122	1156.4	1320.4	1315.4
High	Q6BZR9	Non-specific serine/threonine protein kinase OS=Yarrowia lipolytica (strain CLIB 122 / E 150) OX=284591 GN=YALI0_F31383g PE=3 SV=1	24	10	15	10	48.2	2885.4	2461.4	2635.8	2911.2	2848.5	2935.1	3573	3587	3558.2	3326.9	3274.7
High	F2Z617	Non-specific serine/threonine protein kinase OS=Yarrowia lipolytica (strain CLIB 122 / E 150) OX=284591 GN=YALI0_C22770g PE=3 SV=1	12	11	11	11	99.6	1779.4	1441	1594.3	1370.6	1464.7	1421.8	1932.2	2021.2	1988.3	2003.1	1981.3
High	Q6C3S2	Coatomer subunit delta OS=Yarrowia lipolytica (strain CLIB 122 / E 150) OX=284591 GN=YALI0_E32542g PE=3 SV=1	19	9	20	9	56.8	3761	2982.4	3038.8	3020.2	3017.5	2976.5	3657.5	3655.7	3589.8	3762.3	3818.9
High	Q6CBQ9	Guanylate kinase OS=Yarrowia lipolytica (strain CLIB 122 / E 150) OX=284591 GN=YALI0_C16434g PE=3 SV=1	56	9	13	9	20.8	2430.6	2299.8	2363.3	2346.1	2228.6	2385.7	2539.4	2480	2538	2569.4	2524.3
High	Q6C3P7	YALI0E33143p OS=Yarrowia lipolytica (strain CLIB 122 / E 150) OX=284591 GN=YALI0_E33143g PE=3 SV=1	33	8	19	8	32.8	3233.1	4950.2	5121.6	4848.3	4862.4	4643.6	3780	3626.4	3846.8	3446.4	4073.9
High	Q6C8T4	Methionine aminopeptidase OS=Yarrowia lipolytica (strain CLIB 122 / E 150) OX=284591 GN=YALI0_D17138g PE=3 SV=1	28	8	11	8	40.8	1731.1	2566.5	1779.9	1772.6	1821.8	1997.4	1671.8	2206.9	1738.2	1694.4	1854.4
High	Q6CCE0	YALI0C10208p OS=Yarrowia lipolytica (strain CLIB 122 / E 150) OX=284591 GN=YALI0_C10208g PE=4 SV=1	16	6	12	6	48.5	2668.5	3680.1	4064.1	2227.3	2238.6	2505.1	2577	2759.3	2947	2588.4	2441.8
High	Q6C7E2	YALI0E01540p OS=Yarrowia lipolytica (strain CLIB 122 / E 150) OX=284591 GN=YALI0_E01540g PE=4 SV=1	49	6	9	6	16.4	2767.9	3416.3	3200.2	3312.6	3349.5	3311.4	2029.8	1975.3	2131.8	3114.7	3369.8
High	Q6C2G0	YALI0F08195p OS=Yarrowia lipolytica (strain CLIB 122 / E 150) OX=284591 GN=YALI0_F08195g PE=3 SV=1	42	9	26	8	28.2	2730.8	2534.8	2532.9	2774	2663.1	2704.3	3108.3	2996.2	2989.4	2889.3	2895.9
High	Q6CB64	Protein-serine/threonine kinase OS=Yarrowia lipolytica (strain CLIB 122 / E 150) OX=284591 GN=YALI0_C21582g PE=3 SV=2	26	10	11	10	52.1	1907.3	2032.1	2005.2	2040	2090.9	2048.9	1415.9	1528.9	1446.2	1660.7	1631.9
High	Q6C9Z7	Glucose-6-phosphate 1-epimerase OS=Yarrowia lipolytica (strain CLIB 122 / E 150) OX=284591 GN=YALI0_D07084g PE=3 SV=1	40	8	12	8	31.6	1543.2	2675.3	2271.4	2069	2288.9	2476.1	1327.5	1459.1	1359.9	1535.7	1627.8
High	Q6C5M7	YALI0E16731p OS=Yarrowia lipolytica (strain CLIB 122 / E 150) OX=284591 GN=YALI0_E16731g PE=4 SV=1	9	10	13	10	133.6	2089.5	1859.2	1645.1	1759.2	1678.8	1898.3	1394.4	1404.5	1403.9	2019.6	2035.8
High	Q6CBG2	Structural maintenance of chromosomes protein 4 OS=Yarrowia lipolytica (strain CLIB 122 / E 150) OX=284591 GN=YALI0_C19129g PE=3 SV=1	8	11	11	11	178	2137.1	2484.4	2614	2079.9	2164.4	2194.8	2027	2088.8	2097.9	2332.9	2352.4
High	Q6C1K0	YALI0F15631p OS=Yarrowia lipolytica (strain CLIB 122 / E 150) OX=284591 GN=YALI0_F15631g PE=3 SV=2	40	8	17	8	25.4	2608.9	3269.2	2796.2	2322	2600.2	2543.9	1712.6	1607.4	1676.8	2068.1	2066.6
High	Q6C8S3	alpha-1,2-Mannosidase OS=Yarrowia lipolytica (strain CLIB 122 / E 150) OX=284591 GN=YALI0_D17424g PE=3 SV=1	17	10	12	10	71.8	2313.2	2269.8	2155.9	2204.3	2156.1	2223	1976.2	1980.2	2055.9	2375	2476.1
High	Q6CFV4	YALI0B03366p OS=Yarrowia lipolytica (strain CLIB 122 / E 150) OX=284591 GN=YALI0_B03366g PE=3 SV=1	38	5	18	5	21.1	2678.1	3107.1	2698.7	3477.1	3554	3642.8	1833.7	1975	1860.1	2636.5	2379.6
High	Q6C6B9	YALI0E10747p OS=Yarrowia lipolytica (strain CLIB 122 / E 150) OX=284591 GN=YALI0_E10747g PE=3 SV=1	30	10	16	10	41.1	3322.6	2792.7	2811.4	2903.5	2839.4	2857.9	3046.2	2979	3112.6	3682.4	3823.1
High	Q6CAL1	YALI0D01804p OS=Yarrowia lipolytica (strain CLIB 122 / E 150) OX=284591 GN=YALI0_D01804g PE=3 SV=1	29	8	11	8	35	2384.3	2100	2054.9	1786.7	1743.2	1802.1	2836.3	2697.9	2646.8	2215.8	2162.2
High	Q6CBR0	YALI0C16412p OS=Yarrowia lipolytica (strain CLIB 122 / E 150) OX=284591 GN=YALI0_C16412g PE=4 SV=1	40	10	12	10	38.3	1111.7	788.6	843.2	993.6	982.2	947.3	935.4	821.3	873.6	1043.7	1086.5
High	Q6C7U8	Negative regulator of the PHO system OS=Yarrowia lipolytica (strain CLIB 122 / E 150) OX=284591 GN=PHO85 PE=3 SV=1	26	7	12	7	33.6	2118.9	2125.1	1909.6	2087.8	2120	2167	1693.9	1781.3	1762.5	2081.8	2097.2
High	B5FVG6	Bis(5'-adenosyl)-triphosphatase OS=Yarrowia lipolytica (strain CLIB 122 / E 150) OX=284591 GN=YALI0_E32736g PE=4 SV=1	38	6	24	6	18.7	4760.3	5669.4	5727.9	5771.6	5826.1	5637.3	3463	3384.1	3378.1	3199.4	3371.7
High	Q6CFZ3	YALI0B02266p OS=Yarrowia lipolytica (strain CLIB 122 / E 150) OX=284591 GN=YALI0_B02266g PE=4 SV=1	12	9	13	9	99.5	2348.7	2632.6	2669.5	2574.8	2733.1	2425.2	1421.4	1458	1520.2	1512	1682.8
High	Q6CGT7	YALI0A16291p OS=Yarrowia lipolytica (strain CLIB 122 / E 150) OX=284591 GN=YALI0_A16291g PE=3 SV=1	12	8	11	8	87.1	2120.3	2647.1	2474.2	2776	2932	2797.6	1653.8	1643.7	1752.3	2211.4	2128.2
High	Q6CEW3	YALI0B12408p OS=Yarrowia lipolytica (strain CLIB 122 / E 150) OX=284591 GN=YALI0_B12408g PE=4 SV=1	13	11	12	11	99.3	2011	2144.2	2345.1	2187.1	2172.5	2116.7	2060.1	1957.9	1957.7	1723.8	1803.6
High	Q6CEW6	YALI0B12342p OS=Yarrowia lipolytica (strain CLIB 122 / E 150) OX=284591 GN=YALI0_B12342g PE=4 SV=1	7	9	12	9	138.5	2051.6	2479.2	2639.2	2518.5	2561.2	2378.3	1673.6	1708.1	1669.7	1561.4	1659.9
High	Q6CHI5	YALI0A08448p OS=Yarrowia lipolytica (strain CLIB 122 / E 150) OX=284591 GN=YALI0_A08448g PE=4 SV=1	33	10	11	10	37.9	1770.1	1410.5	1494.1	1434.9	1400.4	1432.5	2372.2	2266.3	2251.6	1876.3	1854.4
High	Q6CEV6	YALI0B12562p OS=Yarrowia lipolytica (strain CLIB 122 / E 150) OX=284591 GN=YALI0_B12562g PE=4 SV=1	25	10	23	7	45	6739.2	6763.7	7031.7	7825.6	7653.3	7900.8	5713.6	5713.4	5510.2	5919.1	5737
High	Q6C6T9	YALI0E06369p OS=Yarrowia lipolytica (strain CLIB 122 / E 150) OX=284591 GN=YALI0_E06369g PE=4 SV=1	26	10	13	10	68.7	1467.3	1730.1	1693.1	1752	1791	1744.4	995.6	1000.8	1082.2	1458.2	1544.2
High	Q6C924	Ornithine transcarbamylase OS=Yarrowia lipolytica (strain CLIB 122 / E 150) OX=284591 GN=YALI0_D14894g PE=3 SV=1	30	8	14	8	36.1	2106.2	2547.1	2406.4	2092.9	2144.3	2163.5	2506.4	2623.2	2643.4	2621.8	2589
High	Q6CD97	YALI0C02563p OS=Yarrowia lipolytica (strain CLIB 122 / E 150) OX=284591 GN=YALI0_C02563g PE=3 SV=1	28	9	12	9	35.4	1641.3	1415.3	1399.4	1517.9	1484.7	1427.5	1446.6	1485.9	1511.8	1608.4	1775.9
High	Q6C6T6	YALI0E06435p OS=Yarrowia lipolytica (strain CLIB 122 / E 150) OX=284591 GN=YALI0_E06435g PE=3 SV=1	17	9	12	9	69.3	2172.9	1806.3	2036.9	1797.4	1854.4	1829	2252.6	2419.4	2335.8	2036.4	1975.4
High	Q6CAL4	YALI0D01738p OS=Yarrowia lipolytica (strain CLIB 122 / E 150) OX=284591 GN=YALI0_D01738g PE=4 SV=1	30	10	12	10	36.6	3669	5482.5	3909.2	3489.4	3576.8	4065.9	2126.5	2898.5	2249.2	2806.5	3031
High	Q6C037	Ribosomal lysine N-methyltransferase 4 OS=Yarrowia lipolytica (strain CLIB 122 / E 150) OX=284591 GN=YALI0_F28061g PE=3 SV=1	23	9	11	9	51.8	2293.8	2958.6	2599.9	2168.3	2360.7	2225.6	1983.5	1987.7	2007.3	1641.6	1789.9
High	Q6CI71	YALI0A01045p OS=Yarrowia lipolytica (strain CLIB 122 / E 150) OX=284591 GN=YALI0_A01045g PE=4 SV=1	27	8	10	8	41.9	1876.1	1705.4	1841.8	1987.9	1992.9	1958.3	1894.3	1791.7	2051.5	2014.6	2014.2
High	Q6C6Z3	YALI0E05093p OS=Yarrowia lipolytica (strain CLIB 122 / E 150) OX=284591 GN=YALI0_E05093g PE=4 SV=1	21	8	12	8	51.9	3410.9	2975.3	2906.2	3270.9	3052.9	3094.2	2532.7	2496.3	2560.7	3632.8	3572.4
High	Q6C5A3	YALI0E19723p OS=Yarrowia lipolytica (strain CLIB 122 / E 150) OX=284591 GN=YALI0_E19723g PE=4 SV=1	56	5	13	5	17.4	2156.6	4141	3784.1	2983.8	3378.7	2945.8	1157.8	1184.9	1138.9	969.2	995.3
High	Q6CGB3	YALI0A20702p OS=Yarrowia lipolytica (strain CLIB 122 / E 150) OX=284591 GN=YALI0_A20702g PE=4 SV=1	16	8	13	8	56.1	2293.3	1718.7	1763.6	1863.2	1833.6	1898.1	2026.1	1959.9	2032.6	2225.8	2235.2
High	Q6C3Y0	YALI0E31361p OS=Yarrowia lipolytica (strain CLIB 122 / E 150) OX=284591 GN=YALI0_E31361g PE=3 SV=1	29	8	11	8	40.7	1507.4	2033	1672.4	1706.8	1741.8	1841.8	1452.1	1595	1411.9	1515	1551.1
High	Q6CI96	YALI0A00396p OS=Yarrowia lipolytica (strain CLIB 122 / E 150) OX=284591 GN=YALI0_A00396g PE=4 SV=1	18	6	8	6	52.4	688.2	1277.1	1214.9	1056.8	1066	1069.9	683.7	724.3	719	674.2	743.2
High	Q6CB57	YALI0C21758p OS=Yarrowia lipolytica (strain CLIB 122 / E 150) OX=284591 GN=YALI0_C21758g PE=4 SV=1	11	10	13	10	103.6	1444.3	1634.9	1869.3	1754.5	1757.8	1799.6	1342.2	1384.1	1445.3	1571.6	1565.1
High	Q6CGI6	YALI0A19008p OS=Yarrowia lipolytica (strain CLIB 122 / E 150) OX=284591 GN=YALI0_A19008g PE=4 SV=1	11	8	8	8	107.4	1167.2	958.7	998.3	1125.8	1114.9	1091.1	973.3	901.7	966.9	1160.1	1157
High	Q6C2J1	Mitochondrial Rho GTPase 1 OS=Yarrowia lipolytica (strain CLIB 122 / E 150) OX=284591 GN=GEM1 PE=3 SV=1	14	8	11	8	74.8	1197.8	1417	1344.6	1427.7	1458.9	1456.9	1042.8	1168.7	1082	1308.2	1325.6
High	Q6CEX2	YALI0B12210p OS=Yarrowia lipolytica (strain CLIB 122 / E 150) OX=284591 GN=YALI0_B12210g PE=4 SV=1	25	9	20	9	42.9	3355.7	2354.9	2473.3	2523.3	2541.1	2577.5	4221	3717.6	3762.8	3545.3	3376.5
High	Q6C1D4	YALI0F17270p OS=Yarrowia lipolytica (strain CLIB 122 / E 150) OX=284591 GN=YALI0_F17270g PE=4 SV=1	48	10	19	10	22.3	2557.4	2668.7	2708.5	3099	3020.5	2990	2577.1	2540.9	2626.2	3565.2	3794.8
High	Q6C1B9	YALI0F17600p OS=Yarrowia lipolytica (strain CLIB 122 / E 150) OX=284591 GN=YALI0_F17600g PE=4 SV=1	40	9	11	9	26.4	2145.7	2071.7	2265	1866.2	1831.8	1859.3	2780.2	2756.7	2670.1	1895	1799.7
High	Q6C019	Importin subunit alpha OS=Yarrowia lipolytica (strain CLIB 122 / E 150) OX=284591 GN=YALI0_F28501g PE=3 SV=1	13	6	11	6	58.9	1560.7	1438	1368.2	1484	1370.5	1446	1869.6	1762.7	1880.7	1961	1965.1
High	Q6C5E1	DNA polymerase alpha subunit B OS=Yarrowia lipolytica (strain CLIB 122 / E 150) OX=284591 GN=YALI0_E18832g PE=3 SV=1	19	9	11	9	66.4	1890.1	1924.9	1997.2	1739.2	1811.7	1796.9	1594.1	1671.7	1725.7	1629.6	1584.6
High	Q6CIA8	YALI0A00110p OS=Yarrowia lipolytica (strain CLIB 122 / E 150) OX=284591 GN=YALI0_A00110g PE=3 SV=1	13	11	16	9	99.9	2240.8	1543.2	1528.1	2033.7	1847.6	2625.8	2064.9	1723.5	2125.6	3624.1	3502.7
High	Q6C3B9	YALI0F00968p OS=Yarrowia lipolytica (strain CLIB 122 / E 150) OX=284591 GN=YALI0_F00968g PE=4 SV=2	11	10	11	10	131.3	1597.6	1459.8	1542.3	1535.5	1529.2	1555.9	1497.3	1422.4	1542.6	1663.4	1704.4
High	Q6C1L5	Selenoprotein O OS=Yarrowia lipolytica (strain CLIB 122 / E 150) OX=284591 GN=YALI0_F15191g PE=3 SV=1	23	10	13	10	67	1858.5	3164.4	2887.7	2575.7	2578.8	2765.1	1826.8	2165.7	1941.7	2033.9	1980.5
High	Q6CFK6	37S ribosomal protein S9, mitochondrial OS=Yarrowia lipolytica (strain CLIB 122 / E 150) OX=284591 GN=MRPS9 PE=3 SV=1	28	8	13	8	35.6	2365.3	1880.6	2025.1	1735.3	1759.2	1750.7	2470.9	2846.1	2562.9	1986.1	1778.6
High	Q6C7F7	Sensitive to high expression protein 9 homolog, mitochondrial OS=Yarrowia lipolytica (strain CLIB 122 / E 150) OX=284591 GN=SHE9 PE=3 SV=1	15	7	10	7	66.7	1399.5	1517.9	1531.8	1552.8	1613	1664.3	996.8	1002.3	1020.8	1162.8	1256.6
High	Q6CBH9	AP-2 complex subunit alpha OS=Yarrowia lipolytica (strain CLIB 122 / E 150) OX=284591 GN=YALI0_C18623g PE=3 SV=1	12	10	12	10	104.1	1545.9	1349.7	1347.4	1468.3	1414.2	1401	1507.9	1511.7	1601.7	1863.1	1829.7
High	Q6C3J1	YALI0E34397p OS=Yarrowia lipolytica (strain CLIB 122 / E 150) OX=284591 GN=YALI0_E34397g PE=4 SV=1	26	10	14	10	56.1	3789.3	2896.3	2929.4	3238.9	3123.9	3227.4	4875.9	4871	4890.1	4483.8	4161
High	Q6CCG7	YALI0C09526p OS=Yarrowia lipolytica (strain CLIB 122 / E 150) OX=284591 GN=YALI0_C09526g PE=4 SV=1	17	4	10	4	41.6	1592	1151	1300.1	1122.3	1183.9	1080.3	1109.2	1041.1	1119.9	872.6	979.7
High	Q6C8D1	Mediator of RNA polymerase II transcription subunit 5 OS=Yarrowia lipolytica (strain CLIB 122 / E 150) OX=284591 GN=NUT1 PE=3 SV=2	10	8	10	8	109	1269.1	1073.1	1068.8	1130.2	1133.6	1162.3	901.2	958.6	981.9	1147.2	1151.4
High	Q6C8C5	Pre-mRNA-splicing factor CWC22 OS=Yarrowia lipolytica (strain CLIB 122 / E 150) OX=284591 GN=CWC22 PE=3 SV=1	12	9	10	9	110.3	1418.8	1078.6	1104.3	1213.5	1127.4	1166.7	1309.6	1333.6	1358.1	1714.2	1632.1
High	Q6CEK5	Non-specific serine/threonine protein kinase OS=Yarrowia lipolytica (strain CLIB 122 / E 150) OX=284591 GN=YALI0_B14949g PE=4 SV=2	7	11	13	11	184.8	1524.9	1469.6	1444.6	1524.2	1453.2	1460.5	1410.5	1404.7	1427.2	1702.7	1701.7
High	Q6C5Z5	YALI0E13794p OS=Yarrowia lipolytica (strain CLIB 122 / E 150) OX=284591 GN=YALI0_E13794g PE=4 SV=1	24	8	10	8	52.3	2701.3	1224.3	1377.3	1153.8	1155	1190.2	1192.7	1196.8	1183	1328.4	1391.4
High	Q6CCY2	Probable metalloprotease ARX1 OS=Yarrowia lipolytica (strain CLIB 122 / E 150) OX=284591 GN=ARX1 PE=3 SV=1	20	9	11	9	52.6	1733.5	1711.4	1609.6	1955	1778.2	1846.7	3019.7	3048.3	2974.7	2731.5	2554
High	Q6CHZ7	Arp2/3 complex 34 kDa subunit OS=Yarrowia lipolytica (strain CLIB 122 / E 150) OX=284591 GN=YALI0_A03025g PE=3 SV=1	25	8	16	8	37.3	2398.4	3471.4	3128.4	3154	3250.2	3398.8	2923.7	3246.5	3230.2	3379.1	3266.3
High	Q6C4G8	YALI0E26917p OS=Yarrowia lipolytica (strain CLIB 122 / E 150) OX=284591 GN=YALI0_E26917g PE=4 SV=1	22	7	11	7	50.2	1573.6	2096.6	2165.8	1858.5	1859.1	1901.3	1218.9	1300.9	1467.7	2376.7	2378.9
High	Q6C948	YALI0D14102p OS=Yarrowia lipolytica (strain CLIB 122 / E 150) OX=284591 GN=YALI0_D14102g PE=4 SV=1	55	7	11	7	17.1	1170.6	1151.7	1018.9	1074.9	1082.5	1157.2	935.9	988.9	991.7	1117.7	1107.2
High	Q6C7L3	YALI0D27148p OS=Yarrowia lipolytica (strain CLIB 122 / E 150) OX=284591 GN=YALI0_D27148g PE=3 SV=2	28	10	21	9	44	1694.6	2339.5	2352	2145.2	2278.6	2236.5	1240.2	1225.8	1309	1500.7	1578.1
High	P09379	GTPase-activating protein GYP7 OS=Yarrowia lipolytica (strain CLIB 122 / E 150) OX=284591 GN=GYP7 PE=3 SV=2	15	10	15	10	84	2840.9	2592.8	2371.3	2386.2	2531.5	2683.2	1994.4	1896.2	1956.5	2581.9	2647
High	Q6C5D4	YALI0E18986p OS=Yarrowia lipolytica (strain CLIB 122 / E 150) OX=284591 GN=YALI0_E18986g PE=4 SV=2	65	5	103	1	51.3
High	Q6C736	YALI0E04070p OS=Yarrowia lipolytica (strain CLIB 122 / E 150) OX=284591 GN=YALI0_E04070g PE=3 SV=1	32	10	17	10	36.4	2267.4	3161.7	2562.9	2884.1	3087.6	2970.3	2604.1	2375.3	2631.8	2921.9	2903.3
High	Q6CHB4	Endoplasmic reticulum junction formation protein lunapark OS=Yarrowia lipolytica (strain CLIB 122 / E 150) OX=284591 GN=YALI0_A10549g PE=3 SV=2	23	8	10	8	39.7	1587.7	1351.8	1263.4	1234.6	1262	1275.4	1287.8	1215.9	1237.8	1574.7	1517
High	Q6C0P6	YALI0F22803p OS=Yarrowia lipolytica (strain CLIB 122 / E 150) OX=284591 GN=YALI0_F22803g PE=3 SV=1	19	9	14	9	56.4	3468.1	3050.3	2951.9	3360.7	3352.8	3325.4	4997.4	4757.2	4413.9	3919.4	3894.9
High	Q6CDU6	YALI0B21098p OS=Yarrowia lipolytica (strain CLIB 122 / E 150) OX=284591 GN=YALI0_B21098g PE=3 SV=1	15	9	11	9	70.2	2353.8	2440.6	2398.4	2734.4	2675.7	2643.7	2342.6	2297.4	2277.7	2464.4	2569.2
High	Q6C9S3	YALI0D08778p OS=Yarrowia lipolytica (strain CLIB 122 / E 150) OX=284591 GN=YALI0_D08778g PE=4 SV=1	30	11	17	10	36.7	2852.7	2821.5	3010.1	3348.3	3125.9	3216	2044.3	1877.3	1946.6	2653.5	2754.3
High	B5FVG1	NADH dehydrogenase [ubiquinone] 1 beta subcomplex subunit 7 OS=Yarrowia lipolytica (strain CLIB 122 / E 150) OX=284591 GN=YALI0_E31766g PE=1 SV=1	44	3	11	3	11.2	2140.6	1702.9	1784.8	1889.3	1871.6	1867.5	2094.5	2126.6	2121.2	1989.4	1886.5
High	Q6CD74	YALI0C03179p OS=Yarrowia lipolytica (strain CLIB 122 / E 150) OX=284591 GN=YALI0_C03179g PE=4 SV=1	19	8	15	8	59.9	2920.7	2177.6	2349.1	2207.3	2116.8	2203.5	2792.4	2807.5	2874.9	3159.1	3105.3
High	Q6C2D7	Ubiquitin OS=Yarrowia lipolytica (strain CLIB 122 / E 150) OX=284591 GN=YALI0_F08745g PE=3 SV=1	41	5	104	1	14.5	339.7	362.2	379.7	341.1	320.4	286	448.9	544.3	574.9	452.2	439.2
High	Q6CE86	3-ketodihydrosphingosine reductase TSC10 OS=Yarrowia lipolytica (strain CLIB 122 / E 150) OX=284591 GN=TSC10 PE=3 SV=1	25	8	11	8	40.7	1541.3	2042.6	2086.3	1915.8	1865.2	1968.7	1908.5	1999.9	1975.5	2017.7	1963.4
High	Q6CB59	YALI0C21692p OS=Yarrowia lipolytica (strain CLIB 122 / E 150) OX=284591 GN=YALI0_C21692g PE=4 SV=1	29	9	12	9	39	1964.7	2381.7	2413.4	2033.6	2080.6	2155.3	1709.7	1937.8	1857.3	1960.9	1935.1
High	Q6C036	Nucleolar GTP-binding protein 2 OS=Yarrowia lipolytica (strain CLIB 122 / E 150) OX=284591 GN=NOG2 PE=3 SV=1	20	11	12	11	57.6	1392.6	1199.1	1242.6	1427.8	1381.9	1354.7	1910.1	1892.1	1880	1715	1608.6
High	Q6C0S3	YALI0F22165p OS=Yarrowia lipolytica (strain CLIB 122 / E 150) OX=284591 GN=YALI0_F22165g PE=4 SV=1	15	9	12	9	100.3	1009.9	992.3	1017.2	1032.9	1065.4	1031.4	1342.9	1303.9	1276.9	1211.3	1150.8
High	Q6CCP7	YALI0C07656p OS=Yarrowia lipolytica (strain CLIB 122 / E 150) OX=284591 GN=YALI0_C07656g PE=4 SV=1	41	8	14	7	29.9	2198.4	3441.9	3298.8	4223.7	4022.3	3869.6	1771.9	1673.3	1889.6	2938.7	3132
High	Q6CG61	Polyadenylate tail-binding protein OS=Yarrowia lipolytica (strain CLIB 122 / E 150) OX=284591 GN=YALI0_B00616g PE=3 SV=1	17	7	8	7	63.8	1202.5	1668.8	1511.1	1267.1	1334.8	1299.5	1176.4	1195.8	1209.3	1122.2	1130.1
High	Q6C880	Protein transport protein SEC22 OS=Yarrowia lipolytica (strain CLIB 122 / E 150) OX=284591 GN=SEC22 PE=3 SV=1	45	9	13	9	24.8	3393.1	3333.7	3340.3	3090.2	3103.7	3193.6	3382.5	3453.6	3531.6	3864.8	3989.3
High	Q6C1K9	YALI0F15345p OS=Yarrowia lipolytica (strain CLIB 122 / E 150) OX=284591 GN=YALI0_F15345g PE=4 SV=1	21	11	13	11	60.5	2964.2	2183.2	2341.2	2337.9	2296.1	2274.6	3063.1	2979.1	3069	3395	3378
High	Q6C882	Protein STU1 OS=Yarrowia lipolytica (strain CLIB 122 / E 150) OX=284591 GN=STU1 PE=3 SV=2	8	9	12	9	174.2	2332.6	1446.5	1594.4	1653.1	1639.1	1607.6	1464.1	1337.8	1436	1768.9	1789.6
High	Q6C7A6	Cytosolic Fe-S cluster assembly factor NBP35 OS=Yarrowia lipolytica (strain CLIB 122 / E 150) OX=284591 GN=NBP35 PE=3 SV=1	22	5	11	5	36.5	869.4	769.6	863.5	827.9	828.3	888	1295.6	1237.6	1175	1094.4	1042.9
High	Q6C849	YALI0D22748p OS=Yarrowia lipolytica (strain CLIB 122 / E 150) OX=284591 GN=YALI0_D22748g PE=4 SV=2	18	7	12	7	50.7	1999.2	1822.9	1846.6	1794.1	1723.5	1766.4	2043.9	2075.3	2071.8	2283.5	2237.6
High	Q6CBY1	YALI0C14520p OS=Yarrowia lipolytica (strain CLIB 122 / E 150) OX=284591 GN=YALI0_C14520g PE=4 SV=1	25	7	15	7	35.4	2608.8	1970.5	2121.3	2413.1	2399	2389.3	2059.7	1979.4	2050.3	2389.1	2536.5
High	Q6CD00	YALI0C05126p OS=Yarrowia lipolytica (strain CLIB 122 / E 150) OX=284591 GN=YALI0_C05126g PE=3 SV=1	17	10	16	10	66	2460.9	2360.6	2671.2	2473.2	2567.1	2360	2068.6	2087.3	2088.9	2243.2	2279.1
High	Q6C5I7	YALI0E17743p OS=Yarrowia lipolytica (strain CLIB 122 / E 150) OX=284591 GN=YALI0_E17743g PE=4 SV=1	13	9	9	9	92.3	1256.6	1151	1171.6	1219.1	1237.1	1287.8	958.8	1040	1011.3	1071.1	1042.8
High	Q6C2R2	YALI0F05808p OS=Yarrowia lipolytica (strain CLIB 122 / E 150) OX=284591 GN=YALI0_F05808g PE=3 SV=1	51	3	33	3	10.9	5474.9	4928.6	4932.7	4136.2	4119.9	4291.2	6336	5769.4	5540.1	4892.7	5046.3
High	Q6CAZ0	Cleavage and polyadenylation specificity factor subunit 2 OS=Yarrowia lipolytica (strain CLIB 122 / E 150) OX=284591 GN=YALI0_C23232g PE=3 SV=1	11	7	11	7	88.8	1236.4	1435.9	1514.8	1562.1	1562.1	1602.6	1090.1	1100.4	1095.5	1310.1	1293.8
High	Q6C745	YALI0E03872p OS=Yarrowia lipolytica (strain CLIB 122 / E 150) OX=284591 GN=YALI0_E03872g PE=4 SV=1	25	8	12	8	48.9	1852.3	1704.6	1698.2	1772.2	1778.7	1705.8	2794.3	2828.8	2915	2959	2806.7
High	Q6CF35	tRNA (adenine(58)-N(1))-methyltransferase non-catalytic subunit TRM6 OS=Yarrowia lipolytica (strain CLIB 122 / E 150) OX=284591 GN=TRM6 PE=3 SV=1	25	10	10	10	55.4	1877.8	2011.7	1587.3	1635.2	1620.8	1670.7	2139.6	2109.8	2102.6	2145.5	1978.5
High	Q6CFS4	YALI0B04290p OS=Yarrowia lipolytica (strain CLIB 122 / E 150) OX=284591 GN=YALI0_B04290g PE=4 SV=1	12	8	9	8	95.9	1579	1390.2	1388.9	1702.8	1672	1727.7	949.3	842.4	929.4	1847.4	1878.9
High	Q6CA05	Mitochondrial import inner membrane translocase subunit OS=Yarrowia lipolytica (strain CLIB 122 / E 150) OX=284591 GN=YALI0_D06908g PE=3 SV=2	68	4	9	4	8.9	2008.6	1494.3	1608.4	1627.4	1577.4	1566.3	2545.5	2465.4	2441.4	2045.4	2088.4
High	Q6C955	YALI0D13882p OS=Yarrowia lipolytica (strain CLIB 122 / E 150) OX=284591 GN=YALI0_D13882g PE=3 SV=2	39	6	34	6	17.6	5488.3	4578.3	4899.7	4166.5	4229	4040.9	5319.4	5519	5389.1	4289.6	4215
High	Q6CBP2	YALI0C16819p OS=Yarrowia lipolytica (strain CLIB 122 / E 150) OX=284591 GN=YALI0_C16819g PE=3 SV=1	27	8	11	8	34.2	1900.8	1675.7	1575.9	1693.9	1697	1710.2	1668.6	1786.5	1743.8	2217.6	2254.8
High	Q6CES2	YALI0B13442p OS=Yarrowia lipolytica (strain CLIB 122 / E 150) OX=284591 GN=YALI0_B13442g PE=4 SV=1	11	9	11	9	105.7	1870.3	1672.3	1712.1	1909.8	1852	1855.2	2165.4	2248.3	2156.7	2111.8	2001.6
High	Q6C055	3'(2'),5'-bisphosphate nucleotidase OS=Yarrowia lipolytica (strain CLIB 122 / E 150) OX=284591 GN=YALI0_F27665g PE=3 SV=1	30	8	15	8	35.9	3678.3	4506	4390	4513.1	4445.7	4558.3	2780	2881.3	2885.6	3082.6	3237.6
High	Q6CH20	YALI0A13585p OS=Yarrowia lipolytica (strain CLIB 122 / E 150) OX=284591 GN=YALI0_A13585g PE=3 SV=1	19	11	15	11	65.6	2285.9	1600.7	1749.7	1470.6	1446.4	1433.1	2891.3	2698.7	2888.7	2667.6	2591.7
High	Q6CHX5	YALI0A03773p OS=Yarrowia lipolytica (strain CLIB 122 / E 150) OX=284591 GN=YALI0_A03773g PE=4 SV=1	28	9	12	9	37.4	2216.6	1615.7	1743.3	1703.9	1688.5	1660.6	2581.7	2529.6	2525.4	2025.7	1937.3
High	Q6C926	Acyl carrier protein OS=Yarrowia lipolytica (strain CLIB 122 / E 150) OX=284591 GN=YALI0_D14850g PE=1 SV=1	38	3	17	3	12	2780.8	4376.5	4143	3549.6	3788.7	3316.5	1807.3	1989.7	1885.2	2010.6	2116.9
High	Q6CDH0	Nascent polypeptide-associated complex subunit alpha OS=Yarrowia lipolytica (strain CLIB 122 / E 150) OX=284591 GN=EGD2 PE=3 SV=1	57	5	7	5	21.2	1276.9	2338.8	1779.8	1320.2	1427	1432.5	635.2	935.6	735.5	460.1	480.7
High	Q6C3M9	ATPase GET3 OS=Yarrowia lipolytica (strain CLIB 122 / E 150) OX=284591 GN=GET3 PE=3 SV=1	30	8	17	8	36	1633.1	1660.6	1604.2	1735.2	1696.1	1701.7	2250.1	2409.8	2384.2	2112.5	2139.3
High	Q6CD92	YALI0C02717p OS=Yarrowia lipolytica (strain CLIB 122 / E 150) OX=284591 GN=YALI0_C02717g PE=4 SV=1	16	8	10	8	64.9	1362.6	1622.7	1540.8	1482.1	1484.4	1396.1	1657.8	1619.3	1650.1	1667.2	1640
High	Q6CBH3	Probable hexaprenyl pyrophosphate synthase, mitochondrial OS=Yarrowia lipolytica (strain CLIB 122 / E 150) OX=284591 GN=COQ1 PE=3 SV=1	21	10	11	10	49.4	2200.9	1861.7	2152.3	1960.2	1903.9	1865.8	2737.6	2711.8	2568.3	1972.4	1901.5
High	W0TYQ4	YALI0A19404p OS=Yarrowia lipolytica (strain CLIB 122 / E 150) OX=284591 GN=YALI0_A19404g PE=4 SV=1	5	11	13	11	216.4	2768.6	2033.4	1959.4	2199.2	2041.1	2201.4	2516.8	2404.2	2418.5	2770.5	2732.4
High	Q6C3N1	YALI0E33451p OS=Yarrowia lipolytica (strain CLIB 122 / E 150) OX=284591 GN=YALI0_E33451g PE=4 SV=1	18	6	8	6	61.6	959.2	1753.5	1754.9	1560.8	1625.4	1549.5	911.7	830.2	859.6	954.3	961.3
High	Q6C2Z7	Endoribonuclease YSH1 OS=Yarrowia lipolytica (strain CLIB 122 / E 150) OX=284591 GN=YSH1 PE=3 SV=2	14	9	12	9	92.1	1902.4	2406.2	2607.8	2830.4	2795.9	2650.1	2271.9	2286	2378	2656.7	2736.2
High	Q6C721	YALI0E04444p OS=Yarrowia lipolytica (strain CLIB 122 / E 150) OX=284591 GN=YALI0_E04444g PE=4 SV=1	17	11	14	11	83.5	2316.4	2099.6	2125.1	2470.7	2371.1	2385.5	2400.9	2351.6	2329.9	2648.4	2765.7
High	Q6CHH7	YALI0A08734p OS=Yarrowia lipolytica (strain CLIB 122 / E 150) OX=284591 GN=YALI0_A08734g PE=3 SV=1	29	7	12	7	49	1319	2373	2043.6	1511.6	1657	1687.6	865	1091.6	1123.3	1309.5	1272.4
High	Q6CBJ6	2-methoxy-6-polyprenyl-1,4-benzoquinol methylase, mitochondrial OS=Yarrowia lipolytica (strain CLIB 122 / E 150) OX=284591 GN=COQ5 PE=3 SV=1	29	6	14	6	33.1	1502.3	2216.5	1898.5	1656.3	1882.3	1791.8	1630.2	1682.6	1586.1	1438.6	1488
High	Q6C0A6	26S proteasome regulatory subunit RPN11 OS=Yarrowia lipolytica (strain CLIB 122 / E 150) OX=284591 GN=YALI0_F26411g PE=3 SV=1	20	6	14	6	34.7	3152.5	3306.7	3158.1	3298.5	3287.2	3243	3762.9	3834.6	3784.8	3544.9	3613.1
High	Q6C3C8	YALI0F00770p OS=Yarrowia lipolytica (strain CLIB 122 / E 150) OX=284591 GN=YALI0_F00770g PE=4 SV=1	9	11	14	11	133.1	3189	2452.1	2713.3	2960.2	2778.9	3004.1	2236.4	2174	2403.7	2775.8	2761.9
High	Q6CGG4	YALI0A19580p OS=Yarrowia lipolytica (strain CLIB 122 / E 150) OX=284591 GN=YALI0_A19580g PE=4 SV=1	10	11	12	11	145	2227.4	2249.6	2031.4	2977.8	2989.1	3239.6	1141.3	1098.6	1180	1866.3	1964
High	Q6CHE3	YALI0A09790p OS=Yarrowia lipolytica (strain CLIB 122 / E 150) OX=284591 GN=YALI0_A09790g PE=4 SV=1	32	10	13	10	43.2	1752.9	1604.7	1671.5	1941.4	1839.9	1852.2	1231	1194.1	1255	1426.2	1458.4
High	Q6CFE4	YALI0B07755p OS=Yarrowia lipolytica (strain CLIB 122 / E 150) OX=284591 GN=YALI0_B07755g PE=4 SV=1	15	6	6	5	65.5	666.3	587.5	675.1	420.8	449.7	432.5	1525.4	1791.6	1440.9	577.4	550.7
High	Q6CCE3	YALI0C10098p OS=Yarrowia lipolytica (strain CLIB 122 / E 150) OX=284591 GN=YALI0_C10098g PE=4 SV=2	48	8	9	8	21.7	1973.3	2461.2	2234.6	1852.6	1921.7	1782.9	1632.2	1625.8	1615.9	1875.9	1856.4
High	Q6C4P3	YALI0E24805p OS=Yarrowia lipolytica (strain CLIB 122 / E 150) OX=284591 GN=YALI0_E24805g PE=3 SV=1	24	6	12	6	32.5	2790.6	2466.7	2604.6	2117.3	2107.9	2180.1	3345.2	3392.7	3207	2299.1	2225.7
High	Q6CDM8	YALI0B22726p OS=Yarrowia lipolytica (strain CLIB 122 / E 150) OX=284591 GN=YALI0_B22726g PE=3 SV=1	8	8	9	8	127.3	1364.9	1252.1	1220.6	1170.1	1251.2	1253.6	1423.2	1382.7	1381.7	1444.1	1408.8
High	Q6CDF4	YALI0C00957p OS=Yarrowia lipolytica (strain CLIB 122 / E 150) OX=284591 GN=YALI0_C00957g PE=4 SV=1	16	11	13	11	75.3	2273.5	1940.7	2037.6	1887.7	2051.2	1851.5	2171.8	2093	2230.2	2306.3	2131.2
High	Q6CD43	YALI0C03916p OS=Yarrowia lipolytica (strain CLIB 122 / E 150) OX=284591 GN=YALI0_C03916g PE=4 SV=1	10	10	13	10	124.6	1624.6	1492.6	1544.1	1724.1	1683.7	1719	1285.1	1206.1	1348.3	1514.3	1597.1
High	Q6CF63	YALI0B09991p OS=Yarrowia lipolytica (strain CLIB 122 / E 150) OX=284591 GN=YALI0_B09991g PE=4 SV=1	9	9	14	9	120.6	2889.8	2658.8	2627.4	2795.1	2865.6	2798.8	2040.8	1863.1	2111.5	2186.3	2145.2
High	Q6C3T3	YALI0E32307p OS=Yarrowia lipolytica (strain CLIB 122 / E 150) OX=284591 GN=YALI0_E32307g PE=4 SV=1	19	8	10	8	56.8	1211.2	1760.4	1813.2	1626.1	1722.5	1838	906.8	958.3	946.7	1144.7	1183.1
High	Q6C6Q6	YALI0E07183p OS=Yarrowia lipolytica (strain CLIB 122 / E 150) OX=284591 GN=YALI0_E07183g PE=3 SV=1	23	9	14	9	43.6	4695.8	3034.9	3100.9	3262.1	3327	3333.3	3420.8	3344.4	3363.4	3703.9	3984.6
High	Q6C0R4	YALI0F22421p OS=Yarrowia lipolytica (strain CLIB 122 / E 150) OX=284591 GN=YALI0_F22421g PE=4 SV=2	21	7	9	7	45.8	1567	1865.4	1745.2	1728.3	1705.3	1703.6	1179	1301.7	1273.2	1231	1369.2
High	Q6C7I1	YALI0E00660p OS=Yarrowia lipolytica (strain CLIB 122 / E 150) OX=284591 GN=YALI0_E00660g PE=4 SV=1	20	11	13	11	58.1	2090.2	1546.3	1595.1	1664.1	1622.3	1657.8	2697	2651.4	2564.8	2167.5	2118.2
High	Q6C9V4	Carboxypeptidase OS=Yarrowia lipolytica (strain CLIB 122 / E 150) OX=284591 GN=YALI0_D08052g PE=3 SV=1	23	10	14	10	52.7	3010.5	2729.7	2404.7	3645.4	3793.9	4106.1	3120.2	2751.3	2897.1	3457	3785.1
High	Q6BZW2	YALI0F30437p OS=Yarrowia lipolytica (strain CLIB 122 / E 150) OX=284591 GN=YALI0_F30437g PE=4 SV=1	35	6	12	6	22.6	2346.6	1600.9	1799.7	1555.8	1566.4	1623.6	3233.7	3134.9	2928.3	2303.1	2290.1
High	Q6C653	YALI0E12353p OS=Yarrowia lipolytica (strain CLIB 122 / E 150) OX=284591 GN=YALI0_E12353g PE=3 SV=1	37	9	16	9	29.5	3042.6	2570.7	2700.8	2270.1	2370.3	2386.9	3553.6	3800.7	3507.9	2693.5	2680.7
High	Q6CB34	YALI0C22253p OS=Yarrowia lipolytica (strain CLIB 122 / E 150) OX=284591 GN=YALI0_C22253g PE=4 SV=1	20	11	12	11	59.3	2332.8	2011.3	2069.6	2024	2014.3	1968.8	1939	1954.3	1996.5	1858.8	1955
High	Q6C1R8	Kinase OS=Yarrowia lipolytica (strain CLIB 122 / E 150) OX=284591 GN=YALI0_F14025g PE=3 SV=1	11	9	11	9	115	1210.8	1094	1157.3	1158.1	1199.3	1251.6	866.7	800.7	894.8	1041.1	1064.7
High	Q6C2E1	YALI0F08657p OS=Yarrowia lipolytica (strain CLIB 122 / E 150) OX=284591 GN=YALI0_F08657g PE=4 SV=1	16	9	9	9	74.6	1253.7	1201	1267.7	1306.6	1312.2	1313.4	1477.6	1536.6	1410.5	1189.4	1171.3
High	Q6C753	YALI0E03696p OS=Yarrowia lipolytica (strain CLIB 122 / E 150) OX=284591 GN=YALI0_E03696g PE=4 SV=1	22	8	13	8	47.2	1983	1958.1	2085.4	2040.3	2019.6	2001.6	1552.2	1503	1563.6	1907.6	1955.5
High	Q6BZQ9	Pro-apoptotic serine protease NMA111 OS=Yarrowia lipolytica (strain CLIB 122 / E 150) OX=284591 GN=NMA111 PE=3 SV=2	12	11	13	11	108.5	1467.2	1304.8	1331.9	1347	1293.2	1306.2	2005.7	2002.5	2081.5	1850.7	1793.9
High	Q6C0X5	YALI0F20966p OS=Yarrowia lipolytica (strain CLIB 122 / E 150) OX=284591 GN=YALI0_F20966g PE=3 SV=1	32	10	22	10	34.4	2273	2143.4	2068.9	2375.3	2321.5	2380.2	2493.7	2399.4	2428.4	2534.8	2411.1
High	Q6CBU8	YALI0C15334p OS=Yarrowia lipolytica (strain CLIB 122 / E 150) OX=284591 GN=YALI0_C15334g PE=4 SV=1	12	8	9	8	80.7	1818.4	1525.4	1617.7	1818	1853.3	1682.7	1474.9	1467.5	1548	1656.3	1776.9
High	Q6CGR9	YALI0A16797p OS=Yarrowia lipolytica (strain CLIB 122 / E 150) OX=284591 GN=YALI0_A16797g PE=4 SV=1	15	8	9	8	69.1	2524.8	1832.6	1985.8	2152.7	2037.9	2085.5	2112.4	2032.8	2147.7	2645.1	2772.7
High	Q6CET0	YALI0B13222p OS=Yarrowia lipolytica (strain CLIB 122 / E 150) OX=284591 GN=YALI0_B13222g PE=4 SV=1	11	10	10	10	107.4	1376.7	1378.5	1224.5	1315.2	1224.6	1294.2	1265.5	1458.3	1302.9	1272.8	1314.3
High	Q6C2Q8	YALI0F05896p OS=Yarrowia lipolytica (strain CLIB 122 / E 150) OX=284591 GN=YALI0_F05896g PE=4 SV=1	15	7	8	7	81.2	1241.7	1284.9	1249.3	1284.8	1293.6	1302.7	831.6	901.9	952.9	1127.3	1171.4
High	Q6C7X7	YALI0D24519p OS=Yarrowia lipolytica (strain CLIB 122 / E 150) OX=284591 GN=YALI0_D24519g PE=4 SV=1	37	10	13	10	31.9	2753	2381.7	2461.7	2564	2532.2	2541.4	2229.7	2114.3	2103	1986.1	2014.2
High	Q6C2L3	YALI0F06864p OS=Yarrowia lipolytica (strain CLIB 122 / E 150) OX=284591 GN=YALI0_F06864g PE=4 SV=1	15	9	10	9	76.3	934.5	1188	1216.2	1125.6	1161.5	1066.2	725.4	747.4	748	713.1	715.1
High	Q6C4U7	60S ribosomal protein L30 OS=Yarrowia lipolytica (strain CLIB 122 / E 150) OX=284591 GN=RPL30 PE=3 SV=1	47	4	21	4	11.6	2317.5	2906.2	2882.5	1759.4	1911	1832.2	2622.3	2743.4	2709	2225.5	2216.8
High	Q6C8E1	YALI0D20416p OS=Yarrowia lipolytica (strain CLIB 122 / E 150) OX=284591 GN=YALI0_D20416g PE=3 SV=2	16	9	15	9	65.1	3995.4	2492.5	2646.7	2836.6	2611	2756.5	3588	3548.3	3518.6	3941.5	3853.6
High	Q6C569	YALI0E20581p OS=Yarrowia lipolytica (strain CLIB 122 / E 150) OX=284591 GN=YALI0_E20581g PE=3 SV=1	61	8	46	8	13	5851.6	4292.5	4932.1	4372.1	4443.5	4424.8	6962.9	6857.9	6792.3	5760.7	5551.2
High	Q6CBB8	YALI0C20265p OS=Yarrowia lipolytica (strain CLIB 122 / E 150) OX=284591 GN=YALI0_C20265g PE=4 SV=1	7	11	13	6	165.2	1708.7	1427.4	1561.4	1077.6	1048.3	1069.1	1603.5	1662.3	1726.1	1801.9	1730
High	Q6CC88	YALI0C11473p OS=Yarrowia lipolytica (strain CLIB 122 / E 150) OX=284591 GN=YALI0_C11473g PE=4 SV=1	35	6	31	6	21.7	8034.8	6371.5	7079.8	5945.3	6094.6	6309.2	8993.3	9303.5	8946.5	7452.5	7215.2
High	Q6C0A2	DNA mismatch repair protein OS=Yarrowia lipolytica (strain CLIB 122 / E 150) OX=284591 GN=YALI0_F26499g PE=3 SV=1	10	9	9	9	128.3	1632.6	1541	1626.8	1305	1312.2	1354	1326.4	1362.4	1391.6	1339.2	1286.5
High	Q6CG31	YALI0B01320p OS=Yarrowia lipolytica (strain CLIB 122 / E 150) OX=284591 GN=YALI0_B01320g PE=4 SV=1	15	11	16	11	96.9	3414	2598.5	2772.7	2450.6	2419.2	2445.9	3916.6	3826.7	3876.4	3334.6	3299.3
High	Q6C927	YALI0D14784p OS=Yarrowia lipolytica (strain CLIB 122 / E 150) OX=284591 GN=YALI0_D14784g PE=4 SV=1	18	8	10	7	57	1410.4	1086.2	1178.9	1378	1329.1	1393.7	1106	1080.9	1135.5	1452.1	1404.7
High	Q6C573	YALI0E20493p OS=Yarrowia lipolytica (strain CLIB 122 / E 150) OX=284591 GN=YALI0_E20493g PE=3 SV=1	40	11	15	11	29.9	2701.5	2796.4	2863.2	2280.5	2340	2381.2	3251.6	3355.9	3185.1	2303.9	2234.3
High	Q6CI37	YALI0A02068p OS=Yarrowia lipolytica (strain CLIB 122 / E 150) OX=284591 GN=YALI0_A02068g PE=3 SV=1	24	8	13	8	39.6	3667.8	2964	3092.5	2801.4	2801.5	2940.2	3371.2	3415.5	3336.1	3951.3	3780.7
High	Q6CB02	YALI0C22968p OS=Yarrowia lipolytica (strain CLIB 122 / E 150) OX=284591 GN=YALI0_C22968g PE=4 SV=2	16	7	11	7	66.1	1047.6	1027.5	947.7	1258.8	1184.7	1239.2	809.7	775.9	830.3	1212.2	1259.6
High	Q6C7E4	YALI0E01496p OS=Yarrowia lipolytica (strain CLIB 122 / E 150) OX=284591 GN=YALI0_E01496g PE=3 SV=1	36	8	12	8	28.8	2529.9	2520.8	2605.6	2376.4	2562.3	2758.8	2680.1	2702.5	2687.9	2491.2	2566.9
High	Q6CHN0	Actin cytoskeleton-regulatory complex protein SLA1 OS=Yarrowia lipolytica (strain CLIB 122 / E 150) OX=284591 GN=SLA1 PE=3 SV=1	8	6	9	6	122.8	1497.4	1628	1593.3	1585.1	1677.1	1669	1115.3	1131.1	1194	1307.4	1341.9
High	Q6C0V8	YALI0F21329p OS=Yarrowia lipolytica (strain CLIB 122 / E 150) OX=284591 GN=YALI0_F21329g PE=4 SV=2	12	9	9	8	91.8	1712.3	1069.9	1053.4	1307.9	1251	1266.1	1484.2	1437.5	1522.5	1730.1	1657.1
High	Q6BZQ4	YALI0F31713p OS=Yarrowia lipolytica (strain CLIB 122 / E 150) OX=284591 GN=YALI0_F31713g PE=4 SV=1	14	8	11	8	79.1	1520.7	1336.9	1284.5	1490.4	1435.4	1499.7	1235.3	1311.3	1330.6	1644.7	1572.7
High	Q6C361	YALI0F02343p OS=Yarrowia lipolytica (strain CLIB 122 / E 150) OX=284591 GN=YALI0_F02343g PE=4 SV=1	18	3	21	3	27.7	2270.9	2304.7	2409.9	2256.1	2320.3	2265.7	1532.2	1607.2	1539.5	2201.8	2310.6
High	Q6CD02	YALI0C05082p OS=Yarrowia lipolytica (strain CLIB 122 / E 150) OX=284591 GN=YALI0_C05082g PE=3 SV=2	49	5	22	5	12.3	4301	3137.2	3460.3	2980.2	3037.5	2879.2	5045.3	5278.4	5254.4	4526.6	4222.9
High	Q6CEN5	YALI0B14289p OS=Yarrowia lipolytica (strain CLIB 122 / E 150) OX=284591 GN=YALI0_B14289g PE=3 SV=1	13	8	9	8	94.6	819.7	1013.1	973.3	1441.2	1458.6	1380.1	406.3	399.7	379.9	623.3	712.3
High	Q6C9P3	ATP-dependent RNA helicase DBP3 OS=Yarrowia lipolytica (strain CLIB 122 / E 150) OX=284591 GN=DBP3 PE=3 SV=1	17	9	10	9	59.8	3237.4	2165.4	2325.7	2653.5	2534.4	2573.8	3486.5	3402.2	3338.9	2983.6	2819.4
High	Q6C521	YALI0E21758p OS=Yarrowia lipolytica (strain CLIB 122 / E 150) OX=284591 GN=YALI0_E21758g PE=4 SV=1	16	7	9	7	60.9	1866.5	1401.3	1476.6	1861.6	1748.6	1711.4	1635.5	1569.9	1628.7	1987.2	1990.1
High	Q6CFR5	YALI0B04488p OS=Yarrowia lipolytica (strain CLIB 122 / E 150) OX=284591 GN=YALI0_B04488g PE=4 SV=2	7	8	8	8	167.8	821.9	542.5	624.7	551.7	527	548.9	690.1	660.9	659.8	639.1	623.7
High	Q6C196	YALI0F18172p OS=Yarrowia lipolytica (strain CLIB 122 / E 150) OX=284591 GN=YALI0_F18172g PE=4 SV=1	14	8	15	8	70	3452.2	2733.8	2818.9	3174.2	3122.4	3211	4821.3	4893.7	4731.9	4432.6	4335.3
High	Q6C6R1	Nicotinate-nucleotide pyrophosphorylase [carboxylating] OS=Yarrowia lipolytica (strain CLIB 122 / E 150) OX=284591 GN=YALI0_E07073g PE=3 SV=1	32	10	15	10	31.7	3685.1	3484.9	3587.6	3044.6	3083.3	2952.6	3982.9	3909.4	3912.2	2784.3	2837.3
High	Q6C8N1	Allantoicase OS=Yarrowia lipolytica (strain CLIB 122 / E 150) OX=284591 GN=YALI0_D18337g PE=3 SV=1	28	8	15	8	37.7	2070.3	2113.8	2268.5	2516.2	2548.3	2436.1	2451.9	2306.1	2477.9	2634.5	2737.9
High	Q6CCF1	RNA polymerase II degradation factor 1 OS=Yarrowia lipolytica (strain CLIB 122 / E 150) OX=284591 GN=YALI0_C09933g PE=3 SV=1	9	7	10	7	78.3	2730.2	3321.4	3270.6	2596.5	2753	2621.5	1398.2	1483.2	1441.5	1315.5	1423.3
High	Q6C0Y9	Elongator complex protein 1 OS=Yarrowia lipolytica (strain CLIB 122 / E 150) OX=284591 GN=YALI0_F20658g PE=3 SV=1	10	10	10	10	128.2	1503.9	2009	1404	1464.2	1475.9	1505.2	1575	1505.6	1440.6	1529.6	1576.8
High	Q6C6V6	YALI0E05907p OS=Yarrowia lipolytica (strain CLIB 122 / E 150) OX=284591 GN=YALI0_E05907g PE=4 SV=1	21	8	11	8	43.6	1486.1	1740.9	1493	1315.6	1426.9	1405.3	1339.3	1387	1436.8	1348.1	1326
High	Q6C0N6	YALI0F23133p OS=Yarrowia lipolytica (strain CLIB 122 / E 150) OX=284591 GN=YALI0_F23133g PE=4 SV=1	14	9	9	9	73.1	2356.5	1818.5	1731.5	1996.7	1924	1951.1	2145.3	2168	2116	2495.2	2395.4
High	Q6CEZ2	YALI0B11704p OS=Yarrowia lipolytica (strain CLIB 122 / E 150) OX=284591 GN=YALI0_B11704g PE=3 SV=1	24	6	12	6	30.9	1366.2	1550.1	1698	1586.3	1600.7	1567.4	1211.5	1208.2	1281.6	1255.4	1272
High	Q6CBW0	Stress response protein NST1 OS=Yarrowia lipolytica (strain CLIB 122 / E 150) OX=284591 GN=NST1 PE=3 SV=1	12	8	10	8	100.2	1625.1	1648.4	1438.2	1408.1	1386.5	1476.7	1839	1860.4	1765.9	1862.1	1867.9
High	Q6CHK1	Phosphodiesterase OS=Yarrowia lipolytica (strain CLIB 122 / E 150) OX=284591 GN=YALI0_A08041g PE=3 SV=1	18	11	15	11	70.8	2289.3	2230.9	2114.4	2396.5	2456	2400	1608.6	1745	1710.8	1963.4	1932.2
High	Q6C8G7	YALI0D19822p OS=Yarrowia lipolytica (strain CLIB 122 / E 150) OX=284591 GN=YALI0_D19822g PE=4 SV=1	13	9	10	9	89.3	1932.4	2291.4	2314.2	2160.5	2153.7	2293.1	1468.7	1400.2	1373	1463.4	1495.1
High	Q6CEY6	YALI0B11836p OS=Yarrowia lipolytica (strain CLIB 122 / E 150) OX=284591 GN=YALI0_B11836g PE=3 SV=1	11	8	9	8	90.4	1516	1830.6	1500.3	1437.1	1385.8	1512.4	1926.3	1919.7	1967.4	1874.5	1855.2
High	Q6C619	Nuclear protein localization protein 4 OS=Yarrowia lipolytica (strain CLIB 122 / E 150) OX=284591 GN=NPL4 PE=3 SV=2	16	7	10	7	61.6	1845.7	2206.6	2085.9	2205.8	2189.7	2279.9	2276.7	2270.6	2222.5	2151.2	2103.2
High	Q6C9G0	Histone transcription regulator 3 homolog OS=Yarrowia lipolytica (strain CLIB 122 / E 150) OX=284591 GN=HIR3 PE=3 SV=2	7	11	13	11	215.7	1893.6	1628.4	1742.4	1956.6	1770.6	1868.8	1871	1871.2	1923.3	2461.3	2419
High	Q6C4V4	E3 ubiquitin-protein ligase PEP5 OS=Yarrowia lipolytica (strain CLIB 122 / E 150) OX=284591 GN=YALI0_E23408g PE=3 SV=1	11	12	13	12	113.7	2474.2	2030	2227.4	2484	2403.4	2395.8	2170.4	2057.9	2098.8	2622.1	2758.7
High	Q6CHB0	YALI0A10637p OS=Yarrowia lipolytica (strain CLIB 122 / E 150) OX=284591 GN=YALI0_A10637g PE=4 SV=1	11	10	15	10	95.2	2702.9	2238	2260.4	2353	2290.5	2407.4	2237.7	2276.4	2403.9	3203.1	3207.4
High	Q6C2M1	YALI0F06688p OS=Yarrowia lipolytica (strain CLIB 122 / E 150) OX=284591 GN=YALI0_F06688g PE=3 SV=1	46	6	14	6	16.1	2731.6	1623.6	1663.4	2150.7	2021.2	1905.2	2178.8	2115.4	2194.9	2684.7	2663.7
High	Q6CH58	ATP-dependent rRNA helicase RRP3 OS=Yarrowia lipolytica (strain CLIB 122 / E 150) OX=284591 GN=RRP3 PE=3 SV=1	21	8	8	8	53.2	2500.9	2044	2065.9	2149.5	2144.3	2128.6	2677.8	2716.6	2701.6	2385.3	2450.7
High	Q6C9R9	Phosphatidylinositol transfer protein SFH5 OS=Yarrowia lipolytica (strain CLIB 122 / E 150) OX=284591 GN=SFH5 PE=3 SV=1	22	9	14	9	39.9	3392.1	3090.5	3586	3329.3	3269.5	3275.2	4030.2	3950.2	3926.2	3729.2	3755.4
High	Q6C9F1	Aspartokinase OS=Yarrowia lipolytica (strain CLIB 122 / E 150) OX=284591 GN=YALI0_D11704g PE=3 SV=1	19	10	14	10	54.7	1959.6	1882.9	1771.5	1563	1599.3	1661	2664.5	2559.7	2612.8	2227.6	2152.7
High	Q6CFY4	YALI0B02544p OS=Yarrowia lipolytica (strain CLIB 122 / E 150) OX=284591 GN=YALI0_B02544g PE=4 SV=1	8	10	10	7	167	933.3	715.8	746.6	524.8	501.1	523.6	773.7	705.7	662.6	724.5	765.2
High	Q6C4K6	YALI0E25982p OS=Yarrowia lipolytica (strain CLIB 122 / E 150) OX=284591 GN=YALI0_E25982g PE=3 SV=1	24	10	15	6	60.1	1354.4	2041.5	2133	1143.5	1240.8	1152.9	1094.4	1310.3	1246.3	982.6	1019.3
High	Q6C3T6	YALI0E32241p OS=Yarrowia lipolytica (strain CLIB 122 / E 150) OX=284591 GN=YALI0_E32241g PE=3 SV=1	23	8	9	8	48.2	1819.3	1646.8	1741	1664.8	1558.4	1622.8	1847.9	1786.3	2073.8	2124.1	2232
High	Q6CEZ1	DNA helicase OS=Yarrowia lipolytica (strain CLIB 122 / E 150) OX=284591 GN=YALI0_B11726g PE=3 SV=1	13	9	10	9	93.2	1545.7	1245.3	1198.2	1397.4	1386.1	1365.3	1699.8	1717.4	1713.4	1875.8	1863.8
High	Q6CEG4	YALI0B15840p OS=Yarrowia lipolytica (strain CLIB 122 / E 150) OX=284591 GN=YALI0_B15840g PE=3 SV=1	29	8	13	8	36.2	2740.4	3057.8	3014.5	2846.1	2938.8	2909.8	2883	2977.2	2803.5	2303.5	2275.8
High	Q6CEJ8	YALI0B15103p OS=Yarrowia lipolytica (strain CLIB 122 / E 150) OX=284591 GN=YALI0_B15103g PE=3 SV=2	29	5	23	5	19.7	2962.7	2348.4	2519	2226.2	2266.8	2122.3	3440.3	3532.4	3479.4	3000.1	2904.3
High	Q6C5X5	YALI0E14322p OS=Yarrowia lipolytica (strain CLIB 122 / E 150) OX=284591 GN=YALI0_E14322g PE=4 SV=1	22	6	13	4	30.3	926.4	875.5	986.2	947.5	962.1	910.8	1131.7	1278.8	1177.2	1086.1	1044.1
High	Q6C8S2	YALI0D17446p OS=Yarrowia lipolytica (strain CLIB 122 / E 150) OX=284591 GN=YALI0_D17446g PE=3 SV=1	30	8	14	8	40.4	1969.6	1979.5	1680.2	1976.7	1998	1947.6	2187.9	2167	2316.3	2682.8	2657.4
High	Q6C2F8	YALI0F08283p OS=Yarrowia lipolytica (strain CLIB 122 / E 150) OX=284591 GN=YALI0_F08283g PE=4 SV=1	20	8	15	8	46.5	2173.3	2020.9	2199.7	1854.8	1918.5	1810.5	2341.7	2326.9	2301.6	2032.9	1984.4
High	Q99145	ATP phosphoribosyltransferase OS=Yarrowia lipolytica (strain CLIB 122 / E 150) OX=284591 GN=HIS1 PE=3 SV=1	28	7	13	7	32	2138.1	2044.7	2086.5	1956	2041.4	1987.8	3377	3530.7	3323.6	2638.9	2407.3
High	Q6CEG9	YALI0B15708p OS=Yarrowia lipolytica (strain CLIB 122 / E 150) OX=284591 GN=YALI0_B15708g PE=4 SV=1	13	7	14	7	76.2	1733	2231.1	2162.1	1932.8	2049	2058.8	1700.7	1817.5	1770	1644.5	1656.6
High	Q6C1X9	YALI0F12551p OS=Yarrowia lipolytica (strain CLIB 122 / E 150) OX=284591 GN=YALI0_F12551g PE=3 SV=1	16	7	10	7	50.6	1236.7	1241.2	1401.9	1332.5	1343.9	1354	2526.7	2289.2	2250.7	1456.2	1481.1
High	Q6C4M7	YALI0E25201p OS=Yarrowia lipolytica (strain CLIB 122 / E 150) OX=284591 GN=YALI0_E25201g PE=4 SV=1	8	10	12	10	150.7	1007.8	822.2	723.1	814.9	806.3	834.7	1193	1102.1	1139.1	1378.8	1351.7
High	Q6CBB1	S-formylglutathione hydrolase OS=Yarrowia lipolytica (strain CLIB 122 / E 150) OX=284591 GN=YALI0_C20405g PE=3 SV=1	22	7	20	7	35.9	3227.9	3372.2	2914.3	3464	3379.1	3498.3	3221.7	3214.9	3238.9	3740	3662.8
High	Q6C6L0	YALI0E08602p OS=Yarrowia lipolytica (strain CLIB 122 / E 150) OX=284591 GN=YALI0_E08602g PE=4 SV=1	25	8	11	8	36.7	1600.1	1589.9	1824	1401.3	1436.4	1379.7	2037.7	2077.4	2081.5	1514.5	1490.6
High	P41924	Ras-like GTP-binding protein RYL1 OS=Yarrowia lipolytica (strain CLIB 122 / E 150) OX=284591 GN=RYL1 PE=3 SV=1	43	8	21	7	22.6	3515	3465.7	3424.3	3838.8	3598.8	3723.2	3607.3	3650.5	3699.4	4504	4431.6
High	Q6C881	YALI0D21934p OS=Yarrowia lipolytica (strain CLIB 122 / E 150) OX=284591 GN=YALI0_D21934g PE=3 SV=1	28	6	7	6	28.9	1599.4	1344.1	1526	1213.4	1212.4	1211	2105.8	1971.8	1984.7	1471.2	1377.1
High	Q6CFU3	YALI0B03762p OS=Yarrowia lipolytica (strain CLIB 122 / E 150) OX=284591 GN=YALI0_B03762g PE=4 SV=1	14	8	12	8	76.8	2129	2213.2	2190.5	2265.8	2282	2387.4	2299.7	2293.9	2235.5	2694.1	2564.4
High	Q6C1F1	YALI0F16874p OS=Yarrowia lipolytica (strain CLIB 122 / E 150) OX=284591 GN=YALI0_F16874g PE=4 SV=1	16	9	15	9	68.4	2830.1	3075.2	2939.5	2679.3	2819.9	2765.4	2627.6	2642.2	2721.1	2927.2	3038.9
High	Q6CCV1	YALI0C06281p OS=Yarrowia lipolytica (strain CLIB 122 / E 150) OX=284591 GN=YALI0_C06281g PE=4 SV=1	19	7	10	7	54.8	1325.1	1570.2	1487.4	1637.1	1664.9	1651.9	1152.2	1149	1208	1347.3	1384.9
High	Q6C058	YALI0F27599p OS=Yarrowia lipolytica (strain CLIB 122 / E 150) OX=284591 GN=YALI0_F27599g PE=4 SV=1	15	9	10	9	83.5	1114.4	1476.7	1302.9	1198.4	1214.3	1229.9	991.8	960.7	1043.9	1078.8	1122.8
High	Q6C782	YALI0E03014p OS=Yarrowia lipolytica (strain CLIB 122 / E 150) OX=284591 GN=YALI0_E03014g PE=4 SV=1	27	6	7	6	40.7	974.9	2371	1432.3	1316.5	1433.7	1418.8	1015.2	1001.5	1028.1	935.1	937.9
High	Q6CA64	YALI0D05547p OS=Yarrowia lipolytica (strain CLIB 122 / E 150) OX=284591 GN=YALI0_D05547g PE=4 SV=2	27	7	8	7	39	684.1	1084.4	1086.7	950.6	977.8	975.9	534.8	542.8	521.9	723.6	750.1
High	Q6C310	YALI0F03542p OS=Yarrowia lipolytica (strain CLIB 122 / E 150) OX=284591 GN=YALI0_F03542g PE=4 SV=1	10	9	14	9	120.2	1866.4	1940	1973.7	1942.9	2009.3	1997.3	1865.5	1816	1745.5	1891.8	1808
High	Q6C7A3	YALI0E02420p OS=Yarrowia lipolytica (strain CLIB 122 / E 150) OX=284591 GN=YALI0_E02420g PE=4 SV=1	13	8	12	8	70.6	1919.8	1830.6	1795.2	1865.6	1836	1834.6	1642.1	1750.2	1738.7	1974.2	2070.9
High	Q6C0A9	YALI0F26345p OS=Yarrowia lipolytica (strain CLIB 122 / E 150) OX=284591 GN=YALI0_F26345g PE=3 SV=1	19	8	13	8	47.6	2943.1	2663.9	2640.6	2698.6	2593.4	2625.9	2816.2	2802.6	2856.3	3252.4	3240.8
High	Q6CF05	Proteasome subunit beta OS=Yarrowia lipolytica (strain CLIB 122 / E 150) OX=284591 GN=YALI0_B11374g PE=3 SV=1	24	4	12	4	24.3	1597.5	1434.5	1306.2	1509.7	1516.6	1540	1957.1	2146	1897.8	2062.5	2091.2
High	Q6CAB0	Inositol-1-monophosphatase OS=Yarrowia lipolytica (strain CLIB 122 / E 150) OX=284591 GN=YALI0_D04378g PE=3 SV=2	29	9	14	9	32.1	2910.7	2113.5	2364.9	2766.8	2611.8	2677.4	2547	2411.3	2326.3	2961.1	2827.8
High	Q6CDQ3	YALI0B22154p OS=Yarrowia lipolytica (strain CLIB 122 / E 150) OX=284591 GN=YALI0_B22154g PE=4 SV=1	38	7	10	7	22.6	2237.2	2504.9	2674.9	2438.3	2578.4	2572.1	1715.9	1844.8	1769.7	1923.4	2041.4
High	Q6C0L5	YALI0F23661p OS=Yarrowia lipolytica (strain CLIB 122 / E 150) OX=284591 GN=YALI0_F23661g PE=4 SV=1	24	9	13	5	41.8	1072.9	1004.3	1066.2	1232.5	1226.7	1162.5	1186.6	1035.6	1178.8	1180	1179.6
High	Q6CI08	Eukaryotic translation initiation factor 3 subunit I OS=Yarrowia lipolytica (strain CLIB 122 / E 150) OX=284591 GN=TIF34 PE=3 SV=1	23	8	11	8	37.2	2434.3	3577.2	3450.8	2774.3	3005.1	2863.4	2456.2	2705.8	2458.8	2077.7	2100.8
High	Q6C474	Tyrosine--tRNA ligase OS=Yarrowia lipolytica (strain CLIB 122 / E 150) OX=284591 GN=YALI0_E29139g PE=3 SV=1	19	8	9	8	58.6	2459.1	2610.3	2084.3	1998.2	1959.2	1983.2	2712.1	2768	2766	2362.7	2365.4
High	Q6CCS2	YALI0C06996p OS=Yarrowia lipolytica (strain CLIB 122 / E 150) OX=284591 GN=YALI0_C06996g PE=3 SV=1	32	8	11	8	38.2	892.3	1440	1817.3	1344.8	1354.5	1447.2	1114.8	1199.9	1101.9	1170.7	1039.2
High	Q6C5M4	YALI0E16797p OS=Yarrowia lipolytica (strain CLIB 122 / E 150) OX=284591 GN=YALI0_E16797g PE=4 SV=1	16	10	11	10	72.5	1828.7	3156	3218.3	3430.4	3366.7	3258.1	744.8	755.8	775.1	763.5	789.6
High	Q6CDX5	YALI0B20460p OS=Yarrowia lipolytica (strain CLIB 122 / E 150) OX=284591 GN=YALI0_B20460g PE=4 SV=1	24	11	16	11	55.1	1399	1711.1	1869.9	1897.2	1844.3	1867.7	1251.7	1279.3	1411.8	1711.6	2091
High	Q6CE59	Mannose-6-phosphate isomerase OS=Yarrowia lipolytica (strain CLIB 122 / E 150) OX=284591 GN=YALI0_B18348g PE=3 SV=1	16	8	15	8	45.6	3250	2551	2763.4	2732.5	2686.9	2686	3409.6	3275.4	3311.6	3340.5	3380.7
High	Q6C5Q9	YALI0E15994p OS=Yarrowia lipolytica (strain CLIB 122 / E 150) OX=284591 GN=YALI0_E15994g PE=3 SV=1	38	6	10	6	19.4	2307.6	2317	2420.9	2335.4	2252.9	2313.2	3282.5	3058.6	2997.6	3179.6	3234.4
High	Q6CFQ3	YALI0B04862p OS=Yarrowia lipolytica (strain CLIB 122 / E 150) OX=284591 GN=YALI0_B04862g PE=4 SV=1	10	7	8	7	96.4	857.6	1596.5	1322	1256.9	1314.4	1337.8	1316.5	1386.7	1293	1071.3	1035.1
High	Q6C6M6	YALI0E08162p OS=Yarrowia lipolytica (strain CLIB 122 / E 150) OX=284591 GN=YALI0_E08162g PE=4 SV=1	15	8	10	8	58	1041.8	1451.5	1451.6	1245.7	1305.6	1298.7	1128.1	1263.3	1095	784.4	721.4
High	Q6CBF1	Proteasome endopeptidase complex OS=Yarrowia lipolytica (strain CLIB 122 / E 150) OX=284591 GN=YALI0_C19382g PE=3 SV=1	30	8	14	8	27.8	2527.4	4516.5	3214.6	3370.8	3356.9	3496.2	2248.2	2108.8	2287.4	2249.5	2551.9
High	Q6CBZ0	PAN2-PAN3 deadenylation complex subunit PAN3 OS=Yarrowia lipolytica (strain CLIB 122 / E 150) OX=284591 GN=PAN3 PE=3 SV=1	14	9	12	9	73.9	2021.1	1964	1978.6	2116.1	2140.5	2090.4	1564.8	1647.4	1776	2051.7	2089.7
High	Q6C8Z7	YALI0D15532p OS=Yarrowia lipolytica (strain CLIB 122 / E 150) OX=284591 GN=YALI0_D15532g PE=3 SV=1	22	9	11	9	42.9	2325.4	1781.3	1811.9	2118.7	2082.2	1959.5	1907.7	1750.3	1906	2536.3	2545.8
High	Q6C287	YALI0F09856p OS=Yarrowia lipolytica (strain CLIB 122 / E 150) OX=284591 GN=YALI0_F09856g PE=4 SV=1	18	7	10	7	60.3	1231.8	861.9	949.2	1034.6	1052.1	1039.5	1258.2	1189	1212.4	1279.1	1327.4
High	Q6CD41	YALI0C04004p OS=Yarrowia lipolytica (strain CLIB 122 / E 150) OX=284591 GN=YALI0_C04004g PE=4 SV=1	15	8	18	8	52.8	2206.5	2866.1	2776.8	2762.4	2811.5	2753.4	2061.4	2009.2	1973.2	2237.2	2396.8
High	Q6C4G1	Translationally-controlled tumor protein homolog OS=Yarrowia lipolytica (strain CLIB 122 / E 150) OX=284591 GN=YALI0E27071g PE=3 SV=1	46	6	29	6	18.9	5143.5	4358.9	4267.8	3904.6	3868.4	3651.1	5124.7	5339.4	5235.3	4423.3	4342.2
High	Q6C0A5	YALI0F26433p OS=Yarrowia lipolytica (strain CLIB 122 / E 150) OX=284591 GN=YALI0_F26433g PE=3 SV=1	16	8	9	8	72.6	1497	1206.4	1189.5	1136.1	1212.2	1183.9	1554.7	1690.2	1548.6	1243.9	1233
High	Q6C735	YALI0E04092p OS=Yarrowia lipolytica (strain CLIB 122 / E 150) OX=284591 GN=YALI0_E04092g PE=4 SV=1	11	8	11	8	77.4	2286.2	2469.2	2250.2	2012.6	1993.9	2049.8	2675.7	2765.4	2716.2	2681.6	2629.3
High	Q6C0P1	YALI0F23023p OS=Yarrowia lipolytica (strain CLIB 122 / E 150) OX=284591 GN=YALI0_F23023g PE=3 SV=1	8	6	10	6	109.3	1534	1347.4	1168.7	1574.7	1491.3	1617.2	1422.2	1314.1	1461	1630.2	1765.9
High	Q6C752	YALI0E03718p OS=Yarrowia lipolytica (strain CLIB 122 / E 150) OX=284591 GN=YALI0_E03718g PE=4 SV=1	17	8	10	8	58.8	1453.2	1824.6	1632.1	1644.2	1642.7	1674.9	1121.8	1190.6	1107.4	957.7	934.5
High	Q6C7B6	YALI0E02134p OS=Yarrowia lipolytica (strain CLIB 122 / E 150) OX=284591 GN=YALI0_E02134g PE=4 SV=1	27	6	11	6	35.4	1403.7	2482.8	2454.4	2580.3	2670.7	2434.1	1440.3	1301.3	1573.4	1685	2236.4
High	Q6C1I9	YALI0F15873p OS=Yarrowia lipolytica (strain CLIB 122 / E 150) OX=284591 GN=YALI0_F15873g PE=4 SV=1	19	8	17	8	55.8	3167.9	2540.6	2293.7	2271.9	2291.3	2359.9	4295.2	4360.4	4143.3	3472.6	3174.4
High	Q6C7Y6	YALI0D24321p OS=Yarrowia lipolytica (strain CLIB 122 / E 150) OX=284591 GN=YALI0_D24321g PE=4 SV=1	26	7	7	7	41	1029.7	912.8	1018.5	1082.5	1017.3	1036.6	885.3	917.8	931.5	1185.3	1117.6
High	Q6CF59	U3 small nucleolar ribonucleoprotein protein MPP10 OS=Yarrowia lipolytica (strain CLIB 122 / E 150) OX=284591 GN=YALI0_B10065g PE=3 SV=1	16	9	10	9	72.8	2023.6	1825.9	1958.7	2088.1	2077.4	2118.7	2279.2	2236.5	2233.1	2095.3	2147.7
High	Q6C002	tRNA-dihydrouridine synthase OS=Yarrowia lipolytica (strain CLIB 122 / E 150) OX=284591 GN=YALI0_F29205g PE=3 SV=1	30	11	12	11	43.9	1530.4	1366.2	1363.7	1315.2	1328.1	1232.3	1670.7	1596.2	1666.2	1666.4	1677.8
High	Q6C2Q6	Cysteine proteinase 1, mitochondrial OS=Yarrowia lipolytica (strain CLIB 122 / E 150) OX=284591 GN=YALI0_F05940g PE=3 SV=1	21	10	13	10	57.7	1509.2	1017.7	1055.4	1214.2	1133.1	1183.8	2444.2	2421.1	2474.1	2292	2525.1
High	Q6CC66	Endo-1,3(4)-beta-glucanase OS=Yarrowia lipolytica (strain CLIB 122 / E 150) OX=284591 GN=YALI0_C12056g PE=3 SV=2	10	7	8	7	85.4	1707.3	1483.8	1640.7	1265.2	1281	1300.1	1453.2	1453.4	1507.8	1812.7	1816.4
High	Q6C3N9	YALI0E33319p OS=Yarrowia lipolytica (strain CLIB 122 / E 150) OX=284591 GN=YALI0_E33319g PE=4 SV=1	16	8	13	8	58.6	2115.1	1699.3	1758.5	1823.6	1774.4	1746.8	2103.9	1972.2	2068.7	2333.2	2226.1
High	Q6C825	Golgi SNAP receptor complex member 1 OS=Yarrowia lipolytica (strain CLIB 122 / E 150) OX=284591 GN=YALI0_D23353g PE=3 SV=1	42	8	10	8	24.7	1960.3	1890.2	1917.9	1968.7	2136.3	2124.9	1457	1371.4	1502.7	1701.4	1870.3
High	Q6C0V2	YALI0F21483p OS=Yarrowia lipolytica (strain CLIB 122 / E 150) OX=284591 GN=YALI0_F21483g PE=4 SV=1	27	6	8	6	34.7	1723.6	1662.4	1555.2	1797.2	1734.8	1751.3	1583	1613.5	1574.6	1399.3	1439.3
High	Q6C238	Exocyst complex component EXO84 OS=Yarrowia lipolytica (strain CLIB 122 / E 150) OX=284591 GN=EXO84 PE=3 SV=1	15	9	10	9	72.5	2039.9	2214.9	2297.3	2088.4	2172.7	2183.4	1532.6	1595	1635.1	1682.2	1685.7
High	Q6C5M3	YALI0E16819p OS=Yarrowia lipolytica (strain CLIB 122 / E 150) OX=284591 GN=YALI0_E16819g PE=4 SV=1	19	6	8	6	37	1427.2	1406	1534.6	1609.6	1555.9	1725.2	1430.3	1439	1464.7	1558.5	1494.6
High	Q6CG56	Deoxyhypusine synthase OS=Yarrowia lipolytica (strain CLIB 122 / E 150) OX=284591 GN=DYS1 PE=3 SV=1	19	5	10	5	37.4	2032.5	1530.1	1684.8	1935.5	1790.6	1852.5	2307.7	2382.9	2439.8	2598.1	2444.3
High	Q6CDR2	YALI0B21912p OS=Yarrowia lipolytica (strain CLIB 122 / E 150) OX=284591 GN=YALI0_B21912g PE=4 SV=1	59	6	8	6	21.5	352.8	408.1	359.2	387.2	423.2	389.5	296.5	315	284.2	336.5	348.1
High	Q6CFQ1	YALI0B04906p OS=Yarrowia lipolytica (strain CLIB 122 / E 150) OX=284591 GN=YALI0_B04906g PE=4 SV=1	14	7	8	7	63.7	1287.2	1892.3	2097.3	1616.6	1561	1553.6	1238.6	1359.7	1388.9	1239.1	1237.5
High	Q6CBU1	YALI0C15488p OS=Yarrowia lipolytica (strain CLIB 122 / E 150) OX=284591 GN=YALI0_C15488g PE=4 SV=1	17	8	12	7	55.1	1344.1	3709	4070.2	2071	2087.4	2518	445.9	507.5	421.8	457.9	446.4
High	Q6CDG8	YALI0C00649p OS=Yarrowia lipolytica (strain CLIB 122 / E 150) OX=284591 GN=YALI0_C00649g PE=4 SV=1	46	9	16	8	26.3	2758.5	3581.1	3062.4	2949.6	2881.5	2934.9	1977.8	1997	2026.2	2935.8	2885.6
High	Q6CA56	YALI0D05731p OS=Yarrowia lipolytica (strain CLIB 122 / E 150) OX=284591 GN=YALI0_D05731g PE=3 SV=1	69	7	20	5	14.8	859.3	692.4	727	663.6	618.2	594.9	1161.5	1265.2	1250.5	1035.8	834.7
High	Q6C1U3	YALI0F13343p OS=Yarrowia lipolytica (strain CLIB 122 / E 150) OX=284591 GN=YALI0_F13343g PE=3 SV=1	5	10	13	10	236.7	1553.6	1890	2012	2038.9	1982.9	1928.8	2015.6	1841	2081.9	2484.2	2584.5
High	W0TYM2	YALI0E09086p OS=Yarrowia lipolytica (strain CLIB 122 / E 150) OX=284591 GN=YALI0_E09086g PE=4 SV=1	13	8	10	8	87.1	1376.7	1224.2	1202.2	1245.8	1262.8	1273.7	1150.9	1087.2	1136.5	1518.7	1487.3
High	Q6CBH1	Alkyl transferase OS=Yarrowia lipolytica (strain CLIB 122 / E 150) OX=284591 GN=YALI0_C18799g PE=3 SV=1	32	8	9	8	30.3	1562.3	1058.5	1103.4	1278	1228.1	1236.8	1676.5	1666.4	1669.8	1788.5	1657.2
High	Q6CGC7	YALI0A20416p OS=Yarrowia lipolytica (strain CLIB 122 / E 150) OX=284591 GN=YALI0_A20416g PE=3 SV=1	14	9	10	9	87.8	2197.9	1430.7	1451.8	1438.5	1470.5	1414.8	1911.9	1854.7	1895.8	2039.6	1977.9
High	Q6CFP5	Peptide hydrolase OS=Yarrowia lipolytica (strain CLIB 122 / E 150) OX=284591 GN=YALI0_B05104g PE=3 SV=1	16	6	22	6	45.3	3924.9	2439.7	2384.3	3260.6	3211.6	3137.1	3806.1	3571.1	3863.3	4976.1	4787.2
High	Q6C017	YALI0F28545p OS=Yarrowia lipolytica (strain CLIB 122 / E 150) OX=284591 GN=YALI0_F28545g PE=4 SV=1	19	8	11	8	49.1	1421.9	1900.7	1900	1963.2	1914.1	2102.1	1515.3	1597.9	1583.2	1740.1	1606.3
High	Q6CBT5	YALI0C15653p OS=Yarrowia lipolytica (strain CLIB 122 / E 150) OX=284591 GN=YALI0_C15653g PE=4 SV=1	14	8	10	8	71	2073.7	1779.6	1857.5	2120.7	2044.4	2054.1	1517.2	1535.7	1596.5	2012	2037.4
High	Q6C1I3	Eukaryotic translation initiation factor 3 subunit H OS=Yarrowia lipolytica (strain CLIB 122 / E 150) OX=284591 GN=YALI0F16005g PE=3 SV=1	23	6	7	6	38.5	953.1	1327.5	1437.2	1343.4	1412.6	1274.2	1594.1	1617.8	1748	1490.7	1600.8
High	Q6CCS5	YALI0C06930p OS=Yarrowia lipolytica (strain CLIB 122 / E 150) OX=284591 GN=YALI0_C06930g PE=3 SV=1	13	7	10	7	64.9	2068.5	1862.2	1985.5	2092.7	2120.5	2001.6	2057.9	2071.6	2198.1	2904.1	2861.5
High	Q6C068	YALI0F27379p OS=Yarrowia lipolytica (strain CLIB 122 / E 150) OX=284591 GN=YALI0_F27379g PE=4 SV=1	12	5	7	5	72.3	724.4	751.7	778.7	833.5	788.6	805.2	758.9	688.2	733.2	893.1	906.6
High	Q6CEJ2	Proteasome endopeptidase complex OS=Yarrowia lipolytica (strain CLIB 122 / E 150) OX=284591 GN=YALI0_B15224g PE=4 SV=1	27	7	14	7	31.1	1916.8	2133.5	2238.2	2442.6	2356.9	2352.4	3162.8	3337.6	3429	3587.8	3480.3
High	Q6C3B6	DNA ligase OS=Yarrowia lipolytica (strain CLIB 122 / E 150) OX=284591 GN=YALI0_F01034g PE=3 SV=1	14	10	10	10	82.7	951.6	874.7	940.5	889.9	882.6	903.4	1236.5	1212.7	1347	1436.1	1337.9
High	Q6CB89	YALI0C21065p OS=Yarrowia lipolytica (strain CLIB 122 / E 150) OX=284591 GN=YALI0_C21065g PE=4 SV=1	20	8	14	8	60.4	1140.7	1117.4	998.5	1329.6	1260.5	1220.6	901.6	869.1	921.8	1181.8	1283
High	Q6C046	NEDD8-activating enzyme E1 regulatory subunit OS=Yarrowia lipolytica (strain CLIB 122 / E 150) OX=284591 GN=YALI0_F27863g PE=3 SV=1	18	7	7	7	56.5	958.2	940.8	913.1	902.1	936.4	916.6	853.5	856	876.7	1072.4	1054
High	Q6CEN7	YALI0B14245p OS=Yarrowia lipolytica (strain CLIB 122 / E 150) OX=284591 GN=YALI0_B14245g PE=3 SV=1	11	8	12	8	79.9	1718.4	2120.5	2071.8	1860.1	1932	1985.8	1568.9	1477.5	1544.8	1594.2	1675.6
High	Q6CAG8	Ubiquitin carboxyl-terminal hydrolase OS=Yarrowia lipolytica (strain CLIB 122 / E 150) OX=284591 GN=YALI0_D02871g PE=3 SV=1	17	6	11	6	52.9	1694.3	1691.5	1719.4	1718.5	1705.4	1727.3	1539.7	1694	1518.7	1316.6	1315.7
High	Q6C308	Mediator of RNA polymerase II transcription subunit 15 OS=Yarrowia lipolytica (strain CLIB 122 / E 150) OX=284591 GN=YALI0_F03575g PE=3 SV=2	7	8	8	8	158	1133.4	1118	997.6	1047	1058.2	1018.9	863.8	790.5	883.2	1144.2	1217.7
High	Q6C1Y6	YALI0F12331p OS=Yarrowia lipolytica (strain CLIB 122 / E 150) OX=284591 GN=YALI0_F12331g PE=4 SV=2	24	5	17	5	27.2	3658.3	3574.6	3559.5	4046.3	3734.6	4096.8	1892.6	1951.4	2062.8	3623.3	3766.7
High	Q6C215	YALI0F11671p OS=Yarrowia lipolytica (strain CLIB 122 / E 150) OX=284591 GN=YALI0_F11671g PE=4 SV=1	30	5	10	5	30.2	1673.7	3132.5	2448.9	2601.7	2749.5	2669	1351.7	1622.5	1411.6	1305.1	1303.1
High	Q6CI09	YALI0A02673p OS=Yarrowia lipolytica (strain CLIB 122 / E 150) OX=284591 GN=YALI0_A02673g PE=4 SV=1	30	7	12	7	29.9	2531	3442	2369.6	2883	2845	2868.8	2480.7	2322.8	2383.6	2243.4	2335.2
High	Q6C2U0	1-(5-phosphoribosyl)-5-[(5-phosphoribosylamino)methylideneamino] imidazole-4-carboxamide isomerase OS=Yarrowia lipolytica (strain CLIB 122 / E 150) OX=284591 GN=HIS6 PE=3 SV=1	36	7	8	7	29.1	1493.8	1544	1564.6	1620	1751.7	1561.5	1794.9	1832.4	1805.3	1846.9	1872.4
High	Q6C0E7	YALI0F25399p OS=Yarrowia lipolytica (strain CLIB 122 / E 150) OX=284591 GN=YALI0_F25399g PE=3 SV=1	62	8	20	6	14.8	2161	1850.7	2057.6	2064.3	1958.2	2029.2	2975.3	2953.2	2868.6	3192.4	3039.8
High	Q6CAY1	YALI0C23430p OS=Yarrowia lipolytica (strain CLIB 122 / E 150) OX=284591 GN=YALI0_C23430g PE=4 SV=1	12	7	9	7	92.3	1563.4	1402.4	1563.6	1453.6	1445.1	1465.8	949.4	929.6	979.8	1190	1206.1
High	Q6CG74	Nicotinate phosphoribosyltransferase OS=Yarrowia lipolytica (strain CLIB 122 / E 150) OX=284591 GN=YALI0_B00220g PE=3 SV=1	21	9	14	9	46	1910.8	1405	1580.6	1729.1	1718.7	1746.4	1749.9	1600.7	1674.1	2151.1	2079.4
High	Q6CF17	YALI0B11066p OS=Yarrowia lipolytica (strain CLIB 122 / E 150) OX=284591 GN=YALI0_B11066g PE=4 SV=1	13	5	8	5	83.7	1548.8	934.2	1012.4	1222.1	1201.1	1054	1171.9	1099	1196.2	1262	1305.3
High	Q6C6T0	Acyl-coenzyme A oxidase OS=Yarrowia lipolytica (strain CLIB 122 / E 150) OX=284591 GN=YALI0_E06567g PE=3 SV=1	16	9	11	8	77.6	1760.5	1677.6	1734.7	1271.2	1263.8	1317.2	1466.2	1509.2	1480.9	1248.2	1247.3
High	Q6CGA2	YALI0A20944p OS=Yarrowia lipolytica (strain CLIB 122 / E 150) OX=284591 GN=YALI0_A20944g PE=3 SV=1	24	7	11	7	32.6	2520.9	2275	2304.5	2817.2	2645.6	2667.8	2537.8	2479.9	2557.2	2970.4	2822.2
High	Q6C6P7	YALI0E07513p OS=Yarrowia lipolytica (strain CLIB 122 / E 150) OX=284591 GN=YALI0_E07513g PE=4 SV=1	24	6	8	6	33	1372.5	1704.9	1572.1	1798.8	1734.1	1798.1	1113.5	1111.6	992.3	1191.5	1293.7
High	Q6CDI2	YALI0C00319p OS=Yarrowia lipolytica (strain CLIB 122 / E 150) OX=284591 GN=YALI0_C00319g PE=4 SV=1	27	6	8	5	31.9	1402.2	1088.4	890.7	1069.9	1090.1	1107.3	1813.2	1906.4	1815	1263.8	1221
High	Q6C3L7	Non-specific serine/threonine protein kinase OS=Yarrowia lipolytica (strain CLIB 122 / E 150) OX=284591 GN=YALI0_E33774g PE=4 SV=1	6	8	9	8	148.6	808.8	611.5	668	764.4	762	796.7	794.9	833.8	862.9	1098.8	1060.2
High	Q6CGF3	YALI0A19822p OS=Yarrowia lipolytica (strain CLIB 122 / E 150) OX=284591 GN=YALI0_A19822g PE=4 SV=1	21	8	10	8	44.4	1074.8	872.2	975	999.3	917.2	953.2	877.2	823.4	881.4	981.4	956.1
High	Q6CAG7	YALI0D02893p OS=Yarrowia lipolytica (strain CLIB 122 / E 150) OX=284591 GN=YALI0_D02893g PE=4 SV=2	45	6	9	6	17.2	1205.4	1589.6	1602.3	1679.3	1701.1	1619.8	1004.9	1013.7	1032.8	1060.5	1239
High	Q6C191	YALI0F18282p OS=Yarrowia lipolytica (strain CLIB 122 / E 150) OX=284591 GN=YALI0_F18282g PE=4 SV=1	24	5	10	4	23.5	1270	1257.1	1234.4	1473.9	1527.3	1266.7	1030	997	996.9	1188.5	1263.7
High	Q6CA35	Ubiquitin-activating enzyme E1-like OS=Yarrowia lipolytica (strain CLIB 122 / E 150) OX=284591 GN=YALI0_D06259g PE=3 SV=1	17	9	13	9	67.3	2379.7	2287.3	2260.3	2199.8	2193.1	2144.8	2435.1	2460.1	2544.6	3082.1	3127.9
High	Q6C7Y9	YALI0D24233p OS=Yarrowia lipolytica (strain CLIB 122 / E 150) OX=284591 GN=YALI0_D24233g PE=3 SV=1	7	6	9	6	124.8	791.2	955.4	918.3	877.8	923.8	898.7	640.9	608.5	662.7	770.3	735.4
High	Q6CI31	YALI0A02200p OS=Yarrowia lipolytica (strain CLIB 122 / E 150) OX=284591 GN=YALI0_A02200g PE=3 SV=1	14	9	10	9	86.6	1563.5	1234.6	1155.9	1182.1	1144.6	1193.6	1107.4	1037.8	1141.7	1569.6	1550.3
High	Q6C7G0	Pre-rRNA-processing protein PNO1 OS=Yarrowia lipolytica (strain CLIB 122 / E 150) OX=284591 GN=PNO1 PE=3 SV=1	22	6	11	6	28.5	1784.6	2046.2	2061.9	2098.2	2147.8	2117	3088.3	3171.5	3146.7	2931.4	2648.4
High	Q6CHH9	YALI0A08646p OS=Yarrowia lipolytica (strain CLIB 122 / E 150) OX=284591 GN=YALI0_A08646g PE=4 SV=1	24	7	11	7	39.6	1838.2	2746.1	2410.8	1983.7	2189.1	2064.8	1429.9	1361.6	1336.8	1451.9	1463.7
High	Q6C103	Pre-rRNA-processing protein RIX1 OS=Yarrowia lipolytica (strain CLIB 122 / E 150) OX=284591 GN=YALI0_F20350g PE=3 SV=1	11	7	10	7	71.9	2011.8	1886.8	1801.4	2090.1	2065.9	2156.5	2065.1	2077.3	1966.4	1938.5	1958.4
High	Q6BZS4	YALI0F31273p OS=Yarrowia lipolytica (strain CLIB 122 / E 150) OX=284591 GN=YALI0_F31273g PE=4 SV=1	32	7	19	7	24	4447.4	2505.7	2526.2	3409.6	3195.5	3321.1	4650.8	4169	4351.3	5362.6	5360.5
High	Q6C1G3	YALI0F16511p OS=Yarrowia lipolytica (strain CLIB 122 / E 150) OX=284591 GN=YALI0_F16511g PE=4 SV=1	12	5	8	5	59.4	1115.1	1120.1	1123.6	1206.2	1220.7	1255.7	745.7	712.5	764	1092	1136.9
High	Q6C9H7	Anthranilate synthase component 2 OS=Yarrowia lipolytica (strain CLIB 122 / E 150) OX=284591 GN=YALI0_D11110g PE=4 SV=1	22	9	12	9	52.4	2794.2	2701	2875.5	2548.1	2600.3	2551.4	3290.3	3113.1	3132.2	3019.4	3020.3
High	Q6CI78	Serine/threonine-protein phosphatase OS=Yarrowia lipolytica (strain CLIB 122 / E 150) OX=284591 GN=YALI0_A00891g PE=3 SV=1	22	6	8	5	52.5	1055.2	1237.9	1035.9	1188.7	1176	1160.5	1134.4	1177.5	1249.5	1489.2	1464.6
High	Q6C9E8	YALI0D11770p OS=Yarrowia lipolytica (strain CLIB 122 / E 150) OX=284591 GN=YALI0_D11770g PE=3 SV=1	17	7	20	7	45.5	3472.7	2739.4	2542.1	2792.6	2616.2	2709.9	4345.6	4375.5	4323.7	4606.1	4301.9
High	Q6C3U5	YALI0E32043p OS=Yarrowia lipolytica (strain CLIB 122 / E 150) OX=284591 GN=YALI0_E32043g PE=4 SV=1	12	9	9	9	85.6	1155.1	1058	1064.6	1126.3	1131.7	1100.8	1446.6	1447.4	1417.5	1338.6	1233.2
High	Q6C029	YALI0F28281p OS=Yarrowia lipolytica (strain CLIB 122 / E 150) OX=284591 GN=YALI0_F28281g PE=3 SV=1	7	8	13	8	111.2	1943.8	1825.5	1912.7	2016.8	1940.8	1971.2	1921.8	1740.2	1921.3	2201.4	2251.5
High	Q6C9N2	Chromatin structure-remodeling complex subunit SFH1 OS=Yarrowia lipolytica (strain CLIB 122 / E 150) OX=284591 GN=SFH1 PE=3 SV=1	20	7	10	7	50.1	1867.9	1507.5	1638.8	1632.4	1567	1656.6	1143.7	1163.6	1187.6	1427.6	1550.7
High	Q6C727	YALI0E04312p OS=Yarrowia lipolytica (strain CLIB 122 / E 150) OX=284591 GN=YALI0_E04312g PE=4 SV=1	5	9	9	9	238.7	1113.4	1074.1	1043.3	1137.9	1184.3	1158.1	948.9	962.6	913.2	1096.8	1165.4
High	Q6CAT1	YALI0D00220p OS=Yarrowia lipolytica (strain CLIB 122 / E 150) OX=284591 GN=YALI0_D00220g PE=3 SV=1	31	7	12	7	23.4	1977	1517.2	1425.8	1903.6	1807.7	1823.5	2435.2	2281.3	2317	2430.2	2548.5
High	Q6CGQ3	YALI0A17314p OS=Yarrowia lipolytica (strain CLIB 122 / E 150) OX=284591 GN=YALI0_A17314g PE=4 SV=1	25	8	9	8	42.6	2131.1	2287.9	2138.1	2045.9	2085.5	2160.8	2197.3	2210.4	2247	2115	2078.5
High	Q6CEI8	Amidophosphoribosyltransferase OS=Yarrowia lipolytica (strain CLIB 122 / E 150) OX=284591 GN=YALI0_B15304g PE=3 SV=1	16	8	13	8	60.3	1925.4	1732.3	1770.9	1708.3	1712.2	1777.9	2231.2	2249.8	2225.6	1927.9	1852.2
High	Q6C4J6	YALI0E26235p OS=Yarrowia lipolytica (strain CLIB 122 / E 150) OX=284591 GN=YALI0_E26235g PE=3 SV=1	14	5	9	5	40.9	1639.6	1807.5	1936.8	1766.7	1958.2	1848.3	2821.3	2831.6	2707.7	2495.3	2238.9
High	B5FVG4	YALI0E32208p OS=Yarrowia lipolytica (strain CLIB 122 / E 150) OX=284591 GN=YALI0_E32208g PE=3 SV=1	48	4	17	4	13.1	3021.2	6812.4	6186.9	4296.9	4853.5	4522.7	1742.9	2012.6	1721	1211.4	1361.7
High	Q6C7K5	Protein BCP1 OS=Yarrowia lipolytica (strain CLIB 122 / E 150) OX=284591 GN=BCP1 PE=3 SV=1	25	7	12	7	34.5	2740.4	1991.7	2162.5	2391	2294.6	2409.8	3097.4	3252.9	3123.1	3052.5	2876.4
High	Q6CD10	YALI0C04774p OS=Yarrowia lipolytica (strain CLIB 122 / E 150) OX=284591 GN=YALI0_C04774g PE=3 SV=2	27	8	13	8	42.9	1393.9	1587.9	1573.2	1355.4	1411.8	1430.6	1438.2	1456.6	1397.9	1393.4	1382.4
High	Q6C954	YALI0D13904p OS=Yarrowia lipolytica (strain CLIB 122 / E 150) OX=284591 GN=YALI0_D13904g PE=4 SV=1	10	8	10	8	87.5	1950.8	2148.9	1795.7	1875.6	1893.4	2115.7	1167.9	1462.3	1143.1	1594.4	1718.8
High	Q6C746	YALI0E03850p OS=Yarrowia lipolytica (strain CLIB 122 / E 150) OX=284591 GN=YALI0_E03850g PE=4 SV=1	10	8	9	8	100	1220.7	1000.9	1107.7	1176.5	1181.9	1209.7	1160.1	1106	1209.8	1318.6	1280.1
High	Q6C5N2	YALI0E16621p OS=Yarrowia lipolytica (strain CLIB 122 / E 150) OX=284591 GN=YALI0_E16621g PE=4 SV=1	19	7	8	7	57.7	1366.8	1436.1	1400.9	1500.2	1434.5	1473.4	1691.6	1634.6	1512.4	1326.1	1441.3
High	Q6CGK1	YALI0A18634p OS=Yarrowia lipolytica (strain CLIB 122 / E 150) OX=284591 GN=YALI0_A18634g PE=4 SV=1	15	7	9	7	56.4	1489	1427.5	1340.6	1447.4	1393.4	1330.4	1265.3	1277.8	1348.6	1486.8	1555
High	Q6C2Y2	YALI0F04125p OS=Yarrowia lipolytica (strain CLIB 122 / E 150) OX=284591 GN=YALI0_F04125g PE=3 SV=1	13	7	8	7	70.9	1441.7	1196.5	1237.5	1346.4	1365	1386.9	1203	1148.4	1154.6	1360	1402
High	Q6CAE1	Methionine--tRNA ligase OS=Yarrowia lipolytica (strain CLIB 122 / E 150) OX=284591 GN=YALI0_D03619g PE=3 SV=1	18	8	10	8	60.8	1767.9	1420.2	1546.8	1606	1553.7	1553.3	2163	2017.3	2055.2	1752.2	1743.5
High	Q6BZP0	YALI0F32153p OS=Yarrowia lipolytica (strain CLIB 122 / E 150) OX=284591 GN=YALI0_F32153g PE=4 SV=1	10	9	11	9	121.1	1836.9	1430.5	1481.4	1612.9	1616.1	1579.7	1532.2	1540.8	1524.9	1752.1	1785
High	Q6C961	5'-3' exoribonuclease 2 OS=Yarrowia lipolytica (strain CLIB 122 / E 150) OX=284591 GN=RAT1 PE=3 SV=3	8	7	9	7	112.9	1057.4	1181.5	1232.6	1154.1	1250.2	1326.8	735.1	732.6	726.9	823.8	913.9
High	Q6C603	60S ribosomal protein L7 OS=Yarrowia lipolytica (strain CLIB 122 / E 150) OX=284591 GN=RPL7 PE=3 SV=1	34	8	20	8	28.3	4503	4867.7	5643.7	3824.2	4073.1	4291.9	4578.1	4120.8	3913	3192.5	3074.4
High	Q6CG32	Aldehyde dehydrogenase OS=Yarrowia lipolytica (strain CLIB 122 / E 150) OX=284591 GN=YALI0_B01298g PE=3 SV=1	14	8	19	7	58.4	2017	1502.2	1491.5	1865.8	1804.9	1752.9	1849.3	1818.5	1930.9	2749.8	2932
High	Q6C3H2	YALI0E34852p OS=Yarrowia lipolytica (strain CLIB 122 / E 150) OX=284591 GN=YALI0_E34852g PE=3 SV=1	42	6	11	6	22.6	1323	1473.4	1485.8	1353.2	1368.9	1373.9	1236.2	1330.9	1250.1	1267.5	1211.9
High	Q6CC68	YALI0C12012p OS=Yarrowia lipolytica (strain CLIB 122 / E 150) OX=284591 GN=YALI0_C12012g PE=4 SV=1	15	8	10	8	65.1	1801.3	1733.3	1859.8	1893.1	1834.2	1865	1635.6	1591.4	1728.6	1725.7	1791.4
High	Q6CEX7	YALI0B12078p OS=Yarrowia lipolytica (strain CLIB 122 / E 150) OX=284591 GN=YALI0_B12078g PE=4 SV=1	25	8	11	8	36.2	2126.7	1614	1572.3	2143.3	1951.3	2001.5	2393	2356.1	2300.8	2280.6	2297.1
High	Q6CGC1	YALI0A20526p OS=Yarrowia lipolytica (strain CLIB 122 / E 150) OX=284591 GN=YALI0_A20526g PE=4 SV=1	28	7	8	7	34.4	1747.3	1909.1	1685.2	1378.9	1377.6	1414.1	1900.2	2134.3	1912	1401.3	1285.4
High	Q6C945	YALI0D14344p OS=Yarrowia lipolytica (strain CLIB 122 / E 150) OX=284591 GN=YALI0_D14344g PE=3 SV=1	27	7	11	7	33.8	1511.2	1212.4	1276.7	1452.7	1392.5	1391	1460.2	1476.1	1477	1474.3	1507.5
High	Q6C4W2	YALI0E23243p OS=Yarrowia lipolytica (strain CLIB 122 / E 150) OX=284591 GN=YALI0_E23243g PE=4 SV=1	26	7	14	6	31.2	2648	2091.3	2191.7	2731.3	3188.9	2652.9	1838.7	1963.8	1794.6	2815.9	2364.6
High	Q6C535	Mitochondrial import inner membrane translocase TIM40 OS=Yarrowia lipolytica (strain CLIB 122 / E 150) OX=284591 GN=YALI0_E21373g PE=4 SV=1	36	7	12	7	27.7	3275.6	2466.2	2759.1	2465.8	2459	2294.5	4036.1	4143.6	3942.9	2712.5	2924.4
High	Q6C7V8	YALI0D24970p OS=Yarrowia lipolytica (strain CLIB 122 / E 150) OX=284591 GN=YALI0_D24970g PE=3 SV=1	18	5	10	5	36.1	1050.7	1485.8	1548.5	1692.7	1680.3	1668	1756.1	1697.6	1788.6	2011.8	2101.1
High	Q6CE53	YALI0B18480p OS=Yarrowia lipolytica (strain CLIB 122 / E 150) OX=284591 GN=YALI0_B18480g PE=4 SV=1	10	7	7	7	100.1	836.7	909.4	949.8	942.2	993.2	1005.6	905.3	828.7	857.4	972.4	880.8
High	Q6C811	Protein transport protein SEC23 OS=Yarrowia lipolytica (strain CLIB 122 / E 150) OX=284591 GN=YALI0_D23705g PE=3 SV=1	12	7	9	7	82.2	1245.2	1903.3	1640.6	1698.2	1657	1761.2	1477.6	1489.7	1485	1506.2	1596.6
High	Q6C6V0	YALI0E06039p OS=Yarrowia lipolytica (strain CLIB 122 / E 150) OX=284591 GN=YALI0_E06039g PE=3 SV=1	27	6	8	6	27.9	1565.1	1683.4	1577.2	1920.2	1837.4	1780.7	1319.5	1316.6	1287.5	1292.4	1401.8
High	Q6C9C1	YALI0D12386p OS=Yarrowia lipolytica (strain CLIB 122 / E 150) OX=284591 GN=YALI0_D12386g PE=4 SV=1	25	8	14	7	39.4	2034.4	1863.6	1835.4	2721.6	2599.3	2542.6	1324.6	1149.9	1342.1	2067.4	2072.9
High	Q6C987	YALI0D13090p OS=Yarrowia lipolytica (strain CLIB 122 / E 150) OX=284591 GN=YALI0_D13090g PE=3 SV=1	22	5	11	5	32.6	2285.2	1903.8	2127.6	2253	2231.5	2212.1	2678.5	2951.2	2757.1	2514.3	2424.9
High	Q6CA55	YALI0D05753p OS=Yarrowia lipolytica (strain CLIB 122 / E 150) OX=284591 GN=YALI0_D05753g PE=3 SV=2	56	7	35	7	15.4	4286.2	3024.8	3222.3	2948.9	2890.2	2956.3	4207.7	4157.8	4155.6	3525.8	3350.5
High	Q6CDA7	YALI0C02343p OS=Yarrowia lipolytica (strain CLIB 122 / E 150) OX=284591 GN=YALI0_C02343g PE=4 SV=1	25	6	9	6	36.6	1435.6	1436.4	1522.7	1629.9	1611.1	1552.6	1323.8	1265	1338.5	1502.2	1511.2
High	Q6CES9	YALI0B13288p OS=Yarrowia lipolytica (strain CLIB 122 / E 150) OX=284591 GN=YALI0_B13288g PE=4 SV=1	8	6	6	6	116.7	584.8	721.1	591.5	523.7	534.7	586.9	220.4	332	270.2	315.5	388.8
High	Q6CCW0	5-aminolevulinate synthase, mitochondrial OS=Yarrowia lipolytica (strain CLIB 122 / E 150) OX=284591 GN=HEM1 PE=3 SV=1	17	8	9	8	61.2	1638.3	1718.1	1852.5	1411.8	1483.5	1488	1721.9	1736.3	1761.4	1424.4	1466.6
High	Q6CCU6	YALI0C06424p OS=Yarrowia lipolytica (strain CLIB 122 / E 150) OX=284591 GN=YALI0_C06424g PE=3 SV=1	13	7	12	7	55.9	2174.4	2710.4	2870.7	1363	1409.2	1423.2	1292.7	1433.6	1432.2	1213.2	1200.6
High	Q6C4I0	YALI0E26609p OS=Yarrowia lipolytica (strain CLIB 122 / E 150) OX=284591 GN=YALI0_E26609g PE=3 SV=1	17	7	13	7	50.6	2141.5	2003.9	2036.9	2153.3	2149.2	2161.3	1603.1	1565.6	1636.9	2064	2116.8
High	Q6C3J3	ATP-dependent RNA helicase MRH4, mitochondrial OS=Yarrowia lipolytica (strain CLIB 122 / E 150) OX=284591 GN=MRH4 PE=3 SV=1	17	8	10	8	58.2	2179.4	1933.6	1953.3	2236.8	2152.8	2228.7	3217	3269.5	3154.4	2759.1	2670.6
High	Q6C038	Poly(A) polymerase OS=Yarrowia lipolytica (strain CLIB 122 / E 150) OX=284591 GN=YALI0_F28039g PE=3 SV=1	19	9	13	9	58.8	2832.2	2247.8	3883.5	2550.9	2528.1	2592.3	2810.5	2682.2	2772.6	3011.9	2888.9
High	Q6C6D1	Ribosome biogenesis protein NSA2 OS=Yarrowia lipolytica (strain CLIB 122 / E 150) OX=284591 GN=NSA2 PE=3 SV=1	25	7	10	7	29.9	2138.9	1652.8	1823.7	2166	2141.4	2062.3	2765.5	2792.4	2623.8	2302	2257.8
High	Q6CEN2	YALI0B14355p OS=Yarrowia lipolytica (strain CLIB 122 / E 150) OX=284591 GN=YALI0_B14355g PE=4 SV=1	19	7	12	7	39.9	1291	1079.7	1144.3	1224.8	1261.8	1166.2	1484.6	1468.1	1462.8	1413	1450.8
High	Q6CCS7	Eukaryotic translation initiation factor 5A OS=Yarrowia lipolytica (strain CLIB 122 / E 150) OX=284591 GN=YALI0_C06886g PE=3 SV=2	25	4	19	4	17.1	4578.6	4767.6	5914.5	4828.4	4982.7	4824	6357.2	6077.5	6162.6	5014.3	5099.1
High	Q6C524	Proteasome assembly chaperone 2 OS=Yarrowia lipolytica (strain CLIB 122 / E 150) OX=284591 GN=YALI0_E21648g PE=3 SV=1	42	9	16	9	24.2	2679.1	2805.3	2771.9	3409.4	3343.3	3352.3	2683.2	2703	2604.8	2831.1	3078.1
High	Q6C121	YALI0F19888p OS=Yarrowia lipolytica (strain CLIB 122 / E 150) OX=284591 GN=YALI0_F19888g PE=4 SV=1	10	5	8	5	81.4	1125.7	1511.2	1552.8	1342.9	1403.7	1257.7	800.3	929.2	934.7	1089.8	1066.9
High	Q6CCL9	YALI0C08305p OS=Yarrowia lipolytica (strain CLIB 122 / E 150) OX=284591 GN=YALI0_C08305g PE=3 SV=1	24	8	10	8	38.2	2247.4	1767.2	1960.9	2003.3	1844.8	1913.6	2705.1	2826.6	2869.1	3196.7	3066.5
High	Q6CG47	YALI0B00924p OS=Yarrowia lipolytica (strain CLIB 122 / E 150) OX=284591 GN=YALI0_B00924g PE=3 SV=2	35	5	15	5	17.6	4136.2	5523.6	5085.4	7785.9	7337.9	7191.1	3305.9	2773.8	3114.5	5058.8	5443.8
High	Q6C4B2	YALI0E28292p OS=Yarrowia lipolytica (strain CLIB 122 / E 150) OX=284591 GN=YALI0_E28292g PE=4 SV=1	21	9	11	8	51.8	1911.2	2313.8	2540.1	2997.3	2826.2	2921.7	1561.5	1480.8	1538.4	2158.8	2271.5
High	Q6C2Q7	Nucleolar protein 12 OS=Yarrowia lipolytica (strain CLIB 122 / E 150) OX=284591 GN=NOP12 PE=3 SV=1	14	6	8	6	57	1028.2	932.9	925.8	1094.3	1036.9	1051.5	1060.8	1106.3	1001.4	834.2	875.3
High	Q6C989	Ubiquitinyl hydrolase 1 OS=Yarrowia lipolytica (strain CLIB 122 / E 150) OX=284591 GN=YALI0_D13046g PE=4 SV=1	31	8	11	8	34.7	2150.7	2052	2142.9	2497.9	2424	2439.7	2690.4	2471.3	2719.3	3098	3109.2
High	Q6C1V6	Pre-mRNA-splicing factor CWC25 OS=Yarrowia lipolytica (strain CLIB 122 / E 150) OX=284591 GN=CWC25 PE=3 SV=1	13	7	8	7	66	983.8	614	703.7	817.1	755.9	739.3	875.8	838.4	1021.2	974.7	1041.2
High	Q6C3C3	YALI0F00880p OS=Yarrowia lipolytica (strain CLIB 122 / E 150) OX=284591 GN=YALI0_F00880g PE=3 SV=1	16	6	7	6	44.8	1809.4	1639.8	1601.8	1518.6	1515.8	1609	2201.6	2175.2	2081.6	1731.3	1694
High	Q6C4U6	60S ribosomal protein L24 OS=Yarrowia lipolytica (strain CLIB 122 / E 150) OX=284591 GN=RPL24 PE=3 SV=1	35	6	27	6	17.3	4687.1	3063.2	3227	3215.9	3138.7	3085.7	3625.5	3861.4	3829.2	3198.7	3272.1
High	Q6CAD4	YALI0D03762p OS=Yarrowia lipolytica (strain CLIB 122 / E 150) OX=284591 GN=YALI0_D03762g PE=3 SV=1	24	5	9	5	31	2689.4	2799.8	2660.5	2744.2	2753	2684.3	2476.8	2520	2449.8	2321.1	2381.2
High	Q6C6K4	YALI0E08866p OS=Yarrowia lipolytica (strain CLIB 122 / E 150) OX=284591 GN=YALI0_E08866g PE=4 SV=2	10	8	9	8	94.6	1193.6	1114	1094	1026.6	1029.8	1050.3	1177.2	1158.6	1166.5	1318.3	1352.4
High	Q6CGL7	YALI0A18271p OS=Yarrowia lipolytica (strain CLIB 122 / E 150) OX=284591 GN=YALI0_A18271g PE=4 SV=1	10	7	7	7	110.4	1023	1022.2	930.3	1053.9	1028.1	1029.7	591	561.7	627.8	1208.9	1181.7
High	Q6CFY7	YALI0B02420p OS=Yarrowia lipolytica (strain CLIB 122 / E 150) OX=284591 GN=YALI0_B02420g PE=4 SV=1	29	7	10	7	31	1381.6	1068.2	1085.6	1648.4	1537.6	1568.3	922.1	916.9	1029.7	1440.9	1481.5
High	Q6CG81	YALI0A21417p OS=Yarrowia lipolytica (strain CLIB 122 / E 150) OX=284591 GN=YALI0_A21417g PE=3 SV=1	24	6	14	6	38.8	2373.4	2243.3	2313.6	3015.6	2926.8	2869.6	2127.3	1909.1	2191	2580.5	2465.6
High	Q6C5M8	Cytochrome c oxidase subunit OS=Yarrowia lipolytica (strain CLIB 122 / E 150) OX=284591 GN=YALI0_E16709g PE=3 SV=1	67	6	17	6	10	3692.7	3889.4	4015.6	3988.7	3880.9	3954.1	4421.8	4162.2	4412.3	4691.5	4617.1
High	Q6C774	Dol-P-Man:Man(5)GlcNAc(2)-PP-Dol alpha-1,3-mannosyltransferase OS=Yarrowia lipolytica (strain CLIB 122 / E 150) OX=284591 GN=YALI0_E03190g PE=4 SV=1	14	5	6	5	61.8	907.9	941.4	941.3	1012.4	1031.4	1031.8	676.7	641.6	708.5	754.5	751
High	Q6CHT5	Ribosome biogenesis protein NOP53 OS=Yarrowia lipolytica (strain CLIB 122 / E 150) OX=284591 GN=YALI0_A05181g PE=3 SV=1	16	7	9	7	53.2	2247.6	1719	1705.9	2035.4	2035.3	2030.1	1873.3	1691.3	1643.1	1670.8	1673.1
High	Q6C102	YALI0F20372p OS=Yarrowia lipolytica (strain CLIB 122 / E 150) OX=284591 GN=YALI0_F20372g PE=4 SV=1	11	5	8	5	64	1173.1	867.2	963.1	1139.6	1076	1082.7	1196.5	1159.2	1111.7	996.7	1011.2
High	Q6CC27	YALI0C13112p OS=Yarrowia lipolytica (strain CLIB 122 / E 150) OX=284591 GN=YALI0_C13112g PE=4 SV=1	15	5	7	5	44.9	921.6	984.2	852.6	731.3	728.6	738.2	931.8	984.1	888.7	833.6	850.9
High	Q6BZV7	YALI0F30547p OS=Yarrowia lipolytica (strain CLIB 122 / E 150) OX=284591 GN=YALI0_F30547g PE=4 SV=1	34	8	12	8	26.4	4477.3	2449	2639.7	3406.5	3260.7	3188.1	5044.8	4780.3	4910.8	4420.5	4269.5
High	Q6C2H6	Gluconokinase OS=Yarrowia lipolytica (strain CLIB 122 / E 150) OX=284591 GN=YALI0_F07821g PE=3 SV=1	31	5	9	5	19.9	2342.5	2938.4	2962.2	2713	2735	2605.4	1376.9	1487.1	1466.8	1281.7	1464.8
High	Q6CBX8	YALI0C14586p OS=Yarrowia lipolytica (strain CLIB 122 / E 150) OX=284591 GN=YALI0_C14586g PE=3 SV=2	31	5	10	5	20.5	1319.9	2205.2	2176.7	1782.4	1710.8	1786.5	2129	2276.5	2407.8	3593	3427.9
High	Q6CEY4	YALI0B11880p OS=Yarrowia lipolytica (strain CLIB 122 / E 150) OX=284591 GN=YALI0_B11880g PE=3 SV=1	26	7	10	7	32.6	1687.3	1431.4	1426.2	1723.9	1698.5	1807.8	1703.2	1822.1	1684.4	1572.4	1552.5
High	Q6C2N2	Class E vacuolar protein-sorting machinery protein HSE1 OS=Yarrowia lipolytica (strain CLIB 122 / E 150) OX=284591 GN=HSE1 PE=3 SV=1	7	4	9	4	73.5	1465.8	1256.1	1268.6	1450.6	1361.5	1380	1741.7	1699.2	1746.2	2126	2071.7
High	Q6C815	YALI0D23617p OS=Yarrowia lipolytica (strain CLIB 122 / E 150) OX=284591 GN=YALI0_D23617g PE=3 SV=2	18	5	18	5	33.1	2719.1	2507.8	2396.3	2882.5	2782.6	2964.6	1810.2	1690.7	1834.6	2784.9	2768.9
High	Q6C242	YALI0F11055p OS=Yarrowia lipolytica (strain CLIB 122 / E 150) OX=284591 GN=YALI0_F11055g PE=3 SV=1	45	7	28	7	16.9	6036.5	4477.5	5084.2	4341.8	4413.9	4320.4	6369	6220.8	6053.1	5179	4929
High	Q6C3A7	YALI0F01232p OS=Yarrowia lipolytica (strain CLIB 122 / E 150) OX=284591 GN=YALI0_F01232g PE=3 SV=1	11	8	10	8	95.2	1310.8	1081.7	1132.8	1112.7	1170.1	1090.6	1624.4	1516.1	1584.2	1652.7	1587.8
High	Q6CHL3	YALI0A07689p OS=Yarrowia lipolytica (strain CLIB 122 / E 150) OX=284591 GN=YALI0_A07689g PE=4 SV=1	9	7	11	7	84.7	2754.1	2644.3	2846.5	2986.7	2853	2848.4	3042.1	3122.6	3151.9	3726.4	3678.1
High	Q6C9A9	YALI0D12628p OS=Yarrowia lipolytica (strain CLIB 122 / E 150) OX=284591 GN=YALI0_D12628g PE=4 SV=1	9	8	9	8	102.4	1969.9	2259	2316.6	2427.5	2456.7	2565.8	1573.9	1590.3	1668.6	2177.7	2087.9
High	Q6C4D1	YALI0E27764p OS=Yarrowia lipolytica (strain CLIB 122 / E 150) OX=284591 GN=YALI0_E27764g PE=4 SV=1	34	8	11	7	29.2	1537.1	1307.9	1213.1	1267.8	1201.6	1233.2	1334	1364.1	1324.1	1172.4	1138.6
High	Q6C1W0	Exocyst complex component SEC15 OS=Yarrowia lipolytica (strain CLIB 122 / E 150) OX=284591 GN=YALI0_F12969g PE=3 SV=1	13	8	10	8	94.3	1156.2	1264.2	1230.6	1215.7	1227.3	1237.8	994.9	976.9	1076.7	1146.7	1200.2
High	Q6C4Y0	YALI0E22825p OS=Yarrowia lipolytica (strain CLIB 122 / E 150) OX=284591 GN=YALI0_E22825g PE=4 SV=1	13	8	8	8	80.9	558.8	508.8	547.8	594.4	530.8	570.1	297.9	344	370.4	561.5	583.6
High	Q6CEP7	YALI0B14036p OS=Yarrowia lipolytica (strain CLIB 122 / E 150) OX=284591 GN=YALI0_B14036g PE=4 SV=1	32	5	11	5	22.7	1459.5	1698.7	1803.9	1859.3	1810.4	1665.1	1711.7	1522.2	1789.5	2174.5	2338.2
High	Q6CAC9	U3 small nucleolar RNA-associated protein 25 OS=Yarrowia lipolytica (strain CLIB 122 / E 150) OX=284591 GN=UTP25 PE=3 SV=1	14	8	10	8	73.4	1209	1349.9	1323.5	1357.4	1512.1	1445.9	2247	2342.2	2175	1803.4	1592.4
High	Q6CFN8	YALI0B05302p OS=Yarrowia lipolytica (strain CLIB 122 / E 150) OX=284591 GN=YALI0_B05302g PE=4 SV=1	22	8	12	8	54.2	1976.5	2742.6	2189.7	2128.7	2261.9	2398.4	1524.4	1702.9	1544.9	1361	1361.8
High	Q6C2S1	Diphosphomevalonate decarboxylase OS=Yarrowia lipolytica (strain CLIB 122 / E 150) OX=284591 GN=YALI0_F05632g PE=3 SV=1	22	9	10	9	42.4	2374.1	2183.2	2405.7	2369.2	2291.6	2234.3	2618.8	2587.5	2519.3	2343.9	2332.5
High	Q6C959	40S ribosomal protein S21 OS=Yarrowia lipolytica (strain CLIB 122 / E 150) OX=284591 GN=YALI0_D13794g PE=3 SV=1	62	5	24	5	9.7	2319.7	3974.4	3994.1	3293.4	3683.9	3364.7	2583	2377.2	2713.5	2350.3	2699
High	Q6C1J3	Transcription initiation factor IIF subunit beta OS=Yarrowia lipolytica (strain CLIB 122 / E 150) OX=284591 GN=YALI0_F15785g PE=3 SV=1	27	7	9	7	40.8	1969.2	2253.2	2027.9	2251.4	2163.3	2359.2	2075.2	2069.6	1975.5	2129.9	2037.7
High	Q6CDA8	YALI0C02321p OS=Yarrowia lipolytica (strain CLIB 122 / E 150) OX=284591 GN=YALI0_C02321g PE=4 SV=1	24	8	12	8	41.7	2492.2	1963.5	2000	2080	2066.2	1964.5	2496.9	2542.5	2610.6	2560.7	2557
High	Q6CGN5	YALI0A17831p OS=Yarrowia lipolytica (strain CLIB 122 / E 150) OX=284591 GN=YALI0_A17831g PE=4 SV=1	34	3	10	3	21.1	200.1	542.2	515.8	640.1	678.2	549.2	295.2	269.7	334.4	512.8	605.8
High	Q6C3V4	Probable kinetochore protein NUF2 OS=Yarrowia lipolytica (strain CLIB 122 / E 150) OX=284591 GN=NUF2 PE=3 SV=1	19	8	9	8	52.7	1584.1	1885.7	1920.4	1967.5	1954.2	2036.2	943.2	878.5	991.2	1761.3	1974
High	Q6C391	Beta-glucosidase OS=Yarrowia lipolytica (strain CLIB 122 / E 150) OX=284591 GN=YALI0_F01672g PE=3 SV=1	11	9	9	9	94.5	1497.1	1007.8	958	2385.7	2214.8	2202	976.9	901	910.2	1587.3	1423.5
High	Q6C5W8	YALI0E14487p OS=Yarrowia lipolytica (strain CLIB 122 / E 150) OX=284591 GN=YALI0_E14487g PE=4 SV=2	26	4	13	4	16.7	1985	1567	1589.1	2072	2032.6	2073.7	1510.6	1187.8	1383.4	1784.5	1753.8
High	Q6CBA5	YALI0C20669p OS=Yarrowia lipolytica (strain CLIB 122 / E 150) OX=284591 GN=YALI0_C20669g PE=4 SV=1	21	9	12	9	61.7	916.8	1081.6	1125.1	1134.8	1121.5	1154.4	998.1	1007.9	1055.4	1190.4	1189.2
High	Q6C756	YALI0E03608p OS=Yarrowia lipolytica (strain CLIB 122 / E 150) OX=284591 GN=YALI0_E03608g PE=4 SV=1	12	8	10	8	84.5	1763.1	1658.4	1670	1930.5	1829.6	1890.2	1643.6	1680.6	1704.5	2123.5	2056.1
High	Q6C9J3	YALI0D10769p OS=Yarrowia lipolytica (strain CLIB 122 / E 150) OX=284591 GN=YALI0_D10769g PE=4 SV=1	24	7	9	7	37.1	1561.1	1433.8	1488.9	1818.8	1770	1806.6	1542.7	1405.4	1531.6	1543.4	1612
High	Q6CGK2	YALI0A18612p OS=Yarrowia lipolytica (strain CLIB 122 / E 150) OX=284591 GN=YALI0_A18612g PE=4 SV=1	27	7	13	7	29	1581.6	3324.6	2634.5	2265.4	2483.7	2489.6	2050.4	2240.3	2127.6	1913.6	2008.5
High	Q6C2N9	Proteasome endopeptidase complex OS=Yarrowia lipolytica (strain CLIB 122 / E 150) OX=284591 GN=YALI0_F06314g PE=3 SV=1	27	6	13	6	27.2	2244.9	2003.6	1967.6	1999.3	2033.7	1985.2	2402.9	2448.8	2320.5	2421.8	2418.3
High	Q6CCU0	YALI0C06556p OS=Yarrowia lipolytica (strain CLIB 122 / E 150) OX=284591 GN=YALI0_C06556g PE=4 SV=2	14	7	10	7	62.8	4618	2212.8	2086.2	2505	2315.3	2308.9	2288.1	2235.4	2375.2	3096.2	3171.4
High	B5FVF6	YALI0E27616p OS=Yarrowia lipolytica (strain CLIB 122 / E 150) OX=284591 GN=YALI0_E27616g PE=4 SV=1	32	4	8	4	16.4	1685.7	1749.6	1603.6	1828.7	1747	1837.3	1546.4	1568.5	1656	1841.5	1875.8
High	Q6C4Z2	YALI0E22484p OS=Yarrowia lipolytica (strain CLIB 122 / E 150) OX=284591 GN=YALI0_E22484g PE=4 SV=1	35	7	13	7	27.2	1412.1	1859.9	1806.5	1992.7	1889.4	1937.8	2341.4	2284.3	2196.4	1713.5	2144.9
High	Q6C1P8	YALI0F14465p OS=Yarrowia lipolytica (strain CLIB 122 / E 150) OX=284591 GN=YALI0_F14465g PE=3 SV=1	37	5	19	5	16.1	4493.4	5693	5741.8	3966	4214.6	4194.7	6212.4	6408.7	5982.8	4878.4	4369.3
High	Q6C331	Mitochondrial import inner membrane translocase subunit TIM16 OS=Yarrowia lipolytica (strain CLIB 122 / E 150) OX=284591 GN=PAM16 PE=3 SV=1	44	6	12	6	16.5	1812.8	2070.5	2023.7	1921.3	1951.4	2011.2	2120.9	2275.6	2213.8	2020.9	2040.9
High	Q6CC79	Non-histone chromosomal protein 6 OS=Yarrowia lipolytica (strain CLIB 122 / E 150) OX=284591 GN=NHP6 PE=3 SV=1	42	4	32	4	11.6	8519.3	9413.4	9470.6	9035	9223.3	9367.2	3335.4	3448.4	3602	5938.3	5979.5
High	Q6C8G0	YALI0D19976p OS=Yarrowia lipolytica (strain CLIB 122 / E 150) OX=284591 GN=YALI0_D19976g PE=4 SV=2	11	5	18	5	56.8	2280.7	3282.4	2997.6	2796.3	2894.4	2898.4	2338.9	2486.1	2332.1	2284.9	2227.3
High	Q6CC10	YALI0C13706p OS=Yarrowia lipolytica (strain CLIB 122 / E 150) OX=284591 GN=YALI0_C13706g PE=3 SV=1	20	8	11	8	45.4	3462.1	3140.7	3378.9	2797.8	2816.8	2757.9	3640.1	3778	3638.8	3037.5	2976.1
High	Q6C2F3	Nascent polypeptide-associated complex subunit beta OS=Yarrowia lipolytica (strain CLIB 122 / E 150) OX=284591 GN=EGD1 PE=3 SV=1	44	6	17	6	17.3	3930.8	4361.5	4661.9	3726.1	3834	3877.8	3603.9	3638.8	3264.3	2704	2643.1
High	Q6C4A3	Decapping nuclease RAI1 OS=Yarrowia lipolytica (strain CLIB 122 / E 150) OX=284591 GN=RAI1 PE=3 SV=3	25	10	14	10	40.3	3044.2	3524.3	3500.2	3591	3479.6	3475.4	3188.8	3216.4	3234.1	3405.8	3388.7
High	Q6C9A3	YALI0D12749p OS=Yarrowia lipolytica (strain CLIB 122 / E 150) OX=284591 GN=YALI0_D12749g PE=3 SV=1	11	5	17	5	55.1	1488.8	1201.1	1257.3	1301	1197.1	1256.5	1430.7	1431	1476.4	1723.9	1686
High	Q6CDI7	YALI0C00209p OS=Yarrowia lipolytica (strain CLIB 122 / E 150) OX=284591 GN=YALI0_C00209g PE=4 SV=1	10	7	11	7	80.3	3442.3	3463.4	3436.4	3520.6	3440.4	3542.5	2832.4	2805.2	2836.3	3344.9	3217.3
High	Q6C6Y2	YALI0E05335p OS=Yarrowia lipolytica (strain CLIB 122 / E 150) OX=284591 GN=YALI0_E05335g PE=3 SV=1	23	7	8	7	43.7	990.4	1338.3	1325.5	1267.5	1238.7	1259.1	1087.8	1137.6	1138.4	1257.4	1322.8
High	Q6CHE5	DNA mismatch repair protein MSH3 OS=Yarrowia lipolytica (strain CLIB 122 / E 150) OX=284591 GN=MSH3 PE=3 SV=1	8	7	8	7	110.5	1496.9	1317.4	1371.6	1280.7	1216.2	1283.9	1524.8	1530.5	1562	1781.3	1756
High	Q6C9A2	YALI0D12771p OS=Yarrowia lipolytica (strain CLIB 122 / E 150) OX=284591 GN=YALI0_D12771g PE=4 SV=1	23	6	8	6	31.5	1315.9	1318	1360.2	1159.3	1124.5	1087	1739.1	1723.6	1745.2	1431.6	1449.4
High	Q6CB86	YALI0C21131p OS=Yarrowia lipolytica (strain CLIB 122 / E 150) OX=284591 GN=YALI0_C21131g PE=4 SV=1	10	5	10	5	81.4	1253.3	1048.6	1063	1243.3	1200.4	1253	1131.6	1126.2	1151.6	1321.9	1381
High	Q6C905	YALI0D15356p OS=Yarrowia lipolytica (strain CLIB 122 / E 150) OX=284591 GN=YALI0_D15356g PE=3 SV=1	7	7	9	7	123.6	2102.5	1185.1	1231	1305.6	1282.3	1326.4	2674.5	2574.7	2499	2256	2230.9
High	Q6CDP2	YALI0B22418p OS=Yarrowia lipolytica (strain CLIB 122 / E 150) OX=284591 GN=YALI0_B22418g PE=4 SV=1	21	8	9	8	59	1251.2	1220.7	1262.7	1354.1	1260.7	1337.7	1280.4	1227.4	1256.4	1529	1429.4
High	Q6C9Q6	YALI0D09141p OS=Yarrowia lipolytica (strain CLIB 122 / E 150) OX=284591 GN=YALI0_D09141g PE=4 SV=1	40	8	8	8	27.4	1061.5	871.5	979.5	979.5	962.5	967	823.5	783	806.6	1086.2	1049.7
High	Q6CBJ8	eIF-2B GDP-GTP exchange factor subunit alpha OS=Yarrowia lipolytica (strain CLIB 122 / E 150) OX=284591 GN=YALI0_C18161g PE=3 SV=1	29	7	10	7	34	2148.3	1822.1	1818.1	1890.2	1859.2	1808.1	2619.4	2656	2654.9	2355.5	2316.1
High	Q6C6I6	Glutamyl-tRNA(Gln) amidotransferase subunit B, mitochondrial OS=Yarrowia lipolytica (strain CLIB 122 / E 150) OX=284591 GN=PET112 PE=3 SV=1	15	8	10	8	61.1	1511.7	3271.6	1692	1559.4	1632.9	1785.8	1113.2	1240.4	1136.5	981.8	1005.6
High	Q6CHY3	Probable vacuolar protein sorting-associated protein 16 homolog OS=Yarrowia lipolytica (strain CLIB 122 / E 150) OX=284591 GN=YALI0_A03553g PE=3 SV=1	10	7	8	7	93.5	1288.8	1481.1	1383	1600	1632.9	1435.2	1051.4	1058.8	1051.9	1380.7	1619.9
High	Q6CEK6	Ribokinase OS=Yarrowia lipolytica (strain CLIB 122 / E 150) OX=284591 GN=RBK1 PE=3 SV=1	24	7	8	7	33.1	834.8	1285.5	1384.6	1234.9	1350.4	1183	745.8	738.8	782.6	701.7	806.4
High	Q6C4G2	E3 ubiquitin-protein ligase listerin OS=Yarrowia lipolytica (strain CLIB 122 / E 150) OX=284591 GN=YALI0_E27049g PE=3 SV=1	7	8	11	8	159.3	1384.7	1244.5	1338.8	1297.9	1284.1	1236.1	1630.8	1686.4	1708.4	1882.5	1773.2
High	Q6C5A4	40S ribosomal protein S26 OS=Yarrowia lipolytica (strain CLIB 122 / E 150) OX=284591 GN=YALI0_E19701g PE=3 SV=1	43	5	16	5	13.6	3026.6	3328.4	3634.4	2655.2	2865	2990.7	2765.1	3020.6	2778.4	2272.6	2131.9
High	P41923	Orotate phosphoribosyltransferase OS=Yarrowia lipolytica (strain CLIB 122 / E 150) OX=284591 GN=URA5 PE=3 SV=1	26	6	16	6	23.7	4583.4	3807.1	3977.2	4633.9	4499.5	4645.3	4327.1	4365.4	4444.2	4953.2	4874.1
High	Q6C8N4	YALI0D18271p OS=Yarrowia lipolytica (strain CLIB 122 / E 150) OX=284591 GN=YALI0_D18271g PE=3 SV=1	27	8	10	8	42.2	1690.5	1353.8	1426.1	1602.7	1509	1462.1	1568.6	1568.3	1532.6	1536.2	1516.3
High	Q6C801	YALI0D23925p OS=Yarrowia lipolytica (strain CLIB 122 / E 150) OX=284591 GN=YALI0_D23925g PE=4 SV=1	10	9	10	9	102.8	1954.4	1546.5	1725.4	1497.1	1597.1	1573.5	1317	1360.2	1332.2	1411.6	1448.9
High	Q6CFV2	SWI5-dependent HO expression protein 3 OS=Yarrowia lipolytica (strain CLIB 122 / E 150) OX=284591 GN=SHE3 PE=3 SV=1	17	7	8	7	46.7	1276	1087.6	1245.1	1239	1180.9	1204.1	1212.8	1113.8	1265.2	1529	1611.5
High	Q6C676	YALI0E11847p OS=Yarrowia lipolytica (strain CLIB 122 / E 150) OX=284591 GN=YALI0_E11847g PE=4 SV=1	15	8	9	8	59.7	2060.6	800.9	869.5	780	839.4	814.6	5484.9	6009.1	5350.2	1766.6	1755.1
High	Q6C593	YALI0E20009p OS=Yarrowia lipolytica (strain CLIB 122 / E 150) OX=284591 GN=YALI0_E20009g PE=4 SV=1	21	6	6	6	44.7	1212.6	1174.9	1237.7	1162.2	1242.5	1273.1	1075	1154.7	1134.4	1137.3	1116.1
High	Q6CA82	Endonuclease OS=Yarrowia lipolytica (strain CLIB 122 / E 150) OX=284591 GN=YALI0_D05071g PE=3 SV=1	17	4	7	4	34.9	1486.2	1206.7	1290.6	1394.9	1374.5	1264.3	1802.6	1889.3	1868	1660.3	1677.8
High	Q6CF80	YALI0B09515p OS=Yarrowia lipolytica (strain CLIB 122 / E 150) OX=284591 GN=YALI0_B09515g PE=4 SV=1	17	6	12	6	52.3	2645.3	2398.8	2366.4	2595.4	2562.4	2469.7	3028.5	3226.6	3216.7	3855	3593
High	Q6C9Z2	Mediator of RNA polymerase II transcription subunit 14 OS=Yarrowia lipolytica (strain CLIB 122 / E 150) OX=284591 GN=RGR1 PE=3 SV=1	11	7	7	7	101	1668.5	1263.3	1290.3	1352.4	1317.5	1297.8	1240.1	1209.1	1230.5	1473.9	1500.4
High	Q6C5A5	Protein-serine/threonine kinase OS=Yarrowia lipolytica (strain CLIB 122 / E 150) OX=284591 GN=YALI0_E19679g PE=3 SV=1	16	6	8	6	46.9	1601.7	1739.2	1781.6	1747.7	1761.5	1695.8	1415.6	1478	1434.2	1578.3	1581.7
High	Q6C925	YALI0D14872p OS=Yarrowia lipolytica (strain CLIB 122 / E 150) OX=284591 GN=YALI0_D14872g PE=4 SV=1	15	7	7	7	74.8	1498.8	1514.2	1479.1	1711.1	1651.5	1905.9	759.3	766.4	773.5	1586	1547.3
High	Q6C8H5	YALI0D19558p OS=Yarrowia lipolytica (strain CLIB 122 / E 150) OX=284591 GN=YALI0_D19558g PE=3 SV=1	9	6	15	6	67.9	3229.2	5733.1	5442.9	3719.9	3948.8	4111	2999.6	3065.3	3083.4	2991.4	2810.2
High	Q6C3U6	YALI0E32035p OS=Yarrowia lipolytica (strain CLIB 122 / E 150) OX=284591 GN=YALI0_E32035g PE=4 SV=1	16	9	11	9	63.5	2646.3	3037.1	2682.7	3345.6	3524.6	3501.3	1140.8	1127.5	1201.9	1355.4	1343.2
High	Q6C9S7	2-oxoisovalerate dehydrogenase subunit alpha OS=Yarrowia lipolytica (strain CLIB 122 / E 150) OX=284591 GN=YALI0_D08690g PE=3 SV=1	20	7	8	7	52	831.3	1216.8	921.7	1087.5	1000.8	1041.3	609.9	695.4	621.9	777.1	745.3
High	Q6C9M8	Kynurenine 3-monooxygenase OS=Yarrowia lipolytica (strain CLIB 122 / E 150) OX=284591 GN=BNA4 PE=3 SV=1	20	7	10	7	52.4	2033.1	2336.5	2269.2	2220.1	2189.5	2182.2	2283	2253.5	2434.2	2368.1	2271.9
High	Q6C2I0	GPI-anchor transamidase OS=Yarrowia lipolytica (strain CLIB 122 / E 150) OX=284591 GN=YALI0_F07733g PE=3 SV=1	23	7	9	7	44.3	1239.3	1305.9	1594.2	1224	1211.9	1284.7	1188.7	1181.7	1102.7	1364.9	1380
High	Q6C0A1	GTP:AMP phosphotransferase, mitochondrial OS=Yarrowia lipolytica (strain CLIB 122 / E 150) OX=284591 GN=ADK2 PE=3 SV=1	27	5	11	5	25.5	959	2114.7	2233.5	1907	1923.1	1846.7	2456.9	2578.2	2545.8	2052.6	1928.3
High	Q6CAU4	YALI0C24277p OS=Yarrowia lipolytica (strain CLIB 122 / E 150) OX=284591 GN=YALI0_C24277g PE=3 SV=1	21	5	6	5	36.4	664.2	853.6	888.7	733.3	743.5	748.3	924.6	1017.2	931	778.6	667.3
High	Q6CFA5	Prefoldin subunit 3 OS=Yarrowia lipolytica (strain CLIB 122 / E 150) OX=284591 GN=YALI0_B08844g PE=3 SV=1	32	5	11	5	21.5	1344.8	1546.6	1383.1	1391	1398.8	1397.6	1870.7	1948.6	1991.6	2020.4	2003
High	Q6C2C9	Queuine tRNA-ribosyltransferase catalytic subunit 1 OS=Yarrowia lipolytica (strain CLIB 122 / E 150) OX=284591 GN=YALI0_F08921g PE=3 SV=1	22	8	12	8	45.3	2585.8	1712.3	1906.7	1589.2	1529.2	1603.9	2836	2838.8	2903.2	2761.6	2670.7
High	Q6C6Z5	Histidinol-phosphatase OS=Yarrowia lipolytica (strain CLIB 122 / E 150) OX=284591 GN=YALI0_E05049g PE=3 SV=1	23	7	12	7	36	2957.2	1796.8	1811.7	2326.7	2148.1	2205.5	2799.9	2750.9	2689.5	3162.7	3146.3
High	Q6C0Q1	YALI0F22693p OS=Yarrowia lipolytica (strain CLIB 122 / E 150) OX=284591 GN=YALI0_F22693g PE=4 SV=1	31	9	9	9	40.7	911.3	2157.1	1235.4	951.4	1181.2	1055.6	575	564	548.1	620	615.7
High	F2Z6J3	YALI0F01320p OS=Yarrowia lipolytica (strain CLIB 122 / E 150) OX=284591 GN=YALI0_F01320g PE=3 SV=1	18	8	12	5	60.4	1921.6	1825.3	2174.8	1763.6	1715	1529.3	1093.9	1193.3	1134.8	664.1	628.4
High	Q6CER7	Ribose-phosphate diphosphokinase OS=Yarrowia lipolytica (strain CLIB 122 / E 150) OX=284591 GN=YALI0_B13552g PE=3 SV=1	20	8	12	8	53.9	2189.7	2598.4	2851.6	2763.3	2738	2600	3130.5	3154.9	3170.7	3149.7	3086.4
High	Q6CEU5	YALI0B12848p OS=Yarrowia lipolytica (strain CLIB 122 / E 150) OX=284591 GN=YALI0_B12848g PE=3 SV=2	48	8	22	8	15.6	6789.8	4632.1	5284.6	4588.7	4484.2	4466.1	7827.8	7765.6	7591.3	6164.1	5879.6
High	Q6CDF7	YALI0C00891p OS=Yarrowia lipolytica (strain CLIB 122 / E 150) OX=284591 GN=YALI0_C00891g PE=4 SV=1	10	6	10	6	70.8	1457.7	1364.9	1187.3	1286.9	1281.4	1265.7	1414.6	1434.3	1514.3	1719.3	1654
High	Q6C516	YALI0E21868p OS=Yarrowia lipolytica (strain CLIB 122 / E 150) OX=284591 GN=YALI0_E21868g PE=3 SV=1	17	7	11	7	46.1	911.4	1345.2	1332.1	1398.4	1346.3	1255.4	1463.1	1406	1489	1495.4	1340.2
High	Q6C2J2	Proteasome endopeptidase complex OS=Yarrowia lipolytica (strain CLIB 122 / E 150) OX=284591 GN=YALI0_F07469g PE=3 SV=1	32	8	11	8	27.6	1705	1668.1	1718.1	1712.3	1737.7	1647.4	1759.2	1635.3	1782.2	1694.1	1720.9
High	Q6CED1	YALI0B16610p OS=Yarrowia lipolytica (strain CLIB 122 / E 150) OX=284591 GN=YALI0_B16610g PE=3 SV=1	21	6	9	6	35.9	1909	1641.2	1849.5	1871	1792.2	1804.9	1980.8	1892.1	2012.9	2122.3	2060.1
High	Q6CDR3	YALI0B21890p OS=Yarrowia lipolytica (strain CLIB 122 / E 150) OX=284591 GN=YALI0_B21890g PE=4 SV=1	20	7	9	7	42.6	1436.2	1569.3	1469.4	1735.8	1802.7	1811.1	952.9	997.6	1020.9	1527.9	1524.3
High	Q6C567	YALI0E20625p OS=Yarrowia lipolytica (strain CLIB 122 / E 150) OX=284591 GN=YALI0_E20625g PE=4 SV=1	38	6	16	6	25.1	1175.4	2035.2	1458.9	1854	1868.4	2021.3	1100.5	1259.8	1168.4	1139.7	1212.1
High	Q6CGG3	FK506-binding protein 2 OS=Yarrowia lipolytica (strain CLIB 122 / E 150) OX=284591 GN=FPR2 PE=3 SV=1	36	5	16	5	15.6	1728.4	2092.6	2278.6	2133	2151.2	2036	2367	2568.4	2333.3	2092.7	2043.4
High	Q6CBA1	YALI0C20757p OS=Yarrowia lipolytica (strain CLIB 122 / E 150) OX=284591 GN=YALI0_C20757g PE=3 SV=1	8	9	9	9	136.8	743.7	756.1	749.5	820.2	756.3	783.6	642.1	668.7	697.2	932.3	933
High	Q6CGC3	YALI0A20504p OS=Yarrowia lipolytica (strain CLIB 122 / E 150) OX=284591 GN=YALI0_A20504g PE=3 SV=1	7	6	7	6	106.8	1351.3	1343.5	1500.1	1449.4	1460.3	1436.5	1321.7	1133.9	1225.8	1737.4	1717
High	Q6C8G8	YALI0D19778p OS=Yarrowia lipolytica (strain CLIB 122 / E 150) OX=284591 GN=YALI0_D19778g PE=4 SV=1	8	8	11	8	143.9	1315.4	1978.7	1807.5	1573.1	1759.3	1644.1	1081.5	1062.3	1073.3	1157.8	1166.8
High	Q6BZS9	Mediator of RNA polymerase II transcription subunit 9 OS=Yarrowia lipolytica (strain CLIB 122 / E 150) OX=284591 GN=MED9 PE=3 SV=2	39	5	5	5	17.5	562.3	573.8	635.7	678.2	648	666.9	554.9	558.4	596.9	738.9	731.1
High	Q6C1V9	YALI0F12991p OS=Yarrowia lipolytica (strain CLIB 122 / E 150) OX=284591 GN=YALI0_F12991g PE=3 SV=1	18	6	10	6	47.3	2122	1823.3	1909.3	1499.5	1576	1529.5	2336	2408	2413.7	1703.7	1622.6
High	Q6CDL1	YALI0B23100p OS=Yarrowia lipolytica (strain CLIB 122 / E 150) OX=284591 GN=YALI0_B23100g PE=4 SV=1	19	6	12	6	34.5	2164.4	1850.9	1956	1756.6	1732.1	1734.1	2440.7	2381.4	2376.7	1962.6	1820.4
High	Q6CE35	3-methyl-2-oxobutanoate hydroxymethyltransferase OS=Yarrowia lipolytica (strain CLIB 122 / E 150) OX=284591 GN=YALI0_B18898g PE=3 SV=1	24	7	8	7	33.7	2423	2165.9	2288.1	1416.1	1492.3	1560.9	3316.9	3220.6	3028.4	1929.9	1963.2
High	Q6C4I6	Histone H2A OS=Yarrowia lipolytica (strain CLIB 122 / E 150) OX=284591 GN=HTA1 PE=3 SV=3	34	4	38	3	14.3	3462.2	2978.6	2935.6	3079.5	2831.1	3005.3	1808.9	1815.7	1925.3	3287.3	3130.5
High	Q6C923	tRNA ligase OS=Yarrowia lipolytica (strain CLIB 122 / E 150) OX=284591 GN=YALI0_D14916g PE=3 SV=1	12	11	11	11	89.9	1550.1	1408.6	1466.2	1556.9	1509.1	1508.3	2602.5	2475.1	2441.4	2365	2287.9
High	Q6C6F6	V-type proton ATPase subunit a OS=Yarrowia lipolytica (strain CLIB 122 / E 150) OX=284591 GN=YALI0_E09933g PE=3 SV=1	10	7	8	7	93	1170.6	1419.9	975	995.8	1002.9	1140.9	1148.5	1213.4	1110.8	1246.8	1242.2
High	Q6C366	YALI0F02233p OS=Yarrowia lipolytica (strain CLIB 122 / E 150) OX=284591 GN=YALI0_F02233g PE=4 SV=1	33	6	9	6	23.5	1261.1	972.7	1198	1149.1	1167.4	1156.4	1386.2	1219.6	1262.8	1297.7	1339.6
High	Q6CAR6	Pre-mRNA-splicing factor SYF1 OS=Yarrowia lipolytica (strain CLIB 122 / E 150) OX=284591 GN=SYF1 PE=3 SV=1	13	8	10	8	84.6	1153.9	1367.5	1132	998.2	970.2	1054.4	1076.7	1050.1	1087.8	1332.2	1395.3
High	Q6C028	YALI0F28303p OS=Yarrowia lipolytica (strain CLIB 122 / E 150) OX=284591 GN=YALI0_F28303g PE=4 SV=1	8	7	7	7	129	1223.3	2109.7	1671.2	1396.5	1475.3	1610.5	784.7	1011.4	820.1	866	904.7
High	Q6CED9	Dolichyl-diphosphooligosaccharide--protein glycotransferase OS=Yarrowia lipolytica (strain CLIB 122 / E 150) OX=284591 GN=YALI0_B16434g PE=3 SV=1	15	9	11	9	83.9	1513.4	1221.3	1327.7	1325.4	1289.9	1311.5	1838.9	1859	1791.8	1723.5	1703.4
High	Q6C1N3	Dolichyl-diphosphooligosaccharide--protein glycosyltransferase subunit 1 OS=Yarrowia lipolytica (strain CLIB 122 / E 150) OX=284591 GN=YALI0_F14795g PE=3 SV=1	19	8	15	8	52	2131.2	1927.4	2084.8	1932.9	1954.9	1956.9	2749.3	2824.5	2869.8	3021.5	2851.4
High	Q6CI67	YALI0A01133p OS=Yarrowia lipolytica (strain CLIB 122 / E 150) OX=284591 GN=YALI0_A01133g PE=3 SV=1	13	5	7	5	59.7	1413.7	1151.5	1184.2	947.6	975.8	954.3	2121.6	2034.5	2206.2	1554	1746.9
High	Q6CDR5	4-hydroxyphenylpyruvate dioxygenase OS=Yarrowia lipolytica (strain CLIB 122 / E 150) OX=284591 GN=YALI0B21846g PE=3 SV=1	24	9	10	9	44.2	2104	1888.1	1833.3	3210.5	3104.6	3077.2	922.8	828.8	905.5	1655.8	1874.2
High	Q6CAZ9	YALI0C23056p OS=Yarrowia lipolytica (strain CLIB 122 / E 150) OX=284591 GN=YALI0_C23056g PE=4 SV=2	9	9	11	9	112.3	1386.3	1145.4	1145.9	1366.6	1270.6	1344.4	1314.5	1258.2	1289.1	1595.6	1544.3
High	Q6CEH1	YALI0B15664p OS=Yarrowia lipolytica (strain CLIB 122 / E 150) OX=284591 GN=YALI0_B15664g PE=3 SV=1	16	8	9	8	65.2	1380	1124.3	1297.8	1347.3	1350.3	1334.6	1388.7	1377.3	1422.5	1577.4	1645
High	Q6CF28	YALI0B10780p OS=Yarrowia lipolytica (strain CLIB 122 / E 150) OX=284591 GN=YALI0_B10780g PE=4 SV=1	17	5	9	3	36.7	724.3	932.1	960.7	924.1	972.7	943.9	532.9	510	552.3	669.3	803.1
High	Q6CDH6	YALI0C00451p OS=Yarrowia lipolytica (strain CLIB 122 / E 150) OX=284591 GN=YALI0_C00451g PE=4 SV=1	8	4	11	4	63.4	2605.1	2071.1	2111.2	2440.6	2248.3	2688.4	1506.8	1477	1648.2	2693.3	2708.4
High	Q6CHD5	YALI0A10010p OS=Yarrowia lipolytica (strain CLIB 122 / E 150) OX=284591 GN=YALI0_A10010g PE=3 SV=1	24	7	8	7	38.7	1143.6	1526.9	1616.3	2001	1948.6	1999.1	922.6	824.7	940.3	1398.1	1497.9
High	Q6C7U2	YALI0D25344p OS=Yarrowia lipolytica (strain CLIB 122 / E 150) OX=284591 GN=YALI0_D25344g PE=4 SV=1	16	6	11	6	44.4	2956.3	2044.6	2366.8	2623.8	2394.4	2510.2	2434.2	2361.4	2483.3	3449.4	3304.1
High	Q6C2Z4	YALI0F03883p OS=Yarrowia lipolytica (strain CLIB 122 / E 150) OX=284591 GN=YALI0_F03883g PE=4 SV=1	12	8	10	8	84.8	1935.2	1445.5	1610.9	1670	1697.7	1667	1512	1484.3	1577	1883.6	1962.4
High	Q6C8U5	YALI0D16929p OS=Yarrowia lipolytica (strain CLIB 122 / E 150) OX=284591 GN=YALI0_D16929g PE=4 SV=1	11	7	8	7	67.8	994.4	687.4	625	699.3	652.4	653.1	1067.8	1029.8	1078.7	893.9	977.4
High	Q6CHV0	YALI0A04697p OS=Yarrowia lipolytica (strain CLIB 122 / E 150) OX=284591 GN=YALI0_A04697g PE=4 SV=1	10	7	8	7	86.7	1350.8	1367.1	1373.5	1182.2	1320.5	1266.2	977	990.9	964.8	945.1	1000.6
High	Q6C330	YALI0F03069p OS=Yarrowia lipolytica (strain CLIB 122 / E 150) OX=284591 GN=YALI0_F03069g PE=4 SV=1	14	7	8	7	71.5	1323.3	1373	1446.5	1326	1378	1428.9	988	1037.5	1017.4	991.6	1030.4
High	Q6CAF9	Component of oligomeric Golgi complex 4 OS=Yarrowia lipolytica (strain CLIB 122 / E 150) OX=284591 GN=YALI0_D03113g PE=3 SV=1	9	5	7	5	75.8	1740.2	1492.3	1444.5	1606	1570	1542.8	1796.2	1823.8	1892	2104.9	2090.6
High	Q6CI87	YALI0A00638p OS=Yarrowia lipolytica (strain CLIB 122 / E 150) OX=284591 GN=YALI0_A00638g PE=3 SV=1	25	5	7	5	24.9	1380.5	1204	1236.6	1356.1	1379.3	1427.2	1309.1	1309.7	1315.6	1543.2	1516.3
High	Q6C418	YALI0E30547p OS=Yarrowia lipolytica (strain CLIB 122 / E 150) OX=284591 GN=YALI0_E30547g PE=4 SV=1	8	7	8	7	143.4	1082.1	1155.5	1052.5	1104.2	1111.2	1150.1	1094.5	1028.3	1078.4	1202.6	1218.1
High	Q6C9A4	YALI0D12727p OS=Yarrowia lipolytica (strain CLIB 122 / E 150) OX=284591 GN=YALI0_D12727g PE=3 SV=1	16	9	10	9	68.7	1234.2	1463.5	1098.6	1073.1	1113	1124.3	1175.1	1123.4	1158.7	1013	1011.8
High	Q6C7D6	ATPase synthesis protein 25, mitochondrial OS=Yarrowia lipolytica (strain CLIB 122 / E 150) OX=284591 GN=ATP25 PE=3 SV=1	13	7	9	7	74	1173.8	1140.4	1253.4	1086	1027.3	1082.6	1193.8	1288.9	1261.4	1070.6	1149.8
High	Q6CDN6	3-hydroxy-3-methylglutarate-CoA lyase OS=Yarrowia lipolytica (strain CLIB 122 / E 150) OX=284591 GN=YALI0_B22550g PE=3 SV=1	28	8	9	8	34.1	1378.6	1588.1	1546.1	1925.3	1945.5	1791.4	1177.1	1204.5	1211	1459.4	1533.4
High	Q6C8Z2	YALI0D15642p OS=Yarrowia lipolytica (strain CLIB 122 / E 150) OX=284591 GN=YALI0_D15642g PE=4 SV=1	8	6	7	6	113.4	676.2	853.9	767.6	738.9	795.1	858.1	820.7	900.5	865.5	913.7	822.1
High	Q6C910	YALI0D15246p OS=Yarrowia lipolytica (strain CLIB 122 / E 150) OX=284591 GN=YALI0_D15246g PE=3 SV=1	7	9	13	9	146.5	1915.4	1979.3	2077	2393.3	2367.3	2371.5	1362.7	1210.4	1342.1	1742.1	1905.2
High	Q6CFT4	Vacuolar protein sorting-associated protein 27 OS=Yarrowia lipolytica (strain CLIB 122 / E 150) OX=284591 GN=VPS27 PE=3 SV=1	12	7	12	7	60.9	2412.5	1519.9	1792.7	1939	1956.1	1972.2	2740.9	2568.2	2603.3	3145.1	2991.6
High	Q6CGS4	Methylthioribose-1-phosphate isomerase OS=Yarrowia lipolytica (strain CLIB 122 / E 150) OX=284591 GN=MRI1 PE=3 SV=1	24	7	8	7	40.2	1260.6	954.1	979.5	995	932.4	983.7	1214.2	1288.6	1256.5	1214.9	1181.5
High	Q6CAF5	YALI0D03245p OS=Yarrowia lipolytica (strain CLIB 122 / E 150) OX=284591 GN=YALI0_D03245g PE=4 SV=1	19	3	19	3	23.4	3590.4	3356.4	3239.2	2305.1	2337.4	2147.7	2495.6	2554.1	2729.9	2599.9	2551.5
High	Q6C660	YALI0E12177p OS=Yarrowia lipolytica (strain CLIB 122 / E 150) OX=284591 GN=YALI0_E12177g PE=4 SV=1	14	7	7	7	63.9	822.2	887.3	885.5	897.9	963.3	903.7	1048.9	1100.3	1173	1311.2	1322
High	Q6CGF6	U6 snRNA-associated Sm-like protein LSm4 OS=Yarrowia lipolytica (strain CLIB 122 / E 150) OX=284591 GN=LSM4 PE=3 SV=1	50	5	25	5	15	2736	2864.3	2555.3	2537.6	2560.6	2653.4	2178	2264.9	2350.4	2847.9	2869
High	Q6CEQ3	YALI0B13904p OS=Yarrowia lipolytica (strain CLIB 122 / E 150) OX=284591 GN=YALI0_B13904g PE=4 SV=1	4	7	7	7	213.7	946.8	646.3	699.1	713.3	698.9	692.1	1214.1	1173.8	1105.4	1001.8	1030.2
High	Q6C2R3	YALI0F05803p OS=Yarrowia lipolytica (strain CLIB 122 / E 150) OX=284591 GN=YALI0_F05803g PE=3 SV=1	40	5	24	5	17.6	5834.6	4853.3	5158.9	4320	4118.2	4339.8	7782.8	8111.7	7683	6209.4	5534.1
High	Q6CGM2	YALI0A18161p OS=Yarrowia lipolytica (strain CLIB 122 / E 150) OX=284591 GN=YALI0_A18161g PE=4 SV=1	21	8	11	8	41	1618.6	1293.4	1208.7	1472.2	1407.7	1417.4	1559.2	1638.8	1613.5	2379	2392.8
High	Q6C435	Protein FYV10 OS=Yarrowia lipolytica (strain CLIB 122 / E 150) OX=284591 GN=FYV10 PE=3 SV=1	16	8	8	8	63.9	1718.6	1637.4	1643.8	1891.5	1856.1	1883.5	1538.3	1404.6	1450.6	1814.3	1889.6
High	Q6CAY3	YALI0C23386p OS=Yarrowia lipolytica (strain CLIB 122 / E 150) OX=284591 GN=YALI0_C23386g PE=3 SV=1	10	6	7	6	82.7	2123.8	1841	2007.9	1945.2	1934	1973	1952	2106.5	1976.6	2056.1	2094.5
High	Q6CDS2	YALI0B21626p OS=Yarrowia lipolytica (strain CLIB 122 / E 150) OX=284591 GN=YALI0_B21626g PE=4 SV=1	9	6	7	6	129	1197.9	1266.5	1278.1	1355.7	1441.7	1307.4	763.7	744.8	764.8	796.9	869.8
High	Q6C3X8	YALI0E31405p OS=Yarrowia lipolytica (strain CLIB 122 / E 150) OX=284591 GN=YALI0_E31405g PE=4 SV=1	12	6	7	6	71.1	1071.2	1333	1093.7	1313.9	1405.8	1369.3	701.2	707.9	642.9	792.7	744.6
High	Q6CAP4	YALI0D01045p OS=Yarrowia lipolytica (strain CLIB 122 / E 150) OX=284591 GN=YALI0_D01045g PE=4 SV=1	37	7	11	3	22.6	1189.1	657	722.6	1020.2	930	961.4	1016.1	964.8	1103.6	1462.2	1546.1
High	Q6CBN0	YALI0C17083p OS=Yarrowia lipolytica (strain CLIB 122 / E 150) OX=284591 GN=YALI0_C17083g PE=3 SV=1	13	6	7	6	71.8	1443	1678.2	1865.2	1486.1	1495.4	1634.5	1274.1	1090.9	1032.2	924	1084.1
High	Q6C842	Serine/threonine-protein kinase BUR1 OS=Yarrowia lipolytica (strain CLIB 122 / E 150) OX=284591 GN=BUR1 PE=3 SV=1	11	7	8	7	81.8	1221.1	844.3	949.2	990.5	1004.6	994.5	993.7	983.7	1045.7	1113	1178.5
High	Q6CGM7	YALI0A18007p OS=Yarrowia lipolytica (strain CLIB 122 / E 150) OX=284591 GN=YALI0_A18007g PE=3 SV=1	14	6	6	6	58.7	905.2	1001.8	961	966.4	1001.5	918.1	1058.5	1144.2	1107.2	952.1	971.4
High	Q6CEW5	YALI0B12364p OS=Yarrowia lipolytica (strain CLIB 122 / E 150) OX=284591 GN=YALI0_B12364g PE=4 SV=1	31	6	11	6	28.4	1339.8	1171.2	1192	1233.4	1165	1170.8	1173.5	1155.7	1269.1	1141.4	1190.2
High	Q6C5D0	Cytosolic Fe-S cluster assembly factor CFD1 OS=Yarrowia lipolytica (strain CLIB 122 / E 150) OX=284591 GN=CFD1 PE=3 SV=1	25	6	12	6	31.5	1168.6	1187.9	1119.2	1140.9	1077.8	1192.8	1760.3	2017.9	1717.8	1688.7	1650.1
High	Q6C3K7	Cytochrome b-c1 complex subunit 7 OS=Yarrowia lipolytica (strain CLIB 122 / E 150) OX=284591 GN=QCR7 PE=3 SV=1	41	5	14	5	14.6	1349.6	2112.6	1814.6	1716.3	1667	1696	1885.9	2009.4	1902.4	1785.4	1696.5
High	Q6C1H1	Histone acetyltransferase OS=Yarrowia lipolytica (strain CLIB 122 / E 150) OX=284591 GN=YALI0_F16313g PE=3 SV=1	18	8	12	8	55.1	1697.8	1400.5	1489.7	1547.7	1498.1	1481.4	1438.4	1336.3	1407.5	1573	1545.1
High	Q6CE46	YALI0B18634p OS=Yarrowia lipolytica (strain CLIB 122 / E 150) OX=284591 GN=YALI0_B18634g PE=4 SV=1	14	6	9	6	64.6	1091.8	1270.9	1355	1334.4	1311	1358.3	937.8	870.5	901.5	1054.1	1144.5
High	Q6CAH2	YALI0D02783p OS=Yarrowia lipolytica (strain CLIB 122 / E 150) OX=284591 GN=YALI0_D02783g PE=4 SV=1	10	7	7	7	95.1	787.7	1098.1	907.3	968.2	932	1040.7	811.9	964.8	860	1208.6	1167.2
High	Q6C2Q0	YALI0F06072p OS=Yarrowia lipolytica (strain CLIB 122 / E 150) OX=284591 GN=YALI0_F06072g PE=4 SV=1	10	8	11	8	91.4	2016	1499.2	1617	1717.6	1705.7	1706.6	1661.4	1518.9	1665.6	2110.8	2293.7
High	Q6C520	Palmitoyltransferase AKR1 OS=Yarrowia lipolytica (strain CLIB 122 / E 150) OX=284591 GN=AKR1 PE=3 SV=1	9	6	9	6	77.4	2065.1	1159.3	1215.9	1299.7	1272	1236	1591.8	1568.3	1530	1466	1461.8
High	Q6BZZ2	YALI0F29667p OS=Yarrowia lipolytica (strain CLIB 122 / E 150) OX=284591 GN=YALI0_F29667g PE=4 SV=1	22	4	12	4	21.5	2105.7	4099.2	3553.9	3283.9	3874.9	3709.6	1017.1	1075.7	1092.9	1058.4	1110.9
High	Q6C895	YALI0D21560p OS=Yarrowia lipolytica (strain CLIB 122 / E 150) OX=284591 GN=YALI0_D21560g PE=4 SV=1	7	6	7	6	157.2	1002.8	1192.3	1155.8	1144	1164.4	1161	588.5	621	605.1	964.6	1013.1
High	Q6C114	Ditrans,polycis-polyprenyl diphosphate synthase ((2E,6E)-farnesyldiphosphate specific) OS=Yarrowia lipolytica (strain CLIB 122 / E 150) OX=284591 GN=YALI0_F20108g PE=3 SV=1	27	7	8	7	33.7	1222.7	1985.9	1454.4	1650.2	1609.2	1684.5	1546.8	1679	1546	1660.5	1845.8
High	Q6C9R3	Nuclear pore complex protein OS=Yarrowia lipolytica (strain CLIB 122 / E 150) OX=284591 GN=YALI0_D08998g PE=3 SV=1	12	6	8	6	83.8	773.7	1240.8	1045.2	1019.6	1035.3	1075.3	606.5	683.7	631.1	616.3	661.7
High	Q6C419	YALI0E30525p OS=Yarrowia lipolytica (strain CLIB 122 / E 150) OX=284591 GN=YALI0_E30525g PE=4 SV=1	17	7	11	7	51.7	3542.3	2520.8	2588	3094.5	3022.1	3171.3	3046.6	3056.4	3035.8	3610.4	3516.3
High	Q6C850	YALI0D22682p OS=Yarrowia lipolytica (strain CLIB 122 / E 150) OX=284591 GN=YALI0_D22682g PE=4 SV=1	8	6	7	6	106.8	828.8	660.7	691.1	738.8	760.5	787.8	659.6	583.3	660.9	792.1	835.6
High	Q6C0Q9	YALI0F22517p OS=Yarrowia lipolytica (strain CLIB 122 / E 150) OX=284591 GN=YALI0_F22517g PE=4 SV=2	51	5	9	5	16.2	1235	1859	1452.9	2046	2066	2234.9	601.7	666.5	674.1	905	1017.3
High	Q6C3Y4	YALI0E31273p OS=Yarrowia lipolytica (strain CLIB 122 / E 150) OX=284591 GN=YALI0_E31273g PE=4 SV=1	11	6	6	6	110.2	771.4	1055.1	1006.2	1026.8	1049.3	991.8	738.5	651.1	749.5	842	943.6
High	Q6C3Z7	Uridine kinase OS=Yarrowia lipolytica (strain CLIB 122 / E 150) OX=284591 GN=YALI0_E31009g PE=3 SV=1	19	7	8	7	50.5	1048.1	1047.1	854.5	989.9	1025.2	1008.2	1108.7	1159.7	1179.9	1278.8	1253.1
High	B5FVE6	YALI0D11125p OS=Yarrowia lipolytica (strain CLIB 122 / E 150) OX=284591 GN=YALI0_D11125g PE=3 SV=1	76	5	8	5	11.3	1021.7	2559.4	2356.4	1979.7	2137.6	2028.5	644.5	724.1	634	561.2	652.1
High	Q6C9M9	Chromatin modification-related protein EAF3 OS=Yarrowia lipolytica (strain CLIB 122 / E 150) OX=284591 GN=EAF3 PE=3 SV=1	22	6	6	6	43.2	625.5	875.8	718.2	676.2	732.2	785.6	369.6	404.3	449.8	499.8	522.9
High	Q6CI12	YALI0A02607p OS=Yarrowia lipolytica (strain CLIB 122 / E 150) OX=284591 GN=YALI0_A02607g PE=3 SV=1	21	8	9	8	47	1463.2	761.2	746.2	885.5	893	898.4	2293.9	2253.2	2221.7	1258	1209.5
High	Q6C6I4	Geranylgeranyl transferase type I subunit beta OS=Yarrowia lipolytica (strain CLIB 122 / E 150) OX=284591 GN=YALI0_E09276g PE=3 SV=1	23	7	7	7	42.2	694.9	609.1	621.2	662.7	661.3	649	651	618.3	660.2	751.7	714.6
High	Q6C1F0	Ammonium transporter OS=Yarrowia lipolytica (strain CLIB 122 / E 150) OX=284591 GN=YALI0_F16896g PE=3 SV=1	7	3	11	3	54.3	955.6	1510.2	1289.6	1131.2	1213.7	1392	745.7	728.9	809.7	1024.8	1009.3
High	Q6CBP9	YALI0C16665p OS=Yarrowia lipolytica (strain CLIB 122 / E 150) OX=284591 GN=YALI0_C16665g PE=4 SV=1	10	9	11	9	102.5	1392.4	1936.1	1302.3	1294.3	1282.7	1495	1456.9	1525.1	1473	1513.9	1565.7
High	Q6C826	Protoporphyrinogen oxidase OS=Yarrowia lipolytica (strain CLIB 122 / E 150) OX=284591 GN=YALI0_D23331g PE=3 SV=1	13	6	9	6	58.4	1231.9	1450.8	1486	1746.6	1788.7	1760.9	950.3	956.5	954.9	1331.2	1389.5
High	Q6CBC8	YALI0C19965p OS=Yarrowia lipolytica (strain CLIB 122 / E 150) OX=284591 GN=YALI0_C19965g PE=3 SV=1	15	3	6	3	28.8	639.7	703.3	705.5	675.2	674.6	672.8	593.1	647.6	603.6	617.7	624.6
High	Q6CGT5	YALI0A16379p OS=Yarrowia lipolytica (strain CLIB 122 / E 150) OX=284591 GN=YALI0_A16379g PE=3 SV=1	26	8	11	5	37	894.6	801.8	913.5	637.3	584.9	614.9	1492.1	1541	1453.5	803.9	728.3
High	Q6C4X9	Putative tyrosine-protein phosphatase OCA1 OS=Yarrowia lipolytica (strain CLIB 122 / E 150) OX=284591 GN=OCA1 PE=3 SV=1	40	6	8	6	28.3	803	883.6	930.9	831.7	874	789.5	613	596.7	626.8	678	710.4
High	Q6CEF9	YALI0B15972p OS=Yarrowia lipolytica (strain CLIB 122 / E 150) OX=284591 GN=YALI0_B15972g PE=4 SV=1	12	8	8	8	92	925.3	1513.2	1006.3	1088.2	1090.1	1166.1	1050.6	1101	1147.8	1189.5	1182
High	Q6C3T1	Ribose-phosphate diphosphokinase OS=Yarrowia lipolytica (strain CLIB 122 / E 150) OX=284591 GN=YALI0_E32351g PE=3 SV=1	20	6	10	3	34.6	547.7	754.6	850.6	763.8	752.4	779.9	1305.1	1300.2	1311	1151.2	1037.9
High	Q6C625	YALI0E13101p OS=Yarrowia lipolytica (strain CLIB 122 / E 150) OX=284591 GN=YALI0_E13101g PE=3 SV=1	13	8	10	8	82.7	2028.7	1665.1	1784.8	1984.4	1817.7	1867.7	1444.5	1414.1	1531.2	2001.8	2152
High	Q6CEZ7	YALI0B11550p OS=Yarrowia lipolytica (strain CLIB 122 / E 150) OX=284591 GN=YALI0_B11550g PE=4 SV=1	10	8	8	8	113.1	602.7	646.1	670.1	692.4	681.2	698.5	634.9	598.7	660.3	776.4	792.7
High	Q6C749	Altered inheritance of mitochondria protein 24, mitochondrial OS=Yarrowia lipolytica (strain CLIB 122 / E 150) OX=284591 GN=AIM24 PE=3 SV=1	23	8	14	8	34.2	1428.2	1267.7	1375	1455.9	1447.4	1383.5	1669.5	1620.9	1684.7	1642.9	1712.6
High	Q6CHZ9	YALI0A02981p OS=Yarrowia lipolytica (strain CLIB 122 / E 150) OX=284591 GN=YALI0_A02981g PE=4 SV=1	21	8	14	8	49	1851.9	1677.6	1671.3	1656.5	1637.5	1705.9	1507.8	1548.9	1575.8	1692.3	1661.9
High	Q6C9Q3	YALI0D09207p OS=Yarrowia lipolytica (strain CLIB 122 / E 150) OX=284591 GN=YALI0_D09207g PE=4 SV=1	19	7	8	7	47.8	1287.3	1329.3	1221.7	1443.4	1452.5	1496.5	1187.5	1208.2	1159	1268.3	1367.5
High	Q6C347	ATP-dependent RNA helicase FAL1 OS=Yarrowia lipolytica (strain CLIB 122 / E 150) OX=284591 GN=FAL1 PE=3 SV=1	21	7	9	7	44.9	1356.6	1524.4	1483.7	1656.7	1520.4	1617.7	1342.3	1402.2	1512.2	1476.8	1462.4
High	Q6CFP3	Pheromone-processing carboxypeptidase KEX1 OS=Yarrowia lipolytica (strain CLIB 122 / E 150) OX=284591 GN=KEX1 PE=3 SV=1	13	6	9	6	69.3	1174	837.7	889	968	923.7	960.7	1087	1030.2	1008.7	1103.5	1114.2
High	Q6CC28	Galactokinase OS=Yarrowia lipolytica (strain CLIB 122 / E 150) OX=284591 GN=YALI0_C13090g PE=3 SV=1	12	7	8	7	62.5	2284.4	1935	2417.4	2029.3	1992	2007	2167.2	2235.6	2268.4	2253	2166
High	Q6CCB6	YALI0C10846p OS=Yarrowia lipolytica (strain CLIB 122 / E 150) OX=284591 GN=YALI0_C10846g PE=4 SV=1	16	4	6	4	38.6	1714.7	1385.7	1554.5	1552.5	1483.5	1488.5	1255.4	1260.4	1325.3	1500.6	1546
High	Q6CB46	YALI0C22000p OS=Yarrowia lipolytica (strain CLIB 122 / E 150) OX=284591 GN=YALI0_C22000g PE=4 SV=1	23	4	12	4	25.9	1167.3	1843.4	1999.7	3011.2	2886.1	2832.1	1049	920.2	948.1	1250.1	1174.4
High	Q6CCP1	YALI0C07777p OS=Yarrowia lipolytica (strain CLIB 122 / E 150) OX=284591 GN=YALI0_C07777g PE=4 SV=1	15	6	6	6	68.1	1240.3	1430.3	1431.8	1402	1389.1	1387.1	1229.6	1280.6	1284	1235.7	1299.1
High	Q6CCH4	Cytochrome c oxidase assembly protein COX20, mitochondrial OS=Yarrowia lipolytica (strain CLIB 122 / E 150) OX=284591 GN=YALI0_C09350g PE=3 SV=1	39	6	8	6	19.3	1606.4	1750	1773.4	1569	1585	1630.1	1828.5	1813	1775.6	1583	1761.5
High	Q6C3A8	YALI0F01210p OS=Yarrowia lipolytica (strain CLIB 122 / E 150) OX=284591 GN=YALI0_F01210g PE=3 SV=1	28	5	19	5	30.5	3276.2	3117.5	3249.1	3853.8	3680.3	3805.8	1866.3	1770.9	1669.4	2735	2548.7
High	Q6C0G2	YALI0F25003p OS=Yarrowia lipolytica (strain CLIB 122 / E 150) OX=284591 GN=YALI0_F25003g PE=4 SV=1	19	5	5	5	44.8	667.2	872.3	751.3	741.2	724.3	782.3	590.5	612.5	523.1	630.6	618.6
High	Q6C492	YALI0E28721p OS=Yarrowia lipolytica (strain CLIB 122 / E 150) OX=284591 GN=YALI0_E28721g PE=4 SV=1	39	4	14	4	14.2	2351.5	3067	3053.1	3081.7	2968.1	2950.5	1738.8	1820	1932.1	2253.7	2264.9
High	Q6C174	YALI0F18656p OS=Yarrowia lipolytica (strain CLIB 122 / E 150) OX=284591 GN=YALI0_F18656g PE=4 SV=1	14	6	16	6	59.8	2997.2	3000.8	2836.8	3803.8	4226.7	4312.4	1375.1	1393.5	1408.6	1972.3	2001.8
High	Q6C042	YALI0F27951p OS=Yarrowia lipolytica (strain CLIB 122 / E 150) OX=284591 GN=YALI0_F27951g PE=3 SV=1	37	3	17	3	15.3	1602.6	1147	1339.4	1482.3	1525.7	1479.1	1148.3	1236.6	1174.6	1065.4	1065.2
High	Q6CCZ1	Pre-mRNA-processing ATP-dependent RNA helicase PRP5 OS=Yarrowia lipolytica (strain CLIB 122 / E 150) OX=284591 GN=PRP5 PE=3 SV=1	9	8	8	8	107.2	2097	1494	1563.3	1754.9	1715	1674.2	2081.3	2001.7	2099.9	2394.5	2376.7
High	Q6CCS8	YALI0C06864p OS=Yarrowia lipolytica (strain CLIB 122 / E 150) OX=284591 GN=YALI0_C06864g PE=4 SV=1	15	5	24	5	40.2	2832.5	2918.7	3054.2	3181.3	3055.1	3144.5	1270.6	1331	1374.5	2438.8	2398
High	Q6C694	YALI0E11407p OS=Yarrowia lipolytica (strain CLIB 122 / E 150) OX=284591 GN=YALI0_E11407g PE=4 SV=1	12	8	10	8	78.1	2011.4	1015.5	1052	1175.8	1117.9	1139.5	3146.8	3375.2	3197	2116.2	2189.8
High	Q6C254	YALI0F10747p OS=Yarrowia lipolytica (strain CLIB 122 / E 150) OX=284591 GN=YALI0_F10747g PE=4 SV=1	39	5	6	5	22	1030.9	777.6	828.2	859.6	843.7	882.1	931.8	901.9	866.2	973.1	975
High	Q6CBL1	Glutathione synthetase OS=Yarrowia lipolytica (strain CLIB 122 / E 150) OX=284591 GN=YALI0_C17831g PE=3 SV=1	14	7	10	7	54.7	1922.5	1976.3	2024.2	2006	1930.5	2038.1	2845.7	2803.8	2702.2	2488.1	2364.4
High	Q6C7K6	YALI0D27302p OS=Yarrowia lipolytica (strain CLIB 122 / E 150) OX=284591 GN=YALI0_D27302g PE=4 SV=1	18	6	11	6	47.2	2378.2	1989.1	2017.1	2293.8	2162.5	2160	1748.2	1791.3	1754.4	2093.6	2017.4
High	Q6CGB4	NADH-ubiquinone oxidoreductase OS=Yarrowia lipolytica (strain CLIB 122 / E 150) OX=284591 GN=YALI0_A20680g PE=1 SV=2	29	4	9	4	19.3	2459.4	2333.7	2317	2364.2	2216.3	2223.2	2354.2	2389.1	2259.1	2587.4	2693.2
High	Q6C9J1	YALI0D10813p OS=Yarrowia lipolytica (strain CLIB 122 / E 150) OX=284591 GN=YALI0_D10813g PE=4 SV=1	18	5	15	5	33.8	2471.2	2800	3095.9	2517.2	2547.3	2568.1	1154.8	1148.6	1336.6	1753.1	1831.3
High	Q6CFX1	3-hydroxyanthranilate 3,4-dioxygenase OS=Yarrowia lipolytica (strain CLIB 122 / E 150) OX=284591 GN=BNA1 PE=3 SV=1	46	7	9	7	19.5	941.8	1382.7	1299.3	1568.2	1549.1	1545.5	743.5	661	675.3	874	852
High	Q6C7H6	Dimethyladenosine transferase OS=Yarrowia lipolytica (strain CLIB 122 / E 150) OX=284591 GN=DIM1 PE=3 SV=1	21	7	8	7	35.3	2055.8	1661.9	1786	2084.2	1921.5	2065.8	2327.4	2224.9	2273.9	2289.1	2201.9
High	Q6CAH5	Pre-mRNA-splicing factor RSE1 OS=Yarrowia lipolytica (strain CLIB 122 / E 150) OX=284591 GN=RSE1 PE=3 SV=1	9	9	10	9	121.8	1272.5	1484.2	1398.3	1350.9	1378.2	1411.3	1182.4	1299	1309.8	1424.4	1448.9
High	Q6C6Y4	F-actin-capping protein subunit alpha OS=Yarrowia lipolytica (strain CLIB 122 / E 150) OX=284591 GN=CAP1 PE=3 SV=2	24	6	9	6	28.7	2164.1	2907.1	3079.2	2988.9	3053.5	3135.7	1772.8	1867.6	1944.5	1850.8	1911.2
High	Q9B6D5	Cytochrome c oxidase subunit 2 OS=Yarrowia lipolytica (strain CLIB 122 / E 150) OX=284591 GN=COX2 PE=3 SV=1	17	4	16	4	27.6	2653.8	3950.4	3780.3	3293.9	3627	3360	3047.6	3246.4	3329.4	3265.2	3247.1
High	Q6C839	YALI0D23001p OS=Yarrowia lipolytica (strain CLIB 122 / E 150) OX=284591 GN=YALI0_D23001g PE=4 SV=1	8	8	11	8	98.4	2080.9	1902.6	1835.9	2156.7	2046.6	2145.5	2274.3	2309.7	2315.1	2493.8	2489.6
High	Q6CGF5	YALI0A19778p OS=Yarrowia lipolytica (strain CLIB 122 / E 150) OX=284591 GN=YALI0_A19778g PE=4 SV=1	12	8	11	7	70.8	760.3	872.1	919.4	849.5	882.6	895	524.2	521	501.3	522.5	554.8
High	Q6C437	YALI0E29997p OS=Yarrowia lipolytica (strain CLIB 122 / E 150) OX=284591 GN=YALI0_E29997g PE=4 SV=1	10	5	6	5	73.7	817.7	1130.5	1145.5	924.6	979.2	1008	779.7	697.8	731.5	850.4	816.4
High	Q6CH36	YALI0A13035p OS=Yarrowia lipolytica (strain CLIB 122 / E 150) OX=284591 GN=YALI0_A13035g PE=4 SV=2	47	5	7	5	17.8	934.8	1105.4	998.6	1011.9	1146.3	1194.6	764.5	741.9	728.2	588	575
High	F2Z6C7	YALI0F07260p OS=Yarrowia lipolytica (strain CLIB 122 / E 150) OX=284591 GN=YALI0_F07260g PE=3 SV=1	23	8	10	8	45.2	2098.1	2107.5	2242.5	2304.6	2240.6	2204.4	1744.9	1849.3	1802.5	1931.5	1953.6
High	Q6C355	YALI0F02475p OS=Yarrowia lipolytica (strain CLIB 122 / E 150) OX=284591 GN=YALI0_F02475g PE=3 SV=1	17	6	7	6	44.2	1075.3	1093.7	1100.5	1164.9	1141.5	1078	1404.1	1474.9	1439.4	1566.5	1596.3
High	Q6C543	YALI0E21153p OS=Yarrowia lipolytica (strain CLIB 122 / E 150) OX=284591 GN=YALI0_E21153g PE=3 SV=1	16	6	7	6	53.5	603.3	667.6	699	793.1	776.6	774.5	476.2	432.5	518.1	717.6	782.1
High	B5FVF8	YALI0E28930p OS=Yarrowia lipolytica (strain CLIB 122 / E 150) OX=284591 GN=YALI0_E28930g PE=1 SV=1	59	7	12	7	14.1	3910.2	2589.9	2780.7	2468	2604	2616.6	1526.4	1730.9	1646	1525	1609.4
High	Q6CFT5	YALI0B04048p OS=Yarrowia lipolytica (strain CLIB 122 / E 150) OX=284591 GN=YALI0_B04048g PE=3 SV=1	25	6	8	6	30.9	2527	1742.5	1919.5	2068.7	1979.3	2122.5	2281.2	2004.1	2169.6	2673.1	2605.9
High	Q6C6K5	Ubiquitin carboxyl-terminal hydrolase OS=Yarrowia lipolytica (strain CLIB 122 / E 150) OX=284591 GN=YALI0_E08844g PE=3 SV=1	9	6	8	6	80.6	1194.4	1636.3	1483.9	1356.2	1381.3	1365	1516.4	1667.9	1558.2	1518.4	1507.7
High	Q6CEX6	YALI0B12100p OS=Yarrowia lipolytica (strain CLIB 122 / E 150) OX=284591 GN=YALI0_B12100g PE=4 SV=1	15	6	7	6	56.3	844.3	728.4	818.8	875	890.6	896.6	803.1	721	800.6	877	880.2
High	Q6C6C3	YALI0E10637p OS=Yarrowia lipolytica (strain CLIB 122 / E 150) OX=284591 GN=YALI0_E10637g PE=3 SV=1	11	6	8	6	80.6	1224.1	1221.5	1236.5	1345.6	1369.6	1364.2	1471.1	1363.7	1421	1456.6	1345.7
High	Q6CE71	YALI0B18062p OS=Yarrowia lipolytica (strain CLIB 122 / E 150) OX=284591 GN=YALI0_B18062g PE=4 SV=1	31	7	11	7	27.9	2109.1	2439.3	2679.6	2808	2704.1	2747	2278.5	2125.8	2419.6	3025.5	3039.4
High	Q6C487	YALI0E28853p OS=Yarrowia lipolytica (strain CLIB 122 / E 150) OX=284591 GN=YALI0_E28853g PE=3 SV=1	33	6	7	6	24	1635.7	1012.3	965.1	980.9	964.3	962.3	1285	1290.3	1288.8	1175.5	1219.2
High	Q6C830	Eukaryotic translation initiation factor 3 subunit K OS=Yarrowia lipolytica (strain CLIB 122 / E 150) OX=284591 GN=YALI0D23243g PE=3 SV=1	35	6	9	6	26.5	1393.1	1627	1312.7	1177	1246.1	1326.8	1459	1609.3	1392	1223	1286
High	Q6C3I3	YALI0E34573p OS=Yarrowia lipolytica (strain CLIB 122 / E 150) OX=284591 GN=YALI0_E34573g PE=3 SV=2	50	4	17	4	10.2	2464.2	2167.6	2409.1	1977.1	1961.1	1968	2940.1	3205.7	3013.1	2512.9	2242.2
High	Q6C6X6	Probable thiopurine S-methyltransferase OS=Yarrowia lipolytica (strain CLIB 122 / E 150) OX=284591 GN=YALI0E05467g PE=3 SV=1	32	7	10	7	24.3	1554.7	1720.2	1759.9	2150.5	2164.2	2189.8	996	955.3	1070.8	1372.6	1430.2
High	Q6C3L3	YALI0E33869p OS=Yarrowia lipolytica (strain CLIB 122 / E 150) OX=284591 GN=YALI0_E33869g PE=4 SV=1	26	3	7	3	21.4	508.1	470.6	454.3	512.1	501.2	456.1	418.8	442.5	420.7	488.1	478.6
High	Q6C872	Enhancer of translation termination 1 OS=Yarrowia lipolytica (strain CLIB 122 / E 150) OX=284591 GN=ETT1 PE=3 SV=1	25	6	9	6	42.1	1739.5	1959.8	1796.5	1824.8	1881.5	2099.3	1629.9	1571.6	1516.1	1405.7	1387.1
High	Q6C482	Adenylosuccinate synthetase OS=Yarrowia lipolytica (strain CLIB 122 / E 150) OX=284591 GN=YALI0E28963g PE=3 SV=1	14	6	10	6	47.6	2216.3	3497.3	2716.6	2738.3	2703.1	2808	2593.3	2994	2876.1	2890.1	2973.9
High	Q6CA74	YALI0D05291p OS=Yarrowia lipolytica (strain CLIB 122 / E 150) OX=284591 GN=YALI0_D05291g PE=4 SV=1	18	6	15	6	33	2555.8	2874.4	2830.1	2495.8	2696.6	2678.4	1502.5	1419.5	1514.8	1907.3	1993.4
High	Q6C9U0	YALI0D08404p OS=Yarrowia lipolytica (strain CLIB 122 / E 150) OX=284591 GN=YALI0_D08404g PE=4 SV=1	26	8	12	8	37.7	2363.2	1742.4	1650.7	1706.9	1785.3	1727.5	2544.7	2668.3	2609.2	2075	2078.4
High	Q6C3H4	YALI0E34815p OS=Yarrowia lipolytica (strain CLIB 122 / E 150) OX=284591 GN=YALI0_E34815g PE=4 SV=1	9	8	10	8	112.8	1404.8	1431.9	1468.4	1879.6	1828.8	1785.7	1185.7	1119.7	1137	1443.2	1383.9
High	Q6C2Y9	YALI0F03993p OS=Yarrowia lipolytica (strain CLIB 122 / E 150) OX=284591 GN=YALI0_F03993g PE=4 SV=1	28	5	7	5	25.5	948.4	1363.3	1411	1194.6	1228.8	1209.6	506.7	605.9	576.7	559	637.1
High	Q6C963	YALI0D13706p OS=Yarrowia lipolytica (strain CLIB 122 / E 150) OX=284591 GN=YALI0_D13706g PE=4 SV=1	20	6	9	6	46.3	1107.5	1449.6	1181	1134.9	1182.4	1256.2	886.5	998.1	925.4	919.8	859.9
High	Q6C1B6	Component of oligomeric Golgi complex 3 OS=Yarrowia lipolytica (strain CLIB 122 / E 150) OX=284591 GN=YALI0_F17666g PE=3 SV=1	14	8	8	8	84.8	1348.2	1329.2	1332.4	1432	1305.1	1380.4	1370.6	1345	1359.1	1452.6	1438.2
High	Q6C6E8	YALI0E10109p OS=Yarrowia lipolytica (strain CLIB 122 / E 150) OX=284591 GN=YALI0_E10109g PE=4 SV=1	16	6	10	6	49.2	2295.5	2182.9	2229.7	2664.3	2520.7	2520.9	2962.4	2990	3104.5	2714.9	2785.8
High	Q6C804	U3 small nucleolar ribonucleoprotein protein IMP4 OS=Yarrowia lipolytica (strain CLIB 122 / E 150) OX=284591 GN=IMP4 PE=3 SV=1	24	7	11	7	32.2	1977.5	1325.2	1425.1	1666.8	1618.5	1594	2295.7	2233.6	2150.1	2021.5	1937.9
High	Q6C4Z5	YALI0E22418p OS=Yarrowia lipolytica (strain CLIB 122 / E 150) OX=284591 GN=YALI0_E22418g PE=4 SV=1	12	7	10	7	67.9	2778.8	3009.7	3147.8	2790.9	2849.9	2823.1	2467.6	2654.5	2539.6	2258.6	2102
High	Q6CBE4	Enoyl-[acyl-carrier-protein] reductase, mitochondrial OS=Yarrowia lipolytica (strain CLIB 122 / E 150) OX=284591 GN=ETR1 PE=3 SV=1	22	6	8	6	41.2	1595	2738.2	2673	2519.7	2580.5	2571.7	1963.6	1971.6	1922.7	1679.8	1665.1
High	Q6CES4	YALI0B13398p OS=Yarrowia lipolytica (strain CLIB 122 / E 150) OX=284591 GN=YALI0_B13398g PE=4 SV=1	19	5	10	5	26.9	2630.6	2217.8	2307.1	2452.9	2491	2445.1	2370.2	2503.9	2453.1	2771.8	2721.4
High	Q6C4K4	Endoplasmic reticulum transmembrane protein OS=Yarrowia lipolytica (strain CLIB 122 / E 150) OX=284591 GN=YALI0_E26026g PE=3 SV=1	28	6	16	6	23.6	2753.9	2378.9	2470.2	2316	2465.9	2530.9	2537.1	2476.2	2459.2	2860.4	2635.3
High	Q6CHD2	GTP-binding protein OS=Yarrowia lipolytica (strain CLIB 122 / E 150) OX=284591 GN=YALI0_A10098g PE=3 SV=1	28	7	7	7	36.2	1437.5	1183.8	1140.8	1239.1	1253.8	1309.7	1014.4	1047.3	1060.4	1254.9	1252.5
High	Q6CB12	YALI0C22726p OS=Yarrowia lipolytica (strain CLIB 122 / E 150) OX=284591 GN=YALI0_C22726g PE=4 SV=1	34	6	6	6	43.3	360.7	395.2	394.8	386.6	383.5	393.3	311	295.1	294.1	304.9	315.7
High	Q6C874	YALI0D22088p OS=Yarrowia lipolytica (strain CLIB 122 / E 150) OX=284591 GN=YALI0_D22088g PE=3 SV=1	43	6	9	6	16.3	2021.2	1541.5	1732.5	1454	1407.6	1382.7	3257.1	3489.2	3374.5	2380	2236.8
High	Q6C807	YALI0D23793p OS=Yarrowia lipolytica (strain CLIB 122 / E 150) OX=284591 GN=YALI0_D23793g PE=3 SV=1	29	9	13	9	34.5	2135.9	2059	2106.6	2256.1	2206.5	2259	1833.3	1790.5	1777.8	2081.8	2186.6
High	Q6CBT1	YALI0C15807p OS=Yarrowia lipolytica (strain CLIB 122 / E 150) OX=284591 GN=YALI0_C15807g PE=3 SV=1	5	3	10	1	79.6	83.1	98.4	75.5	84.3	76.7	173.9	11.9	12.9	15.4	44.6	41.8
High	Q6CBK2	YALI0C18073p OS=Yarrowia lipolytica (strain CLIB 122 / E 150) OX=284591 GN=YALI0_C18073g PE=3 SV=2	27	5	15	5	25	1972.2	1725.5	1602.2	1727.3	1665.1	1655.3	2029.5	2091.2	2125	2277.4	2256.1
High	Q6C9U9	Lysophospholipase OS=Yarrowia lipolytica (strain CLIB 122 / E 150) OX=284591 GN=YALI0_D08206g PE=3 SV=1	14	7	8	7	62.8	838.5	903.9	906.3	1041.8	1011.7	962.5	681.6	724.1	711.1	889	1051.8
High	Q6CAF4	YALI0D03267p OS=Yarrowia lipolytica (strain CLIB 122 / E 150) OX=284591 GN=YALI0_D03267g PE=3 SV=1	14	7	8	7	55.4	1796.9	1934.3	1106.6	1184.1	1145.3	1241.8	1265.4	1431.4	1362.1	1285.8	1292.3
High	Q6C503	Endoplasmic reticulum vesicle protein 25 OS=Yarrowia lipolytica (strain CLIB 122 / E 150) OX=284591 GN=ERV25 PE=3 SV=1	35	7	12	7	24	1728.5	1792.9	1922.1	1934.2	2002.8	1881.5	2158.6	2077.9	2187.8	2221.4	2389.8
High	Q6C5J8	YALI0E17457p OS=Yarrowia lipolytica (strain CLIB 122 / E 150) OX=284591 GN=YALI0_E17457g PE=3 SV=1	22	6	7	6	33.7	821.7	924.7	958.5	876.1	864.3	852.5	1241.3	1368.2	1317.9	1121	1056.9
High	Q6CFY8	YALI0B02398p OS=Yarrowia lipolytica (strain CLIB 122 / E 150) OX=284591 GN=YALI0_B02398g PE=3 SV=2	7	5	7	5	90.9	1103.4	399.6	417.9	695.7	697.2	675.8	1784.9	1415.5	1909.3	2427.7	2652.1
High	Q6C5X8	YALI0E14212p OS=Yarrowia lipolytica (strain CLIB 122 / E 150) OX=284591 GN=YALI0_E14212g PE=3 SV=2	39	6	13	6	15.4	2826.8	2805.9	2751.7	2176.1	2196.7	2163	2576.4	2746.3	2643.8	2109.7	2077.3
High	B5FVB8	ATP synthase subunit g, mitochondrial OS=Yarrowia lipolytica (strain CLIB 122 / E 150) OX=284591 GN=ATP20 PE=1 SV=1	33	5	19	5	15.1	4804.8	4478.6	4570.5	3890.9	3892.6	3874.9	4375.1	4659.9	4528.1	3818.5	3794.4
High	Q6CDV6	Rhomboid protein 2 OS=Yarrowia lipolytica (strain CLIB 122 / E 150) OX=284591 GN=RBD2 PE=3 SV=1	21	5	9	5	32.7	1735.1	1679.6	1693.3	1621.2	1668.2	1739.5	1607.7	1627	1636.5	1983.3	1805.6
High	Q6CEB0	Ubiquitin carboxyl-terminal hydrolase OS=Yarrowia lipolytica (strain CLIB 122 / E 150) OX=284591 GN=YALI0_B17072g PE=3 SV=1	8	6	8	6	83.9	1469	1417.6	1332.4	1342.9	1357.3	1332.1	1311.9	1272	1289.3	1341.9	1370.8
High	Q6C7I6	YALI0E00550p OS=Yarrowia lipolytica (strain CLIB 122 / E 150) OX=284591 GN=YALI0_E00550g PE=3 SV=1	40	6	23	6	15.6	2328.6	2704.2	2579.6	2609.6	2623.8	2623	3947	4016.6	3930.3	3400	3177.2
High	Q6CEG1	YALI0B15906p OS=Yarrowia lipolytica (strain CLIB 122 / E 150) OX=284591 GN=YALI0_B15906g PE=4 SV=1	12	5	7	5	77.6	1002.5	961.6	834	907	923.9	938.4	968.6	986.4	1021.5	1053.7	1084.3
High	Q6C8W3	UV excision repair protein RAD23 OS=Yarrowia lipolytica (strain CLIB 122 / E 150) OX=284591 GN=YALI0_D16401g PE=3 SV=1	23	6	12	6	37.8	2601.8	2629.9	2634.6	2441.8	2672	2580.2	2231.4	2180.1	2210.7	2254.1	2424.9
High	Q6CCZ5	tRNA N6-adenosine threonylcarbamoyltransferase OS=Yarrowia lipolytica (strain CLIB 122 / E 150) OX=284591 GN=KAE1 PE=3 SV=1	26	6	10	6	39.2	1522.9	1094.2	1110.2	1252.4	1181.7	1222.6	1521.8	1516.2	1511	1591.5	1620.4
High	Q6BZV8	Polynucleotide adenylyltransferase OS=Yarrowia lipolytica (strain CLIB 122 / E 150) OX=284591 GN=YALI0_F30525g PE=3 SV=1	9	6	9	6	79.4	1567.3	1188.1	1348.7	1534.5	1361.6	1486	1843.8	1721.8	1885.3	2365.1	2297.6
High	Q6C8R4	YALI0D17622p OS=Yarrowia lipolytica (strain CLIB 122 / E 150) OX=284591 GN=YALI0_D17622g PE=4 SV=1	16	6	8	5	42.4	2200.1	908.9	760.5	851.8	837	868.6	3902.9	4092.1	3258	1678	1719.5
High	Q6CF52	H/ACA ribonucleoprotein complex non-core subunit NAF1 OS=Yarrowia lipolytica (strain CLIB 122 / E 150) OX=284591 GN=YALI0_B10219g PE=3 SV=1	9	4	5	4	76.7	964.7	756.3	902.6	890.7	880.2	952.4	752.6	762.8	705.6	701.5	657.9
High	Q6C233	Protein SQS1 OS=Yarrowia lipolytica (strain CLIB 122 / E 150) OX=284591 GN=SQS1 PE=3 SV=1	10	7	11	7	91.2	2502	1460.1	1479.9	1555.7	1532.3	1546	3404.1	3344.1	3144.6	2392.1	2334.2
High	Q6C0C7	Ribonuclease T(2) OS=Yarrowia lipolytica (strain CLIB 122 / E 150) OX=284591 GN=YALI0_F25839g PE=3 SV=1	16	5	7	5	32.6	2198.9	1406.6	1399.8	1872.7	1763.2	1978.8	1593.7	1333.8	1467.4	3281.5	3414.9
High	Q6CHV4	YALI0A04609p OS=Yarrowia lipolytica (strain CLIB 122 / E 150) OX=284591 GN=YALI0_A04609g PE=4 SV=1	8	5	7	5	130.3	611.6	732.6	609.9	664.1	686.5	673.7	495.1	495.1	440.1	650	668.5
High	Q6C1U9	YALI0F13211p OS=Yarrowia lipolytica (strain CLIB 122 / E 150) OX=284591 GN=YALI0_F13211g PE=4 SV=1	6	9	13	9	141.6	1107.2	1314.1	1330	1290.5	1313.7	1302.1	974.3	912.4	1032.4	1405.7	1463.9
High	Q6CFY9	YALI0B02376p OS=Yarrowia lipolytica (strain CLIB 122 / E 150) OX=284591 GN=YALI0_B02376g PE=4 SV=1	9	7	8	7	108.1	3832.3	1803.4	1550.5	1605.3	1572.8	1634	2011.9	1873	1872.5	1985.6	2077.1
High	Q6CCT7	YALI0C06622p OS=Yarrowia lipolytica (strain CLIB 122 / E 150) OX=284591 GN=YALI0_C06622g PE=4 SV=1	20	8	8	8	47.9	1176.7	1143.3	1203.5	1237.9	1269.9	1215.4	1291.5	1270.5	1446.3	2027.3	1979.1
High	Q6CFT6	YALI0B04026p OS=Yarrowia lipolytica (strain CLIB 122 / E 150) OX=284591 GN=YALI0_B04026g PE=3 SV=1	28	6	9	6	25	644.2	765.3	731.4	1079.9	1074.9	1039.1	477.1	497.9	543.5	895	912.9
High	Q6C9P4	YALI0D09427p OS=Yarrowia lipolytica (strain CLIB 122 / E 150) OX=284591 GN=YALI0_D09427g PE=4 SV=1	26	6	11	6	35.6	1511.2	2805.4	1613.7	2203.2	2332.7	2547.5	985.8	1063.5	906.2	1112.9	1162.2
High	Q6C077	YALI0F27181p OS=Yarrowia lipolytica (strain CLIB 122 / E 150) OX=284591 GN=YALI0_F27181g PE=4 SV=1	28	5	11	4	23	1787.9	2266.8	1995	2396.1	2420.2	2480.5	1521.4	1516.2	1545.3	1765.2	1996.7
High	Q6C690	AMP deaminase OS=Yarrowia lipolytica (strain CLIB 122 / E 150) OX=284591 GN=YALI0_E11495g PE=3 SV=1	10	7	7	7	100.8	1520.4	1482.3	1483.3	1557.2	1570.9	1658.5	1348.7	1304.7	1321.5	1545.4	1471.1
High	Q6CEX5	YALI0B12144p OS=Yarrowia lipolytica (strain CLIB 122 / E 150) OX=284591 GN=YALI0_B12144g PE=4 SV=1	10	5	6	5	66.3	1403.9	1389.3	1410	1431.1	1394.7	1454	1774.5	1859.2	1795.7	1742.2	1636.1
High	Q6C416	YALI0E30591p OS=Yarrowia lipolytica (strain CLIB 122 / E 150) OX=284591 GN=YALI0_E30591g PE=3 SV=1	13	5	5	5	67.3	488.4	661.2	633	523.9	603.3	649.2	280.4	281.5	279.1	270.1	301.7
High	Q6CEJ6	CCR4-Not complex 3'-5'-exoribonuclease subunit Ccr4 OS=Yarrowia lipolytica (strain CLIB 122 / E 150) OX=284591 GN=CCR4 PE=3 SV=1	11	9	9	9	77.5	2044.6	1917.9	1917.8	1880	1882.5	1891.6	2118.2	2154.8	2174.6	2313.3	2429.5
High	Q6CEG5	YALI0B15818p OS=Yarrowia lipolytica (strain CLIB 122 / E 150) OX=284591 GN=YALI0_B15818g PE=4 SV=1	12	6	7	6	73.1	1560.1	1717.4	1752.8	1765.9	1809.8	1785.4	1728.8	1746.6	1733.7	1795	1777
High	Q6CC43	YALI0C12617p OS=Yarrowia lipolytica (strain CLIB 122 / E 150) OX=284591 GN=YALI0_C12617g PE=3 SV=1	18	5	7	5	41.8	1273.4	1458.5	1453.4	1484.7	1711.4	1617.7	1301.1	1148.3	1174.3	1431.8	1370.7
High	Q6CFP6	YALI0B05038p OS=Yarrowia lipolytica (strain CLIB 122 / E 150) OX=284591 GN=YALI0_B05038g PE=4 SV=1	8	5	9	5	85.5	1645.6	1551.7	1496.3	1458.3	1425.1	1434.1	1196.4	1211.6	1260.7	1595.4	1614.2
High	Q6C0K3	Galactose-1-phosphate uridylyltransferase OS=Yarrowia lipolytica (strain CLIB 122 / E 150) OX=284591 GN=YALI0_F23947g PE=3 SV=1	15	5	6	5	40.9	1013.4	907.7	897.4	921.4	860.6	915	970.6	1009.4	1000	948.5	914
High	Q6CGU5	YALI0A16170p OS=Yarrowia lipolytica (strain CLIB 122 / E 150) OX=284591 GN=YALI0_A16170g PE=4 SV=1	25	5	6	5	34.3	724.8	912.7	876.4	839.8	894.5	788.9	429.7	445.9	433.4	435.4	496.1
High	Q6C1N0	Proteasome endopeptidase complex OS=Yarrowia lipolytica (strain CLIB 122 / E 150) OX=284591 GN=YALI0_F14861g PE=4 SV=1	32	6	7	6	23.6	1371.1	1721.9	1715.4	1742.4	1736.6	1784.6	2063.1	2066	2023.3	2031.3	2024
High	W0TYP0	Profilin OS=Yarrowia lipolytica (strain CLIB 122 / E 150) OX=284591 GN=YALI0_B07183g PE=3 SV=1	40	3	8	3	13.4	1267.9	1507	1508	1802.6	1826.1	1711.9	919.4	893.9	923	1025.9	1108.9
High	Q6C007	Pre-mRNA-splicing factor CWC2 OS=Yarrowia lipolytica (strain CLIB 122 / E 150) OX=284591 GN=CWC2 PE=3 SV=1	19	5	6	5	42.7	741.9	708.9	769.6	803	755.4	799.9	533.8	567.5	550.6	694.3	800.4
High	Q6CBW3	YALI0C15004p OS=Yarrowia lipolytica (strain CLIB 122 / E 150) OX=284591 GN=YALI0_C15004g PE=4 SV=1	38	5	7	5	19.5	2097.6	753.5	536	437.7	468.7	434	1296.2	1375.4	1276	6632.8	6211
High	Q6C3H9	YALI0E34687p OS=Yarrowia lipolytica (strain CLIB 122 / E 150) OX=284591 GN=YALI0_E34687g PE=3 SV=1	29	6	7	6	33.9	1396.7	2143.8	1980.6	1764.1	1833.8	1803.2	1208.5	1257.7	1267.8	1295.1	1334.1
High	Q6CD45	40S ribosomal protein S25 OS=Yarrowia lipolytica (strain CLIB 122 / E 150) OX=284591 GN=YALI0_C03872g PE=3 SV=1	45	5	28	5	11.8	5002.7	3667.5	3924.4	3413.6	3359.9	3335.1	5419.6	5747.7	5468.8	4810.8	4644.3
High	Q6C1D8	YALI0F17182p OS=Yarrowia lipolytica (strain CLIB 122 / E 150) OX=284591 GN=YALI0_F17182g PE=4 SV=1	21	3	8	3	18.1	2006.4	1367.2	1451.1	2351.4	2148.4	2123	2476	2158.4	2369.9	2908.4	2752.1
High	Q6CBQ1	Superoxide dismutase OS=Yarrowia lipolytica (strain CLIB 122 / E 150) OX=284591 GN=YALI0_C16621g PE=3 SV=1	20	4	22	4	23.1	3296.5	1438.6	1546.3	1555.6	1589.3	1643.2	7035.9	6569.2	6322.7	3016.1	2893.1
High	Q6CHD6	Mitochondrial intermediate peptidase OS=Yarrowia lipolytica (strain CLIB 122 / E 150) OX=284591 GN=OCT1 PE=3 SV=1	11	9	11	9	87.5	1504.7	1309.2	1302.5	1359.9	1355.3	1332	1376.3	1411.6	1376	1522.2	1497.4
High	Q6C4V2	YALI0E23452p OS=Yarrowia lipolytica (strain CLIB 122 / E 150) OX=284591 GN=YALI0_E23452g PE=3 SV=1	18	8	8	8	56.9	1130.5	740.8	865.2	635.2	694.8	639.1	1638.7	1747.1	1873.1	1429.8	1521.9
High	Q6C1X2	YALI0F12705p OS=Yarrowia lipolytica (strain CLIB 122 / E 150) OX=284591 GN=YALI0_F12705g PE=4 SV=1	13	5	5	5	81.9	709.6	545.4	518.2	637.7	618.8	651.9	743.6	777.9	718.1	819.7	778.3
High	Q6C883	Alpha-mannosidase OS=Yarrowia lipolytica (strain CLIB 122 / E 150) OX=284591 GN=YALI0_D21890g PE=3 SV=1	7	7	10	7	121.2	1905.2	1982.5	1880.6	1682.2	1606	1576.4	1594.8	1595.6	1681.8	1581.2	1791.8
High	Q6C351	YALI0F02607p OS=Yarrowia lipolytica (strain CLIB 122 / E 150) OX=284591 GN=YALI0_F02607g PE=4 SV=1	22	6	7	6	35.8	871.7	2056.9	1214.6	1194.7	1177.2	1489.8	832.1	1397	830	853	971
High	Q6CFP9	YALI0B04950p OS=Yarrowia lipolytica (strain CLIB 122 / E 150) OX=284591 GN=YALI0_B04950g PE=4 SV=1	33	6	10	6	24.5	939	1654.2	1564.6	1258.9	1370.9	1264.7	472.2	431.7	447.7	481.2	492.6
High	Q6C040	YALI0F27995p OS=Yarrowia lipolytica (strain CLIB 122 / E 150) OX=284591 GN=YALI0_F27995g PE=4 SV=1	14	7	8	7	68.1	1509.2	1133.9	1124.8	1118.4	1084.6	1125.5	1839.6	1806.6	1726.6	1345	1348.3
High	Q6CD37	YALI0C04092p OS=Yarrowia lipolytica (strain CLIB 122 / E 150) OX=284591 GN=YALI0_C04092g PE=4 SV=1	32	9	18	9	26.2	3151.9	2624.7	2880.3	2953.3	2795	2810.2	2953.3	2967.1	3161	3461.7	3328.1
High	Q6CHU3	YALI0A04939p OS=Yarrowia lipolytica (strain CLIB 122 / E 150) OX=284591 GN=YALI0_A04939g PE=4 SV=1	11	9	10	9	110.9	2526.6	1686.2	1721.4	2131.1	2455.8	2176.4	2365	2325.3	2215.4	2823.8	2230
High	Q6C9W7	YALI0D07744p OS=Yarrowia lipolytica (strain CLIB 122 / E 150) OX=284591 GN=YALI0_D07744g PE=4 SV=1	30	5	12	5	22.4	3180.1	3772.8	3935.6	3887.4	3739.2	4035.3	1539.9	1635.3	1722.5	1913.8	1978.9
High	Q6C6W3	(2E,6E)-farnesyl diphosphate synthase OS=Yarrowia lipolytica (strain CLIB 122 / E 150) OX=284591 GN=YALI0_E05753g PE=3 SV=1	20	8	13	8	40.1	2146.6	1723.4	1837.3	1613.3	1629.8	1547.3	2696.4	2779.5	2707.2	2373	2381.8
High	Q6C385	YALI0F01815p OS=Yarrowia lipolytica (strain CLIB 122 / E 150) OX=284591 GN=YALI0_F01815g PE=4 SV=1	6	7	9	7	136.6	1407.3	1256.6	1238.4	1071.2	1146.7	1093.5	666.8	585.7	711.5	892.2	955.2
High	Q6C072	YALI0F27291p OS=Yarrowia lipolytica (strain CLIB 122 / E 150) OX=284591 GN=YALI0_F27291g PE=4 SV=1	10	6	7	6	69.3	530.9	442.8	444.7	458.1	492.7	466.3	462.6	422.8	437.2	479.7	511.6
High	Q6C1W8	YALI0F12793p OS=Yarrowia lipolytica (strain CLIB 122 / E 150) OX=284591 GN=YALI0_F12793g PE=4 SV=1	6	6	7	6	154.1	1305.9	1026.7	1043.1	1068.3	1056	1129	940.9	973.9	949.8	1254	1263.9
High	Q6CAJ4	YALI0D02255p OS=Yarrowia lipolytica (strain CLIB 122 / E 150) OX=284591 GN=YALI0_D02255g PE=4 SV=1	18	8	10	8	71	1697.9	1732.7	1566.8	1583.5	1601.4	1701.6	1194.2	1189.1	1164.5	1321.8	1306.6
High	Q6C2Y8	Isopentenyl-diphosphate Delta-isomerase OS=Yarrowia lipolytica (strain CLIB 122 / E 150) OX=284591 GN=YALI0_F04015g PE=3 SV=1	30	7	9	7	30.4	2054.1	3306.7	3260.3	2447.4	2549.8	2314.2	1942.7	1967.1	1946.5	1710.5	1762.2
High	Q6CFK9	Pantoate--beta-alanine ligase OS=Yarrowia lipolytica (strain CLIB 122 / E 150) OX=284591 GN=YALI0_B06006g PE=3 SV=1	24	8	12	8	37.8	2107	1878.3	2106.4	2012.6	2004.3	1910.5	2534.4	2418.1	2424.7	2184.7	2096
High	Q6CEJ0	YALI0B15268p OS=Yarrowia lipolytica (strain CLIB 122 / E 150) OX=284591 GN=YALI0_B15268g PE=4 SV=1	23	7	9	7	33.1	1184.7	1452.9	1402	1520.4	1558.7	1543.4	1183.4	1216.7	1174	1134.4	1136.8
High	Q6C363	Leucyl-tRNA synthetase OS=Yarrowia lipolytica (strain CLIB 122 / E 150) OX=284591 GN=YALI0_F02299g PE=3 SV=1	11	8	9	8	91.3	1437.4	1459.9	1462.3	1528.4	1583	1563.6	1887.4	1888.1	1780.4	1605.9	1599.1
High	Q6C9E6	ATP synthase subunit f, mitochondrial OS=Yarrowia lipolytica (strain CLIB 122 / E 150) OX=284591 GN=ATP17 PE=1 SV=1	34	3	17	3	11.4	5549.1	5216.8	5440.6	4731.3	4890.2	4713.5	5309.9	5279.8	5179.7	4488.1	4491.9
High	Q6C6K7	YALI0E08756p OS=Yarrowia lipolytica (strain CLIB 122 / E 150) OX=284591 GN=YALI0_E08756g PE=4 SV=2	27	6	8	6	25.3	398.6	759.2	771.1	714.6	774.8	757.4	239.6	255.5	279.4	304.8	288
High	Q6CDA6	YALI0C02365p OS=Yarrowia lipolytica (strain CLIB 122 / E 150) OX=284591 GN=YALI0_C02365g PE=4 SV=1	7	9	9	9	148	1702.1	1475.5	1591.8	1459.2	1437.7	1483.7	1608.2	1601	1571.5	1457.6	1454.7
High	Q6CGP2	YALI0A17578p OS=Yarrowia lipolytica (strain CLIB 122 / E 150) OX=284591 GN=YALI0_A17578g PE=4 SV=1	7	7	8	7	134.3	1098	1173.5	1190.2	1008.5	1024.8	1073.1	1120.9	1056.2	981.8	838.6	842.9
High	Q6C8Z6	YALI0D15554p OS=Yarrowia lipolytica (strain CLIB 122 / E 150) OX=284591 GN=YALI0_D15554g PE=4 SV=1	14	7	8	7	70	2263.1	1788.8	1893.9	2064.6	2163.3	2143.1	1720	1541.2	1599.2	1922.4	1984.3
[truncated: 2,544 more rows]
