# Supplementary material for: Validated Growth Rate-Dependent Regulation of Lipid Metabolism in Yarrowia lipolytica
Source: Int J Mol Sci. 2022 Jul 31;23(15):8517. doi: 10.3390/ijms23158517 (PMC9369070; doi:10.3390/ijms23158517)
Supplement: Supplementary file 1 [file ijms-23-08517-s001.zip › Supplementary File S4.xlsx]

## Sheet: Table S1. Volcanoplot result
Protein	logFC	P.Value	group
P34229	0.790851	7.01528e-07	Significant
Q6CC91	0.873023	1.428e-07	Significant
Q6CDZ4	-0.196983	0.00380311	Significant
Q6CE16	0.730959	2.0304e-06	Significant
Q6C6H5	0.443409	1.27425e-05	Significant
Q6C1P6	-0.447493	0.00048615	Significant
Q6CAV2	-0.185836	0.00710925	Significant
Q6C1A9	-0.158841	0.0386828	NotSignificant
Q6C1Z3	0.296641	0.000624151	Significant
Q6CGR2	0.0264565	0.545153	NotSignificant
F2Z6I5	0.137657	0.0215461	NotSignificant
Q6C3H5	0.665927	5.99951e-06	Significant
Q6CI99	0.246306	0.000903774	Significant
Q6C638	0.317389	0.00157479	Significant
Q6C0E9	0.262217	0.0120188	NotSignificant
Q6C617	0.391776	0.00120661	Significant
Q6C6Q4	0.684823	1.44502e-07	Significant
Q6C618	0.460448	2.09996e-05	Significant
Q6C6T5	-0.178119	0.0136565	NotSignificant
Q6C4Q2	0.253857	0.00124863	Significant
Q6CFS9	0.0535379	0.30755	NotSignificant
Q6C326	0.148845	0.00865446	Significant
Q6CDS1	0.106733	0.0657143	NotSignificant
Q6CDQ7	0.163917	0.0122264	NotSignificant
F2Z650	-0.0659215	0.450223	NotSignificant
Q6C9V0	-0.132893	0.230309	NotSignificant
Q6C864	0.555526	6.29397e-05	Significant
Q6C3Y8	-0.279792	0.000306486	Significant
Q6C6V1	-0.0958823	0.0993012	NotSignificant
Q6C4C2	0.726696	6.1127e-06	Significant
Q6CIA7	0.0734396	0.185321	NotSignificant
Q6CBM2	0.204577	0.00483861	Significant
Q6CDB3	-0.236747	0.000877623	Significant
Q6CF84	-0.219926	0.0111557	NotSignificant
Q6CAZ5	0.000631984	0.99114	NotSignificant
Q6CCN4	0.814608	1.81475e-06	Significant
Q6C342	0.499738	1.99066e-05	Significant
Q6C8Q9	0.110753	0.071718	NotSignificant
Q6CEQ0	0.18486	0.0273202	NotSignificant
Q6CFT7	0.0240178	0.699855	NotSignificant
Q6BZY1	0.0239322	0.774302	NotSignificant
Q6C8Q3	-0.0609683	0.249678	NotSignificant
cont_P35908	0.396124	0.30287	NotSignificant
Q6C9H5	0.192235	0.00359145	Significant
Q6C1A3	-0.37874	0.000213493	Significant
Q6CDT1	-0.0408969	0.449228	NotSignificant
Q6C1S4	0.119923	0.06238	NotSignificant
Q6C9P6	-0.0976949	0.0585297	NotSignificant
Q6C1F3	0.072416	0.162704	NotSignificant
Q6CBQ3	-0.249595	0.000776052	Significant
cont_P04264	0.316321	0.469785	NotSignificant
P29407	0.471801	6.8707e-06	Significant
Q6CGI3	-0.109977	0.102117	NotSignificant
Q6CDE1	-0.193515	0.00728722	Significant
Q6C3G5	1.5047	1.2227e-05	Significant&FoldChange
W0TYP5	-0.128276	0.0398533	NotSignificant
Q6CFC5	0.0614327	0.423607	NotSignificant
O59949	0.0800665	0.393889	NotSignificant
Q6C5A1	0.0562402	0.228628	NotSignificant
Q6CEH4	0.031642	0.64856	NotSignificant
Q6C5P4	-0.133587	0.0855265	NotSignificant
Q6C1X5	0.0675847	0.174985	NotSignificant
Q6CAV8	-0.0846746	0.0878077	NotSignificant
Q6CCQ4	-0.203966	0.0248944	NotSignificant
Q6BZU8	0.13764	0.0448694	NotSignificant
Q6C775	-0.223503	0.00157559	Significant
Q6C7Y1	0.480102	0.000510908	Significant
Q6C3M8	0.0245569	0.624665	NotSignificant
Q6C800	-0.255485	0.0260871	NotSignificant
Q6C288	0.134951	0.0167337	NotSignificant
Q99170	0.335304	0.00129407	Significant
Q6CDV4	0.231077	0.0013718	Significant
Q6BZY5	-0.0158125	0.850531	NotSignificant
Q6C781	-0.0723796	0.172681	NotSignificant
Q6CI88	-0.443167	3.57543e-05	Significant
Q6CI82	0.390868	0.000237081	Significant
Q6C7K0	-0.0932439	0.0611208	NotSignificant
Q6CA97	0.221624	0.00153336	Significant
Q6C7C0	0.136362	0.0140856	NotSignificant
Q6C1Y2	1.22912	3.58779e-07	Significant&FoldChange
Q6BZY8	0.0639456	0.210793	NotSignificant
Q6C414	-0.0577731	0.295407	NotSignificant
Q6CCI8	0.352069	7.19635e-05	Significant
Q6C161	0.0936438	0.219935	NotSignificant
Q6C4E9	-0.172195	0.0755687	NotSignificant
Q6C9H3	0.191659	0.0160182	NotSignificant
Q6CC41	0.13725	0.0986945	NotSignificant
Q6C828	-0.179063	0.00566366	Significant
Q6C6T4	0.299665	0.000518708	Significant
Q6CE87	0.00833092	0.858071	NotSignificant
Q6CD12	0.279793	0.0016014	Significant
P59680	0.0414539	0.502676	NotSignificant
Q6CFA8	0.483742	3.1356e-05	Significant
Q6C354	0.19891	0.00792845	Significant
Q6C4B9	-0.0355839	0.57053	NotSignificant
Q6CIA2	0.000473999	0.992605	NotSignificant
Q6C7I9	0.272811	0.000931233	Significant
Q6C657	0.494291	1.64386e-05	Significant
Q6C470	0.0665081	0.194882	NotSignificant
P30614	0.217657	0.00550138	Significant
Q6CA45	-0.0278469	0.586393	NotSignificant
Q6C1S7	0.0804565	0.190487	NotSignificant
Q6C404	-0.388606	0.00158057	Significant
Q6CCU7	0.350669	0.000291559	Significant
Q6CFF4	-0.171897	0.00482309	Significant
Q6C812	0.447696	0.000848464	Significant
Q9UVF3	0.104585	0.054262	NotSignificant
Q6C4N2	-0.023836	0.621427	NotSignificant
cont_P35527	0.318533	0.61686	NotSignificant
Q6C2Y0	-0.596338	1.01472e-05	Significant
Q99148	0.152714	0.00987929	Significant
Q6C1D2	0.133197	0.0604254	NotSignificant
Q6C6J2	-0.0510759	0.303997	NotSignificant
Q6CDH3	0.0380982	0.5444	NotSignificant
Q6CEP4	-0.0348473	0.540129	NotSignificant
Q6CGG9	-0.222763	0.0054609	Significant
Q6C109	0.170915	0.0137208	NotSignificant
Q6C060	-0.0274022	0.657957	NotSignificant
Q6CG05	-0.233782	0.00220551	Significant
Q6C3G2	-0.899924	0.00168664	Significant
Q6C2I1	0.213242	0.00315501	Significant
Q6C0P0	-0.0430523	0.534212	NotSignificant
Q6C234	0.142076	0.0203455	NotSignificant
Q6C0Z5	-0.482934	0.00158156	Significant
Q6CI72	-0.129095	0.182222	NotSignificant
Q6C889	-0.307787	0.00150595	Significant
Q6C549	-0.0706884	0.221281	NotSignificant
Q6C8T5	0.225531	0.00281837	Significant
Q6C931	-0.0452606	0.346311	NotSignificant
Q6C2L6	0.0831719	0.149515	NotSignificant
Q6C5P5	0.210554	0.0027364	Significant
Q6C1K2	0.0470256	0.426811	NotSignificant
Q6C7Y2	0.25443	0.000285872	Significant
Q6CHX3	0.157127	0.0108623	NotSignificant
Q6C8C6	0.0102307	0.910807	NotSignificant
Q6CC94	-0.551453	0.000163137	Significant
Q6C2K6	-0.156868	0.00872427	Significant
Q6CFC9	0.157544	0.0395404	NotSignificant
Q6CF74	0.178626	0.0442248	NotSignificant
Q6CFX0	0.212693	0.00122928	Significant
Q6C6H1	0.193727	0.00330795	Significant
Q6CEV2	0.0662339	0.234428	NotSignificant
Q6C7U9	0.124269	0.106709	NotSignificant
Q6CDI5	0.115556	0.0750861	NotSignificant
Q6C211	0.156787	0.0507213	NotSignificant
Q6CB09	0.0981227	0.137158	NotSignificant
Q6CGJ5	-0.137166	0.0723021	NotSignificant
Q6C908	-0.0313767	0.533555	NotSignificant
Q6CFS2	0.324744	0.000154719	Significant
Q6C1Z0	0.115894	0.0386118	NotSignificant
Q6C571	-0.530172	3.21697e-05	Significant
Q6CFD2	0.085628	0.142016	NotSignificant
O74935	-0.114657	0.0483232	NotSignificant
Q6C5X9	0.354929	0.000534128	Significant
Q6C5Y8	-0.32814	0.0004718	Significant
cont_P13645	0.329004	0.303411	NotSignificant
Q6CF46	0.0295537	0.570561	NotSignificant
Q6C5H0	0.0126219	0.782888	NotSignificant
Q6C4A4	0.119045	0.0368432	NotSignificant
Q6CG19	-0.147955	0.0211064	NotSignificant
Q6C0Y7	0.341247	6.94491e-05	Significant
Q6C6S1	0.525739	1.94518e-06	Significant
Q6C2W9	-0.0116679	0.80929	NotSignificant
Q6C3Q2	0.0290791	0.569377	NotSignificant
Q6C9T4	-0.291922	0.000407485	Significant
Q6CBL6	-0.369833	0.00020025	Significant
Q6CB66	-0.331494	0.00137757	Significant
F2Z6F1	-0.0412918	0.441628	NotSignificant
Q6C9V7	-0.330843	0.00128717	Significant
Q6C792	-0.198681	0.0208813	NotSignificant
Q6C430	0.270433	0.000206377	Significant
Q6C4U1	0.0301925	0.606696	NotSignificant
Q6CE11	-0.0464531	0.52612	NotSignificant
Q6C5W5	0.140422	0.0358189	NotSignificant
Q6BZT4	-0.340228	0.000182896	Significant
Q6CAA3	0.336201	0.00364616	Significant
Q6C8H6	0.0278673	0.571545	NotSignificant
Q6CEM5	-0.0161167	0.799695	NotSignificant
Q6C1G8	0.224701	0.00372958	Significant
Q6C457	0.0552492	0.239904	NotSignificant
Q6C868	0.236631	0.00167872	Significant
Q6CGR5	0.265932	0.0332542	NotSignificant
Q6CI26	0.0643727	0.197281	NotSignificant
Q6C7C8	-0.12229	0.521367	NotSignificant
Q6C5S3	-0.468002	9.52309e-06	Significant
Q6CFC8	0.0640679	0.314296	NotSignificant
Q6C1H2	0.0311004	0.539038	NotSignificant
Q6CF45	0.22171	0.00105785	Significant
Q6C3Q8	-0.123764	0.0281623	NotSignificant
Q6C8D4	0.316366	0.000111108	Significant
Q6CB69	0.08364	0.212921	NotSignificant
Q6CBJ1	-0.0322324	0.683466	NotSignificant
Q6C755	0.043663	0.5484	NotSignificant
Q6CB92	0.234001	0.000989325	Significant
Q6CC84	-0.0710029	0.19298	NotSignificant
Q6C7R0	-0.0267968	0.618151	NotSignificant
Q6CFS3	0.510481	1.88781e-05	Significant
Q6CG29	-0.0239173	0.670641	NotSignificant
Q6CD53	0.250096	0.000465268	Significant
Q6CEG7	0.196967	0.0543549	NotSignificant
F2Z5Z3	-0.331571	0.0039709	Significant
Q6C4K5	0.179092	0.00535376	Significant
Q6CH25	0.23203	0.00296655	Significant
Q6C5L5	0.0810699	0.170646	NotSignificant
Q6CGV2	0.12453	0.0502365	NotSignificant
Q6CFZ7	0.18846	0.00605879	Significant
Q6C577	0.465599	0.000206115	Significant
Q6CBL5	-1.21897	0.000115449	Significant&FoldChange
Q6CAU5	0.27002	0.00108387	Significant
Q6C5R9	-0.187146	0.00706709	Significant
Q6CAD6	-0.144291	0.0912856	NotSignificant
Q6C278	0.130903	0.0572497	NotSignificant
Q6CEW0	0.281091	0.00180049	Significant
Q6C0Z6	-0.29176	0.000265913	Significant
Q6C7A4	-0.0642882	0.239948	NotSignificant
Q6C0T2	0.113534	0.0553707	NotSignificant
Q6C9N5	0.173531	0.00959296	Significant
Q6CCT2	0.159273	0.00712284	Significant
Q6CG65	-0.338226	0.00025789	Significant
Q6C820	-0.0399632	0.412638	NotSignificant
Q6C181	0.113154	0.10553	NotSignificant
Q6BZQ2	0.154825	0.0467101	NotSignificant
Q6CAW1	-0.18636	0.056089	NotSignificant
Q6C7N1	-0.0689918	0.149353	NotSignificant
Q6C5C0	-0.199892	0.00377499	Significant
Q6C855	0.115851	0.0746964	NotSignificant
P41555	0.410422	0.000205064	Significant
Q6C846	-0.0323456	0.59759	NotSignificant
Q6C8Y9	0.151336	0.0314658	NotSignificant
Q6CHE0	0.0728297	0.194693	NotSignificant
Q6C359	-0.0903605	0.149391	NotSignificant
Q6C314	0.0056719	0.909641	NotSignificant
Q6CA33	0.135306	0.0878516	NotSignificant
Q6C8M8	0.192303	0.00589055	Significant
Q6C5X7	-0.0965198	0.150979	NotSignificant
Q6CFN6	0.322564	6.0334e-05	Significant
Q6C793	0.01172	0.816637	NotSignificant
Q6C916	-0.238346	0.00112279	Significant
Q6CFX7	0.0315455	0.56128	NotSignificant
Q6CE42	-0.208744	0.00954057	Significant
Q6CB52	-0.00523676	0.9187	NotSignificant
F2Z640	-0.269251	0.000306499	Significant
Q6C390	-0.255313	0.00473577	Significant
Q6C688	-0.446032	7.19511e-06	Significant
Q6C157	-0.0178579	0.708208	NotSignificant
O74936	0.0619014	0.263695	NotSignificant
Q6C4X4	0.0955858	0.199985	NotSignificant
Q6C0G7	0.0908829	0.140913	NotSignificant
Q6C8B8	0.0450258	0.435104	NotSignificant
Q6C897	0.172527	0.00663039	Significant
Q6C631	-0.365055	0.000144463	Significant
Q6CFZ0	-0.120657	0.0307631	NotSignificant
Q6CEC1	-0.12543	0.0408294	NotSignificant
Q6C3X6	0.0459297	0.33518	NotSignificant
Q6C256	0.0459597	0.39822	NotSignificant
Q6C0I5	0.38584	7.86467e-05	Significant
Q6CB20	0.149749	0.0115826	NotSignificant
Q6CFT8	0.0423279	0.431644	NotSignificant
Q6CBN4	0.218868	0.0143247	NotSignificant
Q6CH90	-0.324191	0.0081278	Significant
F2Z694	0.575391	0.000189661	Significant
Q6CA32	0.209698	0.00254335	Significant
Q6C8W6	0.00271959	0.953736	NotSignificant
Q6C848	0.225925	0.00544755	Significant
Q6CEH2	0.326356	0.000103046	Significant
Q6CEL9	0.0462239	0.641765	NotSignificant
Q6C179	-0.0667072	0.277568	NotSignificant
Q6C0N3	-0.17513	0.0182972	NotSignificant
Q6CEP8	1.03651	4.54767e-06	Significant&FoldChange
Q6C7B8	0.0414311	0.400553	NotSignificant
Q6C7Z9	-0.157014	0.00637167	Significant
Q6C5B2	-0.0068317	0.900968	NotSignificant
Q6C4D4	0.217691	0.000983688	Significant
Q6C2Q5	0.586146	7.92383e-06	Significant
Q6C2E3	0.131556	0.0158974	NotSignificant
Q6C1I6	-0.303636	0.00138495	Significant
Q6C1Q9	0.0226383	0.718624	NotSignificant
Q6CD47	0.213626	0.00549348	Significant
Q6C199	-0.0444736	0.494458	NotSignificant
Q6CG57	0.148692	0.0146388	NotSignificant
O59950	0.222008	0.00446815	Significant
Q6C754	0.0540515	0.298285	NotSignificant
Q6C4Y7	0.195734	0.00880873	Significant
Q6CGV9	-0.114801	0.104219	NotSignificant
Q6C5C7	0.120443	0.0938759	NotSignificant
Q6CE38	0.0746304	0.254708	NotSignificant
Q6C1P3	-0.0114528	0.864117	NotSignificant
Q6C7A7	-0.0726878	0.162576	NotSignificant
Q6C207	-0.186876	0.00475427	Significant
Q6C0B5	0.560861	1.33139e-05	Significant
Q6C8T3	0.330108	0.000492237	Significant
Q6CI89	0.421238	7.49749e-05	Significant
Q6CHD8	-0.18205	0.0104182	NotSignificant
Q6C8V3	0.0922734	0.194408	NotSignificant
Q6CBD5	0.528855	0.00543928	Significant
Q6C9I8	-0.0662641	0.238969	NotSignificant
Q6C338	-0.193285	0.00504767	Significant
Q6CDH4	-0.31046	0.160186	NotSignificant
Q6C1A8	-0.140556	0.0917486	NotSignificant
Q6C350	-0.0500419	0.445714	NotSignificant
Q6C2Y4	0.0217087	0.829597	NotSignificant
Q6C6Z1	-0.0703887	0.425486	NotSignificant
Q6C4C9	0.927049	5.41138e-06	Significant
Q6C2T4	-0.000121756	0.998075	NotSignificant
Q6CBP3	0.433161	9.57935e-05	Significant
Q6CD89	0.06015	0.293823	NotSignificant
Q6CGF0	-0.0615858	0.391281	NotSignificant
Q6BZU3	-0.0698517	0.279458	NotSignificant
Q6CD21	0.381286	7.45474e-05	Significant
Q6C3E1	-0.0356607	0.566667	NotSignificant
F2Z5Y1	-0.0911727	0.108979	NotSignificant
Q6C551	0.183997	0.0214892	NotSignificant
Q6CH23	0.0876102	0.0909179	NotSignificant
Q6CAF8	0.304191	0.00517807	Significant
Q6CF36	0.462523	0.00011378	Significant
Q6CB55	-0.0841123	0.207705	NotSignificant
Q6C6R0	0.0274539	0.608442	NotSignificant
Q6C4Y2	-0.0851405	0.205193	NotSignificant
Q6C3L8	-0.00992862	0.892858	NotSignificant
Q9UVF4	0.650591	3.17982e-06	Significant
Q6C5S9	-0.165472	0.02339	NotSignificant
Q6CEX3	-0.122291	0.0685796	NotSignificant
Q6C1T5	-0.127215	0.129781	NotSignificant
Q6CD68	0.140329	0.0205997	NotSignificant
Q6CBU7	0.00558151	0.925202	NotSignificant
Q6C9D7	0.51866	7.4385e-05	Significant
Q6C9B7	0.0780543	0.0962939	NotSignificant
Q6CHE2	0.54167	7.35309e-05	Significant
Q6CEK4	0.0492735	0.389724	NotSignificant
Q6CEZ5	-0.0878636	0.193416	NotSignificant
Q6C8K4	0.137129	0.0209574	NotSignificant
Q6CI63	-0.336784	8.30922e-05	Significant
Q6C2R9	0.167854	0.074051	NotSignificant
Q6C909	-0.0809237	0.0805155	NotSignificant
Q6C4S9	0.352149	0.000504266	Significant
Q6BZQ3	-0.290143	0.0067678	Significant
Q6CFF3	0.208057	0.00764745	Significant
Q6CFL1	0.172179	0.00592349	Significant
Q6CGH1	0.274148	0.000409734	Significant
Q6CB35	-0.361379	0.000102622	Significant
Q6CG42	0.184628	0.0188052	NotSignificant
Q6C763	-0.110583	0.10481	NotSignificant
Q6C6P9	0.370427	0.000402366	Significant
Q6C9G6	-0.31873	0.00105327	Significant
Q6CE40	-0.212361	0.00703876	Significant
Q6C9B4	0.0674934	0.230859	NotSignificant
Q6C1G7	-0.222264	0.0349477	NotSignificant
F2Z6H7	-0.498867	0.000494241	Significant
Q6CH26	-0.244607	0.00232016	Significant
Q6C2Y7	0.107208	0.114414	NotSignificant
Q6C2F2	0.527782	0.000231846	Significant
Q6C5L2	-0.258866	0.00335298	Significant
Q6CBH0	-0.139673	0.0290385	NotSignificant
Q6CDN9	-0.0531352	0.539694	NotSignificant
Q6C7D2	0.594144	2.67848e-06	Significant
Q6CFB6	0.415808	9.52899e-05	Significant
Q6CE89	0.13021	0.0434827	NotSignificant
Q6C5G6	0.23028	0.000613447	Significant
Q6CCT1	0.108199	0.119956	NotSignificant
Q6C6W1	0.538222	3.98371e-05	Significant
Q6C6Y6	-0.136436	0.0708196	NotSignificant
Q6CGV1	-0.0636533	0.423406	NotSignificant
Q6C8T1	-0.0849946	0.150454	NotSignificant
Q6CG50	-0.475392	6.90935e-05	Significant
Q6CBV3	0.0651922	0.22426	NotSignificant
Q6C9C9	0.179027	0.00839939	Significant
Q6C4Q7	-0.00296193	0.963557	NotSignificant
Q6CGY9	-0.249658	0.0104703	NotSignificant
Q6CED6	0.0888024	0.186843	NotSignificant
Q6CE83	0.0899716	0.100525	NotSignificant
Q6CCC5	-0.135582	0.0280886	NotSignificant
F2Z6F8	0.0121525	0.79811	NotSignificant
Q6C873	-1.03051	1.80758e-06	Significant&FoldChange
Q6CCV6	0.433897	4.40353e-05	Significant
cont_P02533	0.186141	0.623265	NotSignificant
Q6C0U3	0.111115	0.380855	NotSignificant
Q6C9G4	0.0562519	0.270201	NotSignificant
Q6C1H8	0.171458	0.0129481	NotSignificant
Q6CCB1	0.0583529	0.288653	NotSignificant
Q6C7M7	-0.154285	0.0128266	NotSignificant
Q6C421	-0.209096	0.0292404	NotSignificant
Q6C5D8	-0.161478	0.0530238	NotSignificant
Q6C5G5	-0.302144	0.000452862	Significant
Q6CC54	0.0379285	0.462868	NotSignificant
W0TYQ0	-0.0726226	0.199206	NotSignificant
Q6CEL4	0.388742	4.30911e-05	Significant
Q6C376	0.0493863	0.540839	NotSignificant
Q6C5Y5	-0.182708	0.0105106	NotSignificant
Q6CCT0	0.145027	0.0424369	NotSignificant
Q6C292	-0.0946007	0.091343	NotSignificant
Q05493	0.358461	0.000100917	Significant
Q6CH33	0.0897371	0.206729	NotSignificant
Q6CG44	0.499989	8.06198e-06	Significant
Q6CBG6	0.00613507	0.908107	NotSignificant
Q6C5I9	0.576291	0.000182673	Significant
Q6CI24	-0.0908277	0.138261	NotSignificant
Q6CCK5	0.175743	0.0537279	NotSignificant
Q6CB65	0.254377	0.0200352	NotSignificant
Q6CA83	0.00448817	0.946917	NotSignificant
Q6C4L7	-0.0666857	0.341617	NotSignificant
Q6BZT1	-0.0544576	0.349668	NotSignificant
Q6CGM8	-0.0693917	0.633777	NotSignificant
Q6C4A8	-0.456978	5.63024e-05	Significant
Q6CBM3	0.0430295	0.573041	NotSignificant
Q6CD46	-0.337274	0.00024608	Significant
Q6CEJ7	0.0630997	0.365794	NotSignificant
Q6CA37	0.209964	0.00232975	Significant
Q6CFF6	0.159243	0.0233968	NotSignificant
Q6C2X4	-0.399087	9.19756e-05	Significant
Q6CCD1	-0.0468933	0.622135	NotSignificant
Q6CEB7	-0.134769	0.038216	NotSignificant
Q6CEP2	0.196766	0.00428017	Significant
Q6CEW9	0.401041	4.73551e-05	Significant
Q6CGP7	0.115034	0.0338737	NotSignificant
Q6C6G0	0.0947696	0.131874	NotSignificant
Q6BZX6	0.228119	0.000853068	Significant
Q6C1E8	-0.11446	0.0481946	NotSignificant
Q6C7H8	-0.261285	0.00440727	Significant
Q6CDK7	0.282385	0.00224095	Significant
Q6C522	0.289155	0.00259229	Significant
Q6CFX6	-0.0909612	0.110185	NotSignificant
Q6CCS4	0.296063	0.00102693	Significant
Q6C5U4	0.00136679	0.979159	NotSignificant
Q6CCF2	-0.0156522	0.848667	NotSignificant
Q6CES1	-0.156019	0.0212349	NotSignificant
Q6C5H4	-0.264606	0.00102783	Significant
Q6CA43	-0.172273	0.0103305	NotSignificant
Q6C3W6	0.326961	0.000458344	Significant
Q6C386	0.130898	0.013835	NotSignificant
Q6CGI4	-0.176387	0.0105888	NotSignificant
Q6C9H4	0.11148	0.0901554	NotSignificant
Q6CAE5	-0.102851	0.137065	NotSignificant
Q6C7F3	-0.188188	0.00747397	Significant
Q6CBA9	0.065628	0.19543	NotSignificant
Q6C0J5	0.200243	0.0080427	Significant
Q6C2D3	0.434556	0.000104408	Significant
Q6CCD8	-0.127869	0.0938205	NotSignificant
Q6CHC0	0.139204	0.0325234	NotSignificant
Q6CEF3	0.382139	4.61618e-05	Significant
Q6CFM7	-0.197135	0.00815756	Significant
Q6C0L7	0.228908	0.00340321	Significant
Q6C8B1	0.311032	0.00103237	Significant
Q6CGJ3	0.0749049	0.399678	NotSignificant
Q6C0F4	-0.00814475	0.91078	NotSignificant
Q6C3K6	0.184207	0.00599624	Significant
Q6CES3	0.119212	0.0335453	NotSignificant
Q6C7I2	0.267387	0.00826032	Significant
Q6C0J6	-0.0931585	0.0955675	NotSignificant
Q12726	-0.209581	0.0143013	NotSignificant
Q6C9K0	-0.12193	0.133202	NotSignificant
Q6C1U6	0.163994	0.0154044	NotSignificant
cont_P02538	-0.118963	0.726782	NotSignificant
Q6CG80	0.000613931	0.992721	NotSignificant
Q6CAT7	0.0998627	0.252644	NotSignificant
Q6CA79	0.126732	0.0948703	NotSignificant
Q6C5D5	0.121438	0.192242	NotSignificant
F2Z6C9	-0.0839151	0.204544	NotSignificant
Q6CHB1	0.376222	0.000389838	Significant
Q6C6X5	-0.147958	0.0691044	NotSignificant
Q6C403	0.120128	0.0762765	NotSignificant
Q6C776	0.229805	0.00214097	Significant
Q6C5Q8	0.0392963	0.509846	NotSignificant
Q6CCZ2	-0.114238	0.0486771	NotSignificant
Q6CGN0	0.173151	0.0147063	NotSignificant
Q6CB48	0.369088	0.000104886	Significant
Q6C0Y6	-0.196387	0.00301484	Significant
Q6C2H5	-0.0363485	0.564166	NotSignificant
Q6C7C1	-0.798642	0.00436088	Significant
Q6CI80	0.117728	0.0788933	NotSignificant
P45816	0.0130542	0.84097	NotSignificant
Q6CDI0	-0.138833	0.0113189	NotSignificant
Q6C791	0.00545275	0.926086	NotSignificant
Q6CC16	0.357233	0.000430192	Significant
Q6C9T1	0.232881	0.00101198	Significant
Q6C8F7	-0.112947	0.0706904	NotSignificant
Q6C9Y1	0.205612	0.0148744	NotSignificant
Q6BZT7	0.346959	0.000380164	Significant
Q6CAB5	0.0829344	0.370305	NotSignificant
Q6CAY4	-0.304445	0.000103725	Significant
Q6C0Q2	0.145923	0.0181001	NotSignificant
Q6CE62	-0.478515	3.27223e-05	Significant
Q6C0H3	0.113733	0.0826144	NotSignificant
Q6C715	0.199175	0.00147496	Significant
Q6C080	-0.0577568	0.454079	NotSignificant
Q6BZZ9	0.237941	0.00272333	Significant
Q6CF67	0.387103	9.8045e-05	Significant
Q6C3B0	0.057422	0.262855	NotSignificant
Q6C0Y3	0.192592	0.0253226	NotSignificant
Q6C023	0.115842	0.0493736	NotSignificant
Q6C5V2	-0.244144	0.00178384	Significant
Q6C7X8	0.43826	1.56637e-05	Significant
Q6C704	-0.0710474	0.168564	NotSignificant
Q6C0J3	0.706805	2.57384e-06	Significant
Q6CGH7	-0.160397	0.014835	NotSignificant
Q6C5F7	0.110697	0.086332	NotSignificant
Q6CAR0	-0.114378	0.0291289	NotSignificant
Q6CEM6	0.0952798	0.322846	NotSignificant
Q6C2V4	-0.415201	4.27487e-05	Significant
F2Z660	-0.0573554	0.23729	NotSignificant
Q6C628	0.0661137	0.231103	NotSignificant
Q6CF30	0.460334	9.60008e-05	Significant
Q6CBS8	0.290277	0.000157166	Significant
Q6C4D5	-0.175467	0.00548115	Significant
Q6CAP2	0.191367	0.00941109	Significant
Q6CFI8	0.0336184	0.585595	NotSignificant
Q6CDR9	0.124289	0.0299052	NotSignificant
Q6C1T8	0.162302	0.0224261	NotSignificant
Q6C608	0.36197	0.00147508	Significant
Q6CDA2	-0.153188	0.0310737	NotSignificant
Q6C6N8	0.122482	0.0862783	NotSignificant
Q6CAP0	0.120408	0.043151	NotSignificant
F2Z678	1.80988	3.75879e-09	Significant&FoldChange
Q6C3M2	-0.0686937	0.376746	NotSignificant
Q6CF38	-0.125152	0.113253	NotSignificant
Q6CEH0	-0.29437	0.00563998	Significant
Q6CEB8	0.511494	5.25951e-05	Significant
Q6C4I7	-0.816755	5.16059e-06	Significant
Q6C0S1	0.517791	0.00371679	Significant
Q6C9U5	-0.129806	0.0284349	NotSignificant
cont_P13647	0.0382287	0.929461	NotSignificant
Q6CCH5	-0.0409063	0.679789	NotSignificant
Q6C352	0.129918	0.0503416	NotSignificant
W0TYN8	-0.0802743	0.365704	NotSignificant
Q6C0U1	0.0601992	0.233165	NotSignificant
Q6C9C4	0.357318	0.00130461	Significant
Q6C7L1	-0.0497425	0.618435	NotSignificant
Q6C4N9	-0.279103	0.0025004	Significant
F2Z630	-0.160301	0.0741019	NotSignificant
F2Z626	-0.207806	0.0254688	NotSignificant
Q6CFP0	-0.104031	0.150056	NotSignificant
Q6C817	-0.261218	0.0497128	NotSignificant
B5U8Q6	-0.0157993	0.815754	NotSignificant
Q6C9D2	0.104367	0.0467157	NotSignificant
Q6C9X2	0.440061	0.000252499	Significant
Q6C9Q7	-0.0908428	0.200798	NotSignificant
Q6C7N7	0.41394	0.000758946	Significant
Q6CBG4	-0.104373	0.0485604	NotSignificant
Q6C1N1	0.211694	0.00824278	Significant
Q6C627	0.0360023	0.552883	NotSignificant
Q6CBY2	0.0866886	0.113221	NotSignificant
Q6CDT5	0.0845678	0.219556	NotSignificant
Q6CDY4	-0.264462	0.000803448	Significant
Q6CB01	-0.31764	0.00019668	Significant
Q6C490	-0.101962	0.264504	NotSignificant
Q6C5L8	0.0884521	0.0861606	NotSignificant
Q6C0H2	0.013356	0.840304	NotSignificant
Q6BZX2	0.0969298	0.110335	NotSignificant
Q6C861	0.160898	0.00563663	Significant
Q6C5E0	0.105838	0.060543	NotSignificant
Q6C9J8	-0.448976	0.000552228	Significant
Q6CBG8	-0.097961	0.101093	NotSignificant
Q6C634	-0.217938	0.00601642	Significant
Q6CF18	-0.179411	0.0208174	NotSignificant
Q6CDP7	0.0980227	0.0632528	NotSignificant
Q6C7P9	0.0202887	0.801104	NotSignificant
Q6C0B4	-0.207953	0.00378315	Significant
Q6CGZ4	-0.28541	0.000211955	Significant
Q6BZZ7	0.120982	0.101011	NotSignificant
Q6C1H7	0.136927	0.123799	NotSignificant
F2Z672	-0.213136	0.0025852	Significant
Q6C5B3	-0.0347747	0.569942	NotSignificant
Q6C454	-0.180924	0.0182744	NotSignificant
Q6CEE2	0.010224	0.865964	NotSignificant
Q6CFY2	0.40232	0.000141048	Significant
Q6C8E4	0.219302	0.00676521	Significant
Q6C652	-0.13495	0.0376207	NotSignificant
Q6C3F0	0.00659531	0.896191	NotSignificant
Q6CFU7	0.053555	0.609035	NotSignificant
Q6CGH0	-0.107103	0.102535	NotSignificant
Q8TFK3	-0.0752006	0.45669	NotSignificant
Q6C169	0.164403	0.0334322	NotSignificant
Q6CAE9	0.151319	0.0179557	NotSignificant
Q6C6Z6	0.0910356	0.115926	NotSignificant
Q6CH67	0.024192	0.670825	NotSignificant
Q6CCR8	0.0638803	0.21699	NotSignificant
Q6C3Z9	-0.0233936	0.627315	NotSignificant
Q6CB68	0.121087	0.101786	NotSignificant
Q6C6M4	0.147879	0.0298958	NotSignificant
Q6CBD6	0.138507	0.0134844	NotSignificant
cont_P08779	-0.350981	0.450641	NotSignificant
Q6C6Z7	-0.138548	0.102631	NotSignificant
Q6C4K3	0.154913	0.014594	NotSignificant
Q6C642	-0.253322	0.00643984	Significant
Q9Y753	-0.00040702	0.993955	NotSignificant
Q6CAS7	0.274765	0.00180909	Significant
Q6C5P8	0.301502	0.000408606	Significant
Q6CF78	-0.221375	0.00387767	Significant
Q6C1T4	0.164305	0.00761983	Significant
Q6CF51	0.000856427	0.988136	NotSignificant
Q6C829	0.225749	0.0121489	NotSignificant
Q6C0T3	-0.625094	0.00466335	Significant
Q6C4P1	-0.17885	0.0120845	NotSignificant
Q6C9V1	-0.137278	0.0297805	NotSignificant
Q6C3L1	0.616987	3.73601e-05	Significant
Q6C5P6	0.167055	0.00810917	Significant
Q6C6X0	-0.0119406	0.873434	NotSignificant
B5RSK4	-0.163587	0.0282853	NotSignificant
Q6C8P2	-0.238241	0.00606458	Significant
Q6CDZ3	0.107514	0.217311	NotSignificant
Q6CE97	0.305903	0.000408728	Significant
Q6C8B6	-0.0674759	0.299279	NotSignificant
Q6CHX1	-0.0756725	0.232601	NotSignificant
Q6CB74	0.261309	0.0058664	Significant
Q6CG28	0.198588	0.00942047	Significant
Q6C5Y6	0.0809228	0.084264	NotSignificant
Q6CC02	-0.0135754	0.810029	NotSignificant
Q6C2B5	0.222359	0.00161665	Significant
Q6C0D2	-0.518677	0.00071596	Significant
Q6CDB9	0.110304	0.0619063	NotSignificant
Q6CF81	0.303042	0.0104214	NotSignificant
Q6C1F6	-0.175471	0.0600321	NotSignificant
Q6C224	0.24205	0.00114168	Significant
Q6C933	-0.170616	0.117019	NotSignificant
Q6C859	0.26333	0.000462828	Significant
Q6C3C5	-0.0112276	0.817432	NotSignificant
Q6C3D4	0.108248	0.0583896	NotSignificant
Q6CB43	-0.0540867	0.265052	NotSignificant
Q6C1N7	-0.0768175	0.145814	NotSignificant
Q6C5W0	-0.620823	0.000893596	Significant
Q6CBH7	-0.0571073	0.264746	NotSignificant
Q6C5L9	-0.238073	0.00334267	Significant
Q6CAL0	-0.000310269	0.995588	NotSignificant
Q6CCY7	0.0445609	0.636191	NotSignificant
Q6CBN5	-0.111755	0.071769	NotSignificant
Q6C504	0.188582	0.0159812	NotSignificant
Q6C5K0	-0.0424836	0.420788	NotSignificant
Q99150	0.023832	0.651547	NotSignificant
Q6CHQ5	-0.205575	0.00875365	Significant
P18120	-0.342354	0.00156683	Significant
Q12724	0.17282	0.0168186	NotSignificant
Q6C7R2	-0.25523	0.0539611	NotSignificant
Q6C8Q1	-0.0721434	0.232495	NotSignificant
Q6C1R7	0.0786901	0.264515	NotSignificant
Q6C592	0.14468	0.0146446	NotSignificant
Q6C8P0	0.298808	0.000681861	Significant
Q6C0E1	0.234575	0.00504414	Significant
Q6C985	-0.272531	0.00536308	Significant
Q6C9M3	-0.00167145	0.976691	NotSignificant
Q6C610	0.137631	0.0692091	NotSignificant
Q6C612	-0.0922465	0.224713	NotSignificant
Q6C0M3	-0.149712	0.0475429	NotSignificant
Q6CFX3	-0.245445	0.0060056	Significant
Q6CFL3	0.311511	0.00377524	Significant
Q6C827	0.300743	0.000138634	Significant
Q6C9L5	0.136363	0.289723	NotSignificant
F2Z6H1	-0.437016	0.000434703	Significant
Q6CFU9	-0.115136	0.0422641	NotSignificant
Q6C1H5	-0.0768153	0.127709	NotSignificant
Q6CF90	-0.0140909	0.817856	NotSignificant
Q6C8C8	-0.232256	0.00315596	Significant
Q6C9K1	-0.374372	1.41416e-05	Significant
Q6C4C8	0.130584	0.0912553	NotSignificant
Q6CI30	-0.19052	0.00841909	Significant
Q6C0X2	-0.233047	0.00251793	Significant
Q6C6Q8	0.0621904	0.348627	NotSignificant
Q6BZW0	0.0975185	0.0912789	NotSignificant
Q6C2B3	-0.388952	0.00131548	Significant
Q6C0G9	-0.36889	0.00125121	Significant
Q6C2X0	-0.365138	0.000963791	Significant
Q6CAB6	0.0664201	0.303012	NotSignificant
Q6CA59	0.238229	0.014878	NotSignificant
Q6CG14	-0.123646	0.181283	NotSignificant
Q6CFU4	0.0122505	0.847784	NotSignificant
F2Z6C0	-0.0705846	0.256426	NotSignificant
Q6C8V7	0.180525	0.0123015	NotSignificant
Q6C3R1	-0.115995	0.0781846	NotSignificant
F2Z6J4	0.194793	0.00504918	Significant
Q6C5H6	0.0598571	0.557311	NotSignificant
Q6C4L9	0.292935	0.000722983	Significant
Q6C7B1	0.313633	0.000463127	Significant
Q6C6P1	0.295708	0.0062249	Significant
O43108	-0.0809468	0.11479	NotSignificant
Q6C045	-0.192305	0.00536361	Significant
Q6C4C4	-0.05884	0.261157	NotSignificant
Q6C0G0	-0.339891	0.23235	NotSignificant
Q6CDX6	0.238517	0.00550649	Significant
Q6C6B2	-0.137434	0.0358859	NotSignificant
Q6CF43	-0.104049	0.21747	NotSignificant
Q6CAV9	-0.0568723	0.454319	NotSignificant
Q6C7J6	0.988315	5.39471e-08	Significant
Q6CDK0	0.415147	3.40026e-05	Significant
Q6CA98	-0.0687289	0.285699	NotSignificant
Q6C7K1	-0.169696	0.01004	NotSignificant
Q6C399	-0.180132	0.177032	NotSignificant
Q6C6J7	-0.0839278	0.129329	NotSignificant
Q6C6P3	-0.224933	0.01069	NotSignificant
Q6C177	0.232586	0.00107266	Significant
Q6C4S0	-0.396213	0.00111147	Significant
Q6C356	0.25048	0.00134095	Significant
Q6CDC8	-0.0518864	0.373487	NotSignificant
Q6C3I4	0.216494	0.00264813	Significant
Q6CGM0	0.227749	0.00944804	Significant
Q6C5J2	-0.200052	0.0148629	NotSignificant
Q6C4W1	0.103633	0.082044	NotSignificant
Q6CBK6	-0.194487	0.00265515	Significant
Q6C8L8	-0.020033	0.732493	NotSignificant
Q6C9I3	0.109494	0.316103	NotSignificant
Q6L8K7	0.0912423	0.118012	NotSignificant
W0TYP4	0.467075	7.17287e-06	Significant
Q6CAA7	-0.0700085	0.273917	NotSignificant
Q6C4G6	-0.364714	0.000155995	Significant
Q6CEN0	0.178552	0.00740033	Significant
Q6CCI0	0.252154	0.0160861	NotSignificant
Q6CHL1	-0.156348	0.0301488	NotSignificant
Q6CCD9	0.412303	0.000112705	Significant
Q6C008	-0.0991237	0.0704444	NotSignificant
Q6C5D3	-0.0756506	0.421023	NotSignificant
Q6C6K9	0.0644346	0.260393	NotSignificant
Q6C7V4	-0.347185	0.000335778	Significant
Q6C100	0.25768	0.000521007	Significant
Q6C9H6	0.263454	0.00726114	Significant
Q6CB53	0.438964	3.32733e-05	Significant
Q6C6R2	0.378378	0.000691459	Significant
Q6C3H6	-0.326335	0.00367078	Significant
Q6CI34	-0.0944181	0.134903	NotSignificant
Q6CDX7	-0.152405	0.0369288	NotSignificant
Q6C9L1	0.346448	0.00167007	Significant
Q6CA28	0.0634115	0.19064	NotSignificant
Q6CH35	0.279809	0.00207454	Significant
Q6CEU6	0.115607	0.0669424	NotSignificant
Q6CGE0	0.0923207	0.135774	NotSignificant
Q6CB11	0.337647	0.00047284	Significant
Q6C9Y6	0.248016	0.00397558	Significant
Q6CGB0	-0.237145	0.227543	NotSignificant
Q6C4X6	-0.198307	0.00672132	Significant
Q6C5R5	-0.184512	0.0430289	NotSignificant
Q6C5K4	0.127599	0.0795477	NotSignificant
Q6C3P2	-0.149161	0.112385	NotSignificant
Q6C509	-0.109828	0.26983	NotSignificant
Q6C5K5	0.377993	0.000804292	Significant
Q6C5F0	0.0534765	0.494409	NotSignificant
Q6CDX3	0.157313	0.0367462	NotSignificant
Q6C9B1	-0.083196	0.221292	NotSignificant
Q6C816	-0.213142	0.00199305	Significant
Q6C658	-0.0426251	0.511678	NotSignificant
Q6CBP4	0.341443	0.000907536	Significant
Q6C0X4	0.221888	0.00314171	Significant
Q6CDU2	-0.216265	0.0278726	NotSignificant
Q6CHY5	0.448743	3.68438e-05	Significant
Q6C0U5	-0.080666	0.154433	NotSignificant
Q6C8L0	-0.263611	0.0157041	NotSignificant
Q6C844	-0.204398	0.0174258	NotSignificant
Q6C5M6	0.228543	0.00215479	Significant
Q6CDX0	0.00490684	0.944374	NotSignificant
F2Z6D3	-0.0758466	0.228121	NotSignificant
Q6CA02	-0.493018	0.00537374	Significant
Q6C662	-0.840267	5.12287e-05	Significant
Q6C3E0	-0.246411	0.0551376	NotSignificant
Q6C5W9	0.184901	0.0332259	NotSignificant
Q6CFX8	-0.0913048	0.0800484	NotSignificant
Q6C682	0.0357728	0.523955	NotSignificant
Q6CFA0	0.133179	0.031744	NotSignificant
Q6C835	0.122285	0.100595	NotSignificant
Q6C740	0.105748	0.0502262	NotSignificant
Q6CEW4	-0.149909	0.0699569	NotSignificant
Q6CHJ7	0.0665613	0.426031	NotSignificant
Q6CCU3	-0.100762	0.228968	NotSignificant
Q6C3K0	-0.197686	0.0605991	NotSignificant
Q6C284	0.74613	5.37566e-06	Significant
Q6CDU5	-0.0917223	0.0998346	NotSignificant
Q6CFP4	-0.160313	0.0426631	NotSignificant
Q6C2P8	-0.171816	0.0458623	NotSignificant
Q6C5J1	0.0519518	0.389925	NotSignificant
Q6CFS8	-0.311588	0.0122218	NotSignificant
Q6CDF6	0.369966	0.000151801	Significant
Q6C1G4	-0.280802	0.00463882	Significant
Q6C4K1	0.295891	0.000609584	Significant
Q6CHY1	-0.204085	0.00786922	Significant
Q6CAJ1	-0.179565	0.0224587	NotSignificant
Q6C140	-0.530431	0.0676015	NotSignificant
Q6C747	0.118653	0.0396205	NotSignificant
Q6C275	0.0823938	0.151112	NotSignificant
Q6C624	0.057329	0.548501	NotSignificant
Q6CAY2	0.0863154	0.156633	NotSignificant
Q6C4S8	-0.131787	0.0486995	NotSignificant
Q6C2D9	0.0100886	0.854881	NotSignificant
Q6C1C8	0.0207911	0.726739	NotSignificant
Q6C9U3	0.43207	2.61133e-05	Significant
B5FVD6	0.437768	2.3516e-05	Significant
Q6C0S5	-0.0783337	0.264862	NotSignificant
Q6C1D0	0.383073	9.23929e-05	Significant
Q6C1T7	0.49307	8.44834e-05	Significant
Q6C477	0.0886153	0.175056	NotSignificant
Q6C273	0.215496	0.00509499	Significant
Q6C3Z4	0.266295	0.00211544	Significant
Q6C1Z5	0.0038638	0.9407	NotSignificant
Q6C294	0.0162353	0.884649	NotSignificant
Q6C105	-0.0108301	0.866787	NotSignificant
Q6C3R2	-0.0770025	0.426695	NotSignificant
Q6C6M1	-0.397961	0.000380217	Significant
Q6C0P7	0.213343	0.0047924	Significant
Q6C6S6	0.092388	0.0760169	NotSignificant
Q6CA71	-0.0866565	0.16306	NotSignificant
Q6C9Z5	-0.315327	0.00843162	Significant
Q6C3N0	-0.0873996	0.152088	NotSignificant
Q6C5K8	-0.705341	4.91578e-05	Significant
Q6C358	-0.267577	0.0311153	NotSignificant
Q6CAS3	-0.0899717	0.234508	NotSignificant
Q6C061	-0.0912469	0.263434	NotSignificant
Q6C7U3	-0.295997	0.000889961	Significant
Q6C3U2	-0.135504	0.0725442	NotSignificant
Q6C648	0.285154	0.000722866	Significant
Q6CA86	0.308227	0.00032008	Significant
Q6C2F6	-0.93285	0.000124704	Significant
Q6C266	-0.88857	1.92209e-07	Significant
Q6C2F7	0.13316	0.0240871	NotSignificant
Q6CA04	-0.516167	0.00205155	Significant
Q6C1F8	-0.0291127	0.637478	NotSignificant
Q6C297	-0.0275824	0.68876	NotSignificant
Q6CHK3	-0.425808	1.19103e-05	Significant
Q6C258	-0.0203643	0.706658	NotSignificant
Q6CBW8	-0.0736848	0.13839	NotSignificant
Q6BZP5	0.0316026	0.63005	NotSignificant
Q6CC83	-0.0963262	0.0926544	NotSignificant
Q6C803	0.0533139	0.375014	NotSignificant
Q6C2S0	-0.221509	0.00437015	Significant
Q6C0Z7	0.190625	0.00791675	Significant
Q6CF86	-0.170563	0.0333171	NotSignificant
Q6C2I3	0.464643	8.01091e-05	Significant
Q6C7L4	0.4259	4.0192e-05	Significant
Q6CFR7	-0.418417	0.0130926	NotSignificant
Q6CDA3	0.0664259	0.396777	NotSignificant
Q6CF37	-0.151554	0.305994	NotSignificant
Q6C7G2	0.231451	0.00557985	Significant
Q6CFA4	0.0860173	0.441094	NotSignificant
Q6C2Q9	0.385734	0.00108156	Significant
Q6CB13	0.114706	0.159832	NotSignificant
Q6CC87	0.137171	0.0798127	NotSignificant
Q6C0S2	-0.39975	0.240779	NotSignificant
Q6CC11	-0.0745969	0.211018	NotSignificant
Q6C1W6	-0.191251	0.00884523	Significant
Q6BZP3	-0.193142	0.00737657	Significant
Q6C4Z8	0.0729267	0.203073	NotSignificant
Q6C5V9	-0.218161	0.0220851	NotSignificant
Q6C176	-0.280129	0.00103225	Significant
Q6CC44	-0.170983	0.0581959	NotSignificant
Q6CI10	-0.338075	0.0173249	NotSignificant
Q6CFS5	-0.0873131	0.131892	NotSignificant
Q6C7H0	0.372069	0.000402207	Significant
Q6C2N1	-0.0257345	0.705426	NotSignificant
Q6C968	0.253645	0.00641191	Significant
Q6CCQ8	0.295921	0.000171349	Significant
Q6C4K7	-0.276752	0.00116065	Significant
Q6C369	-0.0681331	0.436662	NotSignificant
Q6CHA1	-0.087667	0.29247	NotSignificant
Q6CG46	0.236419	0.00832842	Significant
Q6CDK5	-0.148796	0.175473	NotSignificant
Q6C120	0.148825	0.0158929	NotSignificant
Q6CCH7	0.348007	0.00181523	Significant
Q6C1K7	0.027129	0.630042	NotSignificant
Q6CF23	-0.0895746	0.155628	NotSignificant
Q6C650	-0.18149	0.00992627	Significant
Q6CEK3	0.218994	0.00848879	Significant
Q6C1A4	0.289522	0.00305646	Significant
Q6C6W9	0.0602091	0.346349	NotSignificant
Q6CHH1	0.14207	0.0993379	NotSignificant
Q6CCJ7	0.206021	0.0113885	NotSignificant
Q6C836	0.343372	3.70999e-05	Significant
Q6C8Q2	-0.0566129	0.385438	NotSignificant
Q6CDQ9	0.389223	6.77779e-05	Significant
Q6CH91	-0.0619533	0.21929	NotSignificant
Q6CDT3	-0.174618	0.0181472	NotSignificant
Q6C932	-0.22441	0.00110472	Significant
Q6C290	0.517607	0.000740004	Significant
Q6CFH9	-0.446589	0.00614781	Significant
Q6C2E0	-0.314825	0.00135976	Significant
Q6C0Y0	0.0032423	0.94834	NotSignificant
Q6C942	-0.202382	0.0795431	NotSignificant
Q6C9S0	0.068161	0.482487	NotSignificant
Q6C0G4	-0.0482172	0.576832	NotSignificant
Q6C9Y8	-0.225203	0.0110458	NotSignificant
Q6CBE9	-0.154157	0.0303226	NotSignificant
Q6C192	-0.610614	6.4114e-06	Significant
Q6C309	0.260211	0.00871225	Significant
Q6CGN4	-0.0759311	0.197537	NotSignificant
Q6CHP1	-0.0877233	0.310057	NotSignificant
Q6C6U9	0.119572	0.037637	NotSignificant
Q6C2A2	-0.0288439	0.642296	NotSignificant
Q6BZX5	0.0500025	0.36088	NotSignificant
Q6C6P6	0.808892	5.40207e-07	Significant
Q6CC56	-0.149318	0.0676358	NotSignificant
Q6C2D0	-0.036742	0.615565	NotSignificant
Q6CF27	-0.209729	0.0105866	NotSignificant
Q6C6N0	-0.0583511	0.298228	NotSignificant
Q6C465	-0.144893	0.00886878	Significant
Q6C7P2	0.0102959	0.866186	NotSignificant
Q6CEM0	-0.161908	0.0759511	NotSignificant
Q6C2T9	0.295043	0.00082011	Significant
Q6C5I6	-0.542167	5.89903e-05	Significant
P36966	-0.245681	0.0903749	NotSignificant
Q6CF61	0.576888	2.24383e-05	Significant
Q6C7X4	-0.168439	0.0336245	NotSignificant
Q6C6X9	-0.0379448	0.395317	NotSignificant
Q6CAR4	-0.137079	0.384803	NotSignificant
Q6CDW5	0.0344514	0.610036	NotSignificant
Q6CC24	-0.2915	0.00157512	Significant
Q6CBI1	0.17445	0.0135457	NotSignificant
Q6C8W7	0.172525	0.0247685	NotSignificant
Q6CI02	0.00863992	0.900209	NotSignificant
Q6C9Y4	-0.146428	0.114914	NotSignificant
Q6C566	0.239612	0.00276149	Significant
Q6CG90	0.516655	4.43744e-06	Significant
Q6CIA1	0.204878	0.0132532	NotSignificant
Q6C708	0.080957	0.384704	NotSignificant
Q6BZY2	-0.221275	0.00177171	Significant
Q6C4W6	0.211774	0.00126115	Significant
Q6C7A8	0.0581318	0.365851	NotSignificant
Q6C9X7	-0.143656	0.0114037	NotSignificant
Q6C788	-0.0282916	0.782439	NotSignificant
Q6C867	-0.328657	5.00213e-05	Significant
Q6C2S5	0.15526	0.0271255	NotSignificant
Q6C239	0.652711	2.87134e-06	Significant
Q6BZR6	0.0575492	0.447537	NotSignificant
Q6C540	0.220729	0.0135365	NotSignificant
Q6C452	-0.481698	0.000593951	Significant
Q6CGS6	-0.0464371	0.505526	NotSignificant
Q6CAW8	0.132161	0.0549262	NotSignificant
Q6BZS7	0.260784	0.00192245	Significant
Q6C340	0.11876	0.276829	NotSignificant
Q6C641	0.422011	0.000252828	Significant
Q6C3X7	0.13731	0.0819703	NotSignificant
Q6C673	0.125764	0.0533553	NotSignificant
Q6C5S2	-0.255464	0.0313463	NotSignificant
Q6C9D6	0.0235083	0.730833	NotSignificant
Q6C6Q2	-0.16189	0.227407	NotSignificant
Q6BZZ6	-0.0576014	0.621021	NotSignificant
Q6C2W1	-0.10895	0.0872183	NotSignificant
Q6C5V8	0.134803	0.0515624	NotSignificant
Q6C537	-0.133013	0.0287087	NotSignificant
Q6C6E4	0.276118	0.00810815	Significant
Q6CGZ8	0.0725464	0.309172	NotSignificant
Q6C4B7	-0.559172	0.0111798	NotSignificant
Q6BZW6	0.146601	0.0385928	NotSignificant
Q6CAJ7	-0.431514	0.000111464	Significant
Q6C893	-0.109628	0.1013	NotSignificant
Q6CB67	-0.111352	0.198605	NotSignificant
F2Z699	0.0890226	0.229353	NotSignificant
Q6C079	-0.253177	0.00371008	Significant
Q6CHI6	-0.144759	0.0721553	NotSignificant
Q6CHJ9	-0.192745	0.0164999	NotSignificant
Q6CAK0	-0.144988	0.189254	NotSignificant
Q6C6M0	-0.26923	0.0096755	Significant
Q6C110	0.214803	0.00240039	Significant
Q6CAL7	0.266525	0.00174953	Significant
Q6CB88	-0.171422	0.0106814	NotSignificant
Q6C7H1	0.0546614	0.387019	NotSignificant
Q6C7F4	0.0773903	0.237953	NotSignificant
Q6CDM2	-0.262368	0.00274387	Significant
Q6C8Y4	0.0410843	0.492293	NotSignificant
Q6BZW8	0.0139812	0.836043	NotSignificant
Q6CAN4	0.00891596	0.894985	NotSignificant
Q6C8P7	-0.366069	5.07151e-05	Significant
Q6C4G9	0.0485933	0.596169	NotSignificant
Q6C538	0.0110107	0.841522	NotSignificant
Q6C1B7	0.0110035	0.821235	NotSignificant
Q6C669	0.0827135	0.134119	NotSignificant
Q6BZR4	0.297782	0.000281405	Significant
Q6C643	-0.225911	0.0459931	NotSignificant
Q6CC90	0.279336	0.00183886	Significant
F2Z6D7	-0.117066	0.0505185	NotSignificant
Q6C012	-0.0531995	0.342711	NotSignificant
Q6C0P8	0.215518	0.011523	NotSignificant
Q6CBR7	0.723364	0.000136182	Significant
Q6CDM0	0.0728028	0.420824	NotSignificant
Q6CBW7	-0.144067	0.0267612	NotSignificant
Q6C6V5	-0.144263	0.0162915	NotSignificant
Q6C4T2	0.18279	0.0101644	NotSignificant
Q6CHP2	0.453905	0.00537925	Significant
Q6CD80	0.308393	0.00321896	Significant
Q6CFH1	0.0553812	0.443938	NotSignificant
Q6CDY6	-0.15573	0.0245947	NotSignificant
Q6CEI2	-0.48968	0.000727788	Significant
Q6C7T7	-0.0863581	0.335919	NotSignificant
Q6C6W8	-0.125072	0.226633	NotSignificant
Q6C4G4	0.243225	0.00894553	Significant
Q6CEY0	0.364517	0.000226561	Significant
Q6CB30	0.0245149	0.738337	NotSignificant
Q6CE67	-0.654144	4.10502e-05	Significant
Q6C9J0	-0.185463	0.0108819	NotSignificant
Q6CD31	0.247919	0.00168134	Significant
Q6CG13	0.308198	0.00225773	Significant
Q6C2W6	-0.266051	0.00219458	Significant
Q6C765	-0.545643	6.34027e-05	Significant
Q6C3W3	-0.15925	0.0427596	NotSignificant
Q6C936	-0.00302353	0.958247	NotSignificant
Q6C5W2	-0.299541	0.0020451	Significant
Q6CBM6	-0.512886	0.000121107	Significant
Q6C4Z7	-0.861699	7.32445e-06	Significant
cont_Q04695	-0.309465	0.634983	NotSignificant
Q6C4P0	-0.262857	0.00672874	Significant
Q6CEE1	0.0623132	0.29513	NotSignificant
Q6C184	-0.121337	0.021015	NotSignificant
Q6CF76	-0.0831097	0.15616	NotSignificant
Q6C770	-0.281415	0.00752008	Significant
Q6CED4	-0.541778	7.35998e-06	Significant
Q6CFG0	-0.0359693	0.479312	NotSignificant
Q6CDQ5	0.0235098	0.830309	NotSignificant
Q6C0M6	-0.246411	0.00329714	Significant
Q6CAH9	0.207041	0.00801198	Significant
Q6CHM9	-0.184872	0.0115397	NotSignificant
Q6C5H3	-0.190083	0.0162029	NotSignificant
Q6CFA9	0.202056	0.00312834	Significant
Q6C0L0	0.145348	0.0424926	NotSignificant
Q6CCU5	0.290877	0.000832254	Significant
Q6C9C2	0.126043	0.017822	NotSignificant
Q6CF13	-0.0198386	0.728065	NotSignificant
Q6CFH4	0.0654885	0.398838	NotSignificant
F2Z6A9	-0.241434	0.0110494	NotSignificant
Q6CAI4	0.145647	0.0517585	NotSignificant
Q6C8K2	-0.31265	0.000907636	Significant
Q6C6P2	-0.10221	0.142567	NotSignificant
Q6CCM8	0.0455988	0.334311	NotSignificant
Q6C0Z2	-0.0385251	0.736834	NotSignificant
Q6CD60	-0.190013	0.0459152	NotSignificant
Q6CA00	0.172405	0.0109327	NotSignificant
Q6BZV4	-0.0856363	0.507991	NotSignificant
Q6C4Q8	0.0953849	0.401961	NotSignificant
Q6C8D6	-0.117411	0.271938	NotSignificant
Q6C2E5	0.0555694	0.564849	NotSignificant
Q6C0E2	0.130546	0.0898752	NotSignificant
Q6C081	-0.0375061	0.566992	NotSignificant
Q6CEM1	-0.0375652	0.508406	NotSignificant
Q6C3I0	0.0117455	0.875552	NotSignificant
Q6C489	-0.629537	2.92251e-06	Significant
Q6C9X0	-0.1305	0.0803802	NotSignificant
Q6C7Y3	0.209984	0.00779435	Significant
Q6CDV7	0.0811169	0.284423	NotSignificant
Q6C3K3	0.371323	0.000719687	Significant
Q6C8X0	0.117665	0.0876231	NotSignificant
Q6BZW1	-0.0107197	0.824851	NotSignificant
Q6C4H2	0.0542134	0.278977	NotSignificant
Q6C773	0.0667147	0.150387	NotSignificant
Q6C098	0.0320835	0.622045	NotSignificant
Q6CCB9	0.198847	0.00945633	Significant
Q6CFM6	-0.135033	0.304325	NotSignificant
Q6C153	-0.206536	0.0122662	NotSignificant
Q6CD93	-0.396396	0.00019736	Significant
Q6C1E6	0.0995655	0.104117	NotSignificant
Q6C888	-0.283705	0.0520234	NotSignificant
W0TYN3	-0.171456	0.0199438	NotSignificant
Q6C9G8	0.377453	0.00369467	Significant
Q99161	-0.144773	0.0264183	NotSignificant
Q6CH27	-0.245136	0.0940456	NotSignificant
Q6CCF9	0.329593	0.000133337	Significant
Q6C7K8	-0.152619	0.0499094	NotSignificant
Q6CB51	0.205505	0.00382914	Significant
Q6C6V2	0.674822	0.000104355	Significant
Q6CD69	-0.130255	0.0277498	NotSignificant
Q6CGG6	0.21853	0.0896938	NotSignificant
Q6C7Q8	0.163819	0.00909686	Significant
Q6CDU7	0.160571	0.0251227	NotSignificant
Q6CG41	-0.115131	0.0499541	NotSignificant
Q6CAV7	0.129435	0.0412245	NotSignificant
Q6CBI2	0.569361	5.12258e-05	Significant
Q6C3V2	0.0984676	0.152425	NotSignificant
Q6C400	-0.155092	0.0457701	NotSignificant
Q6CGZ9	-0.411255	0.000394579	Significant
Q6C9H2	0.379771	3.0476e-05	Significant
Q6C5N1	0.00351678	0.956738	NotSignificant
Q6CF39	0.218304	0.00191362	Significant
Q6C321	0.400334	0.000579825	Significant
Q6C4H1	-0.0499176	0.45628	NotSignificant
Q6C163	-0.1168	0.0424607	NotSignificant
Q6C8W8	0.190453	0.0330391	NotSignificant
Q6CGD1	0.0846235	0.201961	NotSignificant
Q6CAV3	-0.21397	0.0724453	NotSignificant
Q6C8U9	0.0570732	0.460704	NotSignificant
Q6C6L7	-0.017929	0.843993	NotSignificant
Q6CEZ3	0.02962	0.612026	NotSignificant
Q6CDX4	0.183993	0.0155641	NotSignificant
Q6CA92	0.578223	0.000277124	Significant
Q6CBP5	0.266192	0.00128283	Significant
Q6CF42	-0.170723	0.0135488	NotSignificant
Q6C6V4	-0.412047	0.000451334	Significant
Q6CHY6	-0.102681	0.0501415	NotSignificant
Q6CET3	-0.102288	0.461873	NotSignificant
Q6C0R9	-0.268066	0.000773563	Significant
Q6CFH3	-0.108395	0.0871525	NotSignificant
Q6C7Q4	-0.178171	0.0781517	NotSignificant
Q6C3S6	-0.14788	0.0346818	NotSignificant
Q6CBS7	0.20026	0.00940821	Significant
Q6C214	-0.145648	0.557526	NotSignificant
Q6CBA2	-0.350532	0.00569442	Significant
Q6CHE6	-0.620939	0.0109512	NotSignificant
Q6C2C7	0.0213806	0.725755	NotSignificant
Q6C201	-0.392137	0.00109473	Significant
Q6C6Y7	0.341013	8.18364e-05	Significant
Q6C964	-0.460577	0.00104751	Significant
Q99158	0.439113	3.52559e-05	Significant
W0TYN1	-0.109078	0.0724063	NotSignificant
Q6CCG2	0.152212	0.143019	NotSignificant
Q6CAR2	0.401531	0.000200688	Significant
Q6C9Q1	0.316162	0.000565335	Significant
Q6CC78	0.00799161	0.887078	NotSignificant
Q6C4M9	-0.326891	0.00152443	Significant
Q6C279	0.333391	0.000837822	Significant
Q6CHF1	-0.139755	0.0412607	NotSignificant
Q6CG40	0.197181	0.00439682	Significant
Q6CCE1	0.284226	0.00117996	Significant
Q6C9X3	-0.0826604	0.130813	NotSignificant
Q6C983	0.0841472	0.147092	NotSignificant
Q6C125	-0.018576	0.90521	NotSignificant
Q6C875	-0.215635	0.0290662	NotSignificant
Q6CB76	-0.463091	0.000233097	Significant
Q8TG23	0.27439	0.000727213	Significant
Q6CEY7	0.101681	0.204277	NotSignificant
Q6C8A4	0.0138256	0.818521	NotSignificant
Q6CDE6	-0.148666	0.0269342	NotSignificant
Q6CI84	-0.0360739	0.506816	NotSignificant
Q6C0C5	-0.697401	3.71803e-06	Significant
Q6C5V6	-0.223289	0.00367519	Significant
Q6CC99	-0.196756	0.00391262	Significant
Q6C2B4	0.204423	0.126594	NotSignificant
Q6CBX5	-0.00013326	0.99819	NotSignificant
Q6CBT9	0.0804804	0.222967	NotSignificant
Q6C1M7	0.0573102	0.264355	NotSignificant
Q6C778	-0.299294	0.000659043	Significant
Q6C9T8	0.293864	0.00319307	Significant
F2Z620	-0.0397558	0.64719	NotSignificant
Q6C4D8	-0.0508805	0.34111	NotSignificant
Q6CBR3	-0.453599	2.84251e-05	Significant
Q6C9G2	0.608503	1.50594e-05	Significant
Q6CAH0	-0.0467122	0.391898	NotSignificant
Q6C9G9	0.379046	8.50353e-05	Significant
Q6CH22	0.346648	0.000281596	Significant
Q6C7L9	0.135977	0.0481207	NotSignificant
Q6CG75	0.00322455	0.969933	NotSignificant
Q6CDS6	0.521815	3.89997e-05	Significant
Q6CDN0	-0.142787	0.0695153	NotSignificant
Q6CFZ4	0.0355245	0.620542	NotSignificant
Q6CE98	0.066697	0.416448	NotSignificant
Q6C8W0	0.39648	0.000404723	Significant
Q6CHW0	-0.095781	0.259564	NotSignificant
Q6C9T6	-0.180763	0.0380365	NotSignificant
Q6CHY9	-0.0213276	0.914695	NotSignificant
Q6C5W6	0.0515871	0.296036	NotSignificant
Q6C360	-0.45298	3.85206e-05	Significant
Q6CA23	-0.0348312	0.525624	NotSignificant
Q6C853	0.113901	0.104506	NotSignificant
Q6C2X2	-0.162173	0.0224971	NotSignificant
Q6C293	0.304288	0.0134481	NotSignificant
Q6CEB4	-0.488438	0.000428928	Significant
Q6CG63	0.148092	0.0121945	NotSignificant
Q6C542	0.102662	0.135815	NotSignificant
Q6CGK3	-0.237015	0.000549856	Significant
Q6C517	0.239451	0.0420844	NotSignificant
Q6C3S0	0.0484875	0.754738	NotSignificant
Q6CHT2	-0.194786	0.00978407	Significant
Q6CFV1	-0.279304	0.0087639	Significant
Q6C0L1	-0.0487556	0.459196	NotSignificant
Q6C2Y6	-0.0143222	0.829055	NotSignificant
Q6C5Q6	-0.0405016	0.521496	NotSignificant
Q6C3H7	0.403571	0.113641	NotSignificant
Q6C1E5	-0.145927	0.0761126	NotSignificant
Q6C0H1	0.1816	0.010516	NotSignificant
Q6CFM9	0.327905	0.000567071	Significant
Q99144	-0.0770128	0.285016	NotSignificant
Q6BZN9	-0.284833	0.00314012	Significant
Q6CCN6	0.0177466	0.767591	NotSignificant
Q6CG45	-0.117092	0.0836571	NotSignificant
Q6C3E5	0.3158	0.000836867	Significant
Q6C9H1	0.0116489	0.835664	NotSignificant
Q6CC70	-0.0803529	0.245882	NotSignificant
Q6C1T3	-0.0848588	0.149999	NotSignificant
Q6C134	-0.172708	0.0242744	NotSignificant
Q6CEE6	0.246522	0.0025346	Significant
Q6CDW3	-0.0371195	0.610245	NotSignificant
Q6C8D2	0.0416297	0.731901	NotSignificant
Q6C144	-0.336483	0.00356732	Significant
Q6CH56	0.854517	0.00013652	Significant
Q6CEE4	0.0873339	0.146935	NotSignificant
Q6C5C2	-0.292087	0.0112342	NotSignificant
Q6C0C8	-0.159171	0.0190465	NotSignificant
Q6C0J1	0.360484	0.00112746	Significant
Q6C433	-0.033333	0.592864	NotSignificant
Q6C4S7	0.272686	0.00333871	Significant
Q6CE74	-0.277576	0.000660414	Significant
Q6CGX8	-0.141956	0.252748	NotSignificant
Q6C4M6	-0.343883	0.0120757	NotSignificant
Q6CBJ5	0.320917	0.0053041	Significant
Q6C6C7	-0.876846	2.41735e-06	Significant
Q6CGB2	-0.0478763	0.407287	NotSignificant
Q6CI15	0.253772	0.0009288	Significant
Q6CC42	-0.346715	0.00185748	Significant
Q6BZY9	0.375788	0.000742769	Significant
Q6C823	-0.126943	0.064437	NotSignificant
Q6CGM4	-0.250416	0.00346851	Significant
Q6CA54	-0.0359967	0.710732	NotSignificant
Q6C975	-0.0415701	0.470764	NotSignificant
Q6CC75	0.278779	0.000550607	Significant
Q6C9Z9	0.00294416	0.952326	NotSignificant
Q6C7U5	0.0553149	0.54118	NotSignificant
Q6CDC5	-0.306786	0.0237956	NotSignificant
Q6C9M6	0.0517062	0.567406	NotSignificant
Q6C004	0.00940486	0.844685	NotSignificant
Q6CFW9	0.0998502	0.370501	NotSignificant
Q6CB49	0.182973	0.0429658	NotSignificant
Q6CCW2	0.0193086	0.81681	NotSignificant
Q6C7V0	-0.128371	0.0452072	NotSignificant
Q6CCH0	0.0335316	0.566724	NotSignificant
Q6CDF0	-0.428898	0.0411919	NotSignificant
Q6C974	0.186135	0.0357652	NotSignificant
Q6C2B0	0.00737952	0.906838	NotSignificant
Q6CDV8	-0.153045	0.0282401	NotSignificant
Q6C9I0	-0.0123949	0.827602	NotSignificant
Q6C5I3	-0.0390211	0.4777	NotSignificant
Q6CEV5	-0.23612	0.00513118	Significant
Q6C986	0.147208	0.0570498	NotSignificant
Q6CEZ6	-0.00472398	0.926635	NotSignificant
Q6CCX5	-0.251884	0.0356648	NotSignificant
Q6CAP3	-0.120795	0.0733587	NotSignificant
Q6CEC2	-0.508618	0.000168114	Significant
Q6CCJ4	0.31271	0.000192851	Significant
Q6CEN6	0.182574	0.0139275	NotSignificant
Q6C7I8	0.0756618	0.451019	NotSignificant
Q6CB42	0.281649	0.00590119	Significant
Q6C2J6	-0.0577283	0.443924	NotSignificant
Q6CEU2	-0.266399	0.00100685	Significant
Q6C1G5	-0.289546	0.0989569	NotSignificant
Q6CCV0	0.10532	0.0871439	NotSignificant
Q6CE27	-0.287431	0.011682	NotSignificant
Q6CCW6	0.344868	0.00368346	Significant
Q6CGL9	-0.0841751	0.171824	NotSignificant
Q6C206	-0.111725	0.124288	NotSignificant
Q6C3F6	-0.210619	0.0248816	NotSignificant
Q6CDJ6	0.412801	0.000127626	Significant
Q6C3X4	0.000212979	0.99714	NotSignificant
Q6CDN8	0.303844	0.0118722	NotSignificant
P80547	0.558245	8.00089e-06	Significant
Q6CBE2	-0.111104	0.147363	NotSignificant
Q6C5Z7	-0.172131	0.0108344	NotSignificant
Q6CHP7	-0.115854	0.0948591	NotSignificant
Q6CF32	0.0717413	0.452438	NotSignificant
Q6CGE9	0.851622	4.67564e-05	Significant
Q6CB37	-0.13061	0.0708332	NotSignificant
Q6CFX2	-0.301289	0.0162406	NotSignificant
Q6C8G3	0.0530383	0.336403	NotSignificant
Q6CB54	-0.00733289	0.905278	NotSignificant
Q6C2J4	-0.03931	0.512491	NotSignificant
Q6BZR9	0.362432	7.62405e-05	Significant
F2Z617	-0.0423294	0.571997	NotSignificant
Q6C3S2	-0.00156534	0.971971	NotSignificant
Q6CBQ9	0.038599	0.477549	NotSignificant
Q6C3P7	-0.0108324	0.908155	NotSignificant
Q6C8T4	-0.0695714	0.769351	NotSignificant
Q6CCE0	-0.542042	0.000751975	Significant
Q6C7E2	-0.594265	1.7685e-05	Significant
Q6C2G0	0.228085	0.00096122	Significant
Q6CB64	-0.0792226	0.21557	NotSignificant
Q6C9Z7	-0.250934	0.0864753	NotSignificant
Q6C5M7	-0.448894	0.000731827	Significant
Q6CBG2	-0.363894	0.000133885	Significant
Q6C1K0	-0.532798	0.000707931	Significant
Q6C8S3	-0.224993	0.00294374	Significant
Q6CFV4	-0.0484988	0.642319	NotSignificant
Q6C6B9	-0.206104	0.00189451	Significant
Q6CAL1	0.153345	0.0219698	NotSignificant
Q6CBR0	0.0360801	0.659739	NotSignificant
Q6C7U8	-0.120698	0.127598	NotSignificant
B5FVG6	0.126898	0.0330712	NotSignificant
Q6CFZ3	-0.102	0.281592	NotSignificant
Q6CGT7	-0.157329	0.0528029	NotSignificant
Q6CEW3	0.182478	0.0216961	NotSignificant
Q6CEW6	0.0847617	0.239007	NotSignificant
Q6CHI5	0.332417	0.000189115	Significant
Q6CEV6	0.192332	0.00492497	Significant
Q6C6T9	-0.445066	9.69146e-05	Significant
Q6C924	-0.161136	0.0245301	NotSignificant
Q6CD97	-0.0594095	0.408496	NotSignificant
Q6C6T6	0.21087	0.0250874	NotSignificant
Q6CAL4	-0.540362	0.0470407	NotSignificant
Q6C037	-0.0224163	0.813147	NotSignificant
Q6CI71	0.144467	0.103111	NotSignificant
Q6C6Z3	-0.354292	0.000114499	Significant
Q6C5A3	-0.0516754	0.601494	NotSignificant
Q6CGB3	0.00795908	0.866262	NotSignificant
Q6C3Y0	-0.0496611	0.690927	NotSignificant
Q6CI96	-0.163241	0.0463573	NotSignificant
Q6CB57	-0.0939862	0.267382	NotSignificant
Q6CGI6	-0.046446	0.442892	NotSignificant
Q6C2J1	-0.133308	0.107749	NotSignificant
Q6CEX2	0.310364	0.00403931	Significant
Q6C1D4	-0.273585	0.000595512	Significant
Q6C1B9	0.402877	0.000171035	Significant
Q6C019	-0.0032846	0.960384	NotSignificant
Q6C5E1	-0.0262263	0.685303	NotSignificant
Q6CIA8	-0.315977	0.139419	NotSignificant
Q6C3B9	-0.0800629	0.206061	NotSignificant
Q6C1L5	-0.15886	0.172039	NotSignificant
Q6CFK6	0.383646	0.00441859	Significant
Q6C7F7	-0.124275	0.077871	NotSignificant
Q6CBH9	-0.117795	0.062935	NotSignificant
Q6C3J1	0.371725	0.000110859	Significant
Q6CCG7	0.181788	0.102458	NotSignificant
Q6C8D1	-0.125327	0.0645206	NotSignificant
Q6C8C5	-0.166095	0.020294	NotSignificant
Q6CEK5	-0.184012	0.00373352	Significant
Q6C5Z5	-0.284262	0.00293838	Significant
Q6CCY2	0.415698	0.000329736	Significant
Q6CHZ7	-0.0369721	0.698452	NotSignificant
Q6C4G8	-0.967677	4.35171e-06	Significant
Q6C948	-0.105311	0.246586	NotSignificant
Q6C7L3	-0.308901	0.000915137	Significant
P09379	-0.332522	0.00316632	Significant
Q6C736	-0.0728518	0.559502	NotSignificant
Q6CHB4	-0.303806	0.000994695	Significant
Q6C0P6	0.490894	8.90393e-05	Significant
Q6CDU6	0.0858318	0.110824	NotSignificant
Q6C9S3	-0.257897	0.00445345	Significant
B5FVG1	0.293822	0.000397927	Significant
Q6CD74	-0.143157	0.0335942	NotSignificant
Q6C2D7	0.0486214	0.753872	NotSignificant
Q6CE86	-0.0670406	0.247704	NotSignificant
Q6CB59	-0.22476	0.0182509	NotSignificant
Q6C036	0.436566	4.34598e-05	Significant
Q6C0S3	0.263488	0.00136996	Significant
Q6CCP7	-0.450142	0.000512775	Significant
Q6CG61	-0.142416	0.0694322	NotSignificant
Q6C880	-0.215387	0.00194975	Significant
Q6C1K9	-0.0687865	0.22476	NotSignificant
Q6C882	-0.167095	0.0452562	NotSignificant
Q6C7A6	0.327443	0.00515352	Significant
Q6C849	-0.128538	0.0203772	NotSignificant
Q6CBY1	0.0149725	0.805519	NotSignificant
Q6CD00	-0.0839178	0.31493	NotSignificant
Q6C5I7	0.0897665	0.194711	NotSignificant
Q6C2R2	0.0653284	0.413467	NotSignificant
Q6CAZ0	-0.0920646	0.0920323	NotSignificant
Q6C745	0.0859171	0.164574	NotSignificant
Q6CF35	-0.0206391	0.870324	NotSignificant
Q6CFS4	-0.686936	4.9963e-06	Significant
Q6CA05	0.363681	0.000150431	Significant
Q6C955	0.216541	0.0054124	Significant
Q6CBP2	-0.240999	0.00355936	Significant
Q6CES2	0.298811	0.000516631	Significant
Q6C055	-0.0687027	0.220517	NotSignificant
Q6CH20	-0.0415206	0.549897	NotSignificant
Q6CHX5	0.428753	5.2179e-05	Significant
Q6C926	-0.326341	0.00748089	Significant
Q6CDH0	0.201052	0.398299	NotSignificant
Q6C3M9	0.272712	0.00113634	Significant
Q6CD92	-0.0692594	0.273177	NotSignificant
Q6CBH3	0.458082	0.000543769	Significant
W0TYQ4	-0.00334102	0.957275	NotSignificant
Q6C3N1	-0.235038	0.00493017	Significant
Q6C2Z7	-0.0214526	0.754122	NotSignificant
Q6C721	0.0541797	0.296413	NotSignificant
Q6CHH7	-0.723702	0.00182594	Significant
Q6CBJ6	0.0107405	0.922603	NotSignificant
Q6C0A6	0.165964	0.00850442	Significant
Q6C3C8	-0.0497056	0.557578	NotSignificant
Q6CGG4	-0.166124	0.0793573	NotSignificant
Q6CHE3	0.0250978	0.652094	NotSignificant
Q6CFE4	1.01103	4.25728e-05	Significant&FoldChange
Q6CCE3	-0.478945	0.000107719	Significant
Q6C4P3	0.365207	0.000176711	Significant
Q6CDM8	0.0167091	0.787085	NotSignificant
Q6CDF4	-0.017237	0.840134	NotSignificant
Q6CD43	-0.0499093	0.481456	NotSignificant
Q6CF63	0.0421777	0.571272	NotSignificant
Q6C3T3	-0.299877	0.0037586	Significant
Q6C6Q6	-0.015949	0.77239	NotSignificant
Q6C0R4	-0.067925	0.443286	NotSignificant
Q6C7I1	0.430968	1.6185e-05	Significant
Q6C9V4	0.337704	0.0151213	NotSignificant
Q6BZW2	0.391145	0.00111153	Significant
Q6C653	0.321186	0.0010886	Significant
Q6CB34	0.0772044	0.161429	NotSignificant
Q6C1R8	-0.145731	0.0908189	NotSignificant
Q6C2E1	0.469675	4.40301e-05	Significant
Q6C753	-0.265558	0.000735718	Significant
Q6BZQ9	0.214259	0.00234051	Significant
Q6C0X5	0.206875	0.00409336	Significant
Q6CBU8	0.047608	0.554798	NotSignificant
Q6CGR9	-0.174223	0.0242292	NotSignificant
Q6CET0	0.0882959	0.414508	NotSignificant
Q6C2Q8	-0.270027	0.00740913	Significant
Q6C7X7	0.237368	0.00125342	Significant
Q6C2L3	0.00800382	0.898645	NotSignificant
Q6C4U7	-0.320049	0.000706755	Significant
Q6C8E1	0.017568	0.776319	NotSignificant
Q6C569	0.282765	0.00525393	Significant
Q6CBB8	-0.511563	4.84238e-05	Significant
Q6CC88	0.23481	0.0102969	NotSignificant
Q6C0A2	-0.145504	0.0337748	NotSignificant
Q6CG31	0.147129	0.0164154	NotSignificant
Q6C927	-0.0329806	0.608735	NotSignificant
Q6C573	0.308329	0.000405056	Significant
Q6CI37	-0.222755	0.00349422	Significant
Q6CB02	-0.241788	0.0069179	Significant
Q6C7E4	0.150224	0.0979623	NotSignificant
Q6CHN0	-0.117585	0.0916736	NotSignificant
Q6C0V8	0.132749	0.0400661	NotSignificant
Q6BZQ4	-0.0836952	0.229389	NotSignificant
Q6C361	-0.518046	1.15057e-05	Significant
Q6CD02	0.157625	0.0699191	NotSignificant
Q6CEN5	-0.169535	0.0774177	NotSignificant
Q6C9P3	0.49995	2.91851e-05	Significant
Q6C521	0.059671	0.358008	NotSignificant
Q6CFR5	0.045959	0.577661	NotSignificant
Q6C196	0.388418	2.53665e-05	Significant
Q6C6R1	0.322802	0.000110934	Significant
Q6C8N1	0.097155	0.173322	NotSignificant
Q6CCF1	-0.175192	0.0317298	NotSignificant
Q6C0Y9	-0.163112	0.372037	NotSignificant
Q6C6V6	-0.107464	0.301451	NotSignificant
Q6C0N6	0.0131698	0.814596	NotSignificant
Q6CEZ2	-0.00697402	0.916012	NotSignificant
Q6CBW0	-0.0857013	0.335861	NotSignificant
Q6CHK1	0.00922336	0.891357	NotSignificant
Q6C8G7	-0.0685253	0.277851	NotSignificant
Q6CEY6	-0.0812826	0.468539	NotSignificant
Q6C619	0.199591	0.00574412	Significant
Q6C9G0	-0.161862	0.03804	NotSignificant
Q6C4V4	-0.0981594	0.170517	NotSignificant
Q6CHB0	-0.350601	0.000173693	Significant
Q6C2M1	0.055732	0.443642	NotSignificant
Q6CH58	0.279561	0.000133558	Significant
Q6C9R9	0.130204	0.127109	NotSignificant
Q6C9F1	0.131933	0.062739	NotSignificant
Q6CFY4	-0.502957	0.000308266	Significant
Q6C4K6	-0.484523	0.00160078	Significant
Q6C3T6	-0.204072	0.0489059	NotSignificant
Q6CEZ1	0.112225	0.0414622	NotSignificant
Q6CEG4	0.32929	0.000220205	Significant
Q6CEJ8	0.159066	0.03505	NotSignificant
Q6C5X5	0.243961	0.0302369	NotSignificant
Q6C8S2	-0.0883228	0.365976	NotSignificant
Q6C2F8	0.0917715	0.182366	NotSignificant
Q99145	0.447497	0.000168507	Significant
Q6CEG9	0.0303523	0.647846	NotSignificant
Q6C1X9	0.768056	1.23745e-05	Significant
Q6C4M7	-0.106656	0.223003	NotSignificant
Q6CBB1	0.000165465	0.998408	NotSignificant
Q6C6L0	0.24422	0.0116313	NotSignificant
P41924	-0.118355	0.0446267	NotSignificant
Q6C881	0.32643	0.00326054	Significant
Q6CFU3	-0.0757404	0.208342	NotSignificant
Q6C1F1	-0.227806	0.00364855	Significant
Q6CCV1	-0.0504649	0.392308	NotSignificant
Q6C058	-0.271003	0.00967964	Significant
Q6C782	-0.230287	0.35624	NotSignificant
Q6CA64	-0.570089	1.70346e-06	Significant
Q6C310	0.0487179	0.427232	NotSignificant
Q6C7A3	-0.154446	0.0254779	NotSignificant
Q6C0A9	-0.145986	0.0096592	Significant
Q6CF05	0.158885	0.0969357	NotSignificant
Q6CAB0	0.0719348	0.39886	NotSignificant
Q6CDQ3	-0.129683	0.106935	NotSignificant
Q6C0L5	0.223497	0.0306945	NotSignificant
Q6CI08	0.0553578	0.505225	NotSignificant
Q6C474	0.0431013	0.708423	NotSignificant
Q6CCS2	-0.120685	0.397586	NotSignificant
Q6C5M4	0.100555	0.0873059	NotSignificant
Q6CDX5	-0.401749	0.00853441	Significant
Q6CE59	0.0746623	0.212175	NotSignificant
Q6C5Q9	-0.0241662	0.70542	NotSignificant
Q6CFQ3	0.242991	0.0521327	NotSignificant
Q6C6M6	0.508693	0.000494509	Significant
Q6CBF1	-0.213573	0.251065	NotSignificant
Q6CBZ0	-0.154583	0.060942	NotSignificant
Q6C8Z7	-0.201419	0.0178918	NotSignificant
Q6C287	0.17065	0.0280574	NotSignificant
Q6CD41	-0.162604	0.0199788	NotSignificant
Q6C4G1	0.137351	0.0450313	NotSignificant
Q6C0A5	0.402934	0.000356431	Significant
Q6C735	-0.127591	0.0782907	NotSignificant
Q6C0P1	0.0964665	0.370464	NotSignificant
Q6C752	0.268926	0.0074831	Significant
Q6C7B6	-0.322548	0.0785136	NotSignificant
Q6C1I9	0.358213	0.00196245	Significant
Q6C7Y6	-0.158573	0.0702296	NotSignificant
Q6CF59	0.294063	0.00035758	Significant
Q6C002	-0.042648	0.490025	NotSignificant
Q6C2Q6	0.269154	0.00297143	Significant
Q6CC66	-0.523992	2.12598e-05	Significant
Q6C3N9	-0.0492795	0.421502	NotSignificant
Q6C825	-0.120075	0.178628	NotSignificant
Q6C0V2	0.357343	0.000153048	Significant
Q6C238	-0.0943451	0.138592	NotSignificant
Q6C5M3	0.13168	0.113157	NotSignificant
Q6CG56	0.18828	0.0369665	NotSignificant
Q6CDR2	-0.0744979	0.477179	NotSignificant
Q6CFQ1	-0.175067	0.0676818	NotSignificant
Q6CBU1	-0.732449	0.000746601	Significant
Q6CDG8	-0.659825	3.40941e-05	Significant
Q6CA56	0.276447	0.0584507	NotSignificant
Q6C1U3	-0.271972	0.00738677	Significant
W0TYM2	-0.30099	0.000258663	Significant
Q6CBH1	0.225827	0.00434961	Significant
Q6CGC7	-0.0279527	0.586061	NotSignificant
Q6CFP5	0.0888593	0.178008	NotSignificant
Q6C017	0.0343558	0.656334	NotSignificant
Q6CBT5	-0.134855	0.0302267	NotSignificant
Q6C1I3	0.117361	0.222964	NotSignificant
Q6CCS5	-0.282353	0.00216506	Significant
Q6C068	-0.167033	0.0280791	NotSignificant
Q6CEJ2	0.092112	0.179468	NotSignificant
Q6C3B6	-0.0952033	0.257031	NotSignificant
Q6CB89	-0.129524	0.172581	NotSignificant
Q6C046	-0.254054	0.000809693	Significant
Q6CEN7	-0.155924	0.0325604	NotSignificant
Q6CAG8	0.337439	0.00100766	Significant
Q6C308	-0.440907	0.000927371	Significant
Q6C1Y6	-0.697551	6.04316e-06	Significant
Q6C215	0.170938	0.289668	NotSignificant
Q6CI09	0.132139	0.475499	NotSignificant
Q6C2U0	0.103256	0.177903	NotSignificant
Q6C0E7	0.0220591	0.762105	NotSignificant
Q6CAY1	-0.294134	0.00170218	Significant
Q6CG74	-0.0591469	0.461812	NotSignificant
Q6CF17	0.159827	0.140665	NotSignificant
Q6C6T0	-0.0966462	0.0810597	NotSignificant
Q6CGA2	0.107046	0.0910013	NotSignificant
Q6C6P7	-0.0332697	0.721301	NotSignificant
Q6CDI2	0.777555	6.03026e-05	Significant
Q6C3L7	-0.0402527	0.592327	NotSignificant
Q6CGF3	-0.0573217	0.488772	NotSignificant
Q6CAG7	-0.0482682	0.578225	NotSignificant
Q6C191	-0.0332097	0.75786	NotSignificant
Q6CA35	-0.323892	0.000102706	Significant
Q6C7Y9	-0.236535	0.00720732	Significant
Q6CI31	-0.474901	8.05639e-05	Significant
Q6C7G0	0.278435	0.00242251	Significant
Q6CHH9	-0.330417	0.00637752	Significant
Q6C103	0.315633	0.0004321	Significant
Q6BZS4	0.16687	0.0349134	NotSignificant
Q6C1G3	-0.397969	6.56401e-05	Significant
Q6C9H7	0.0165492	0.7741	NotSignificant
Q6CI78	-0.200936	0.0829836	NotSignificant
Q6C9E8	0.063964	0.375081	NotSignificant
Q6C3U5	0.300614	0.000770169	Significant
Q6C029	-0.117442	0.117775	NotSignificant
Q6C9N2	-0.249161	0.00651071	Significant
Q6C727	-0.0704011	0.274046	NotSignificant
Q6CAT1	0.301931	0.00128641	Significant
Q6CGQ3	0.0662683	0.294711	NotSignificant
Q6CEI8	0.288712	0.000324591	Significant
Q6C4J6	0.28774	0.0115122	NotSignificant
B5FVG4	0.0533363	0.685277	NotSignificant
Q6C7K5	0.341667	0.000889796	Significant
Q6CD10	-0.0703345	0.222831	NotSignificant
Q6C954	-0.347788	0.0713417	NotSignificant
Q6C746	0.0714455	0.355643	NotSignificant
Q6C5N2	0.333438	0.00213013	Significant
Q6CGK1	-0.161268	0.0531327	NotSignificant
Q6C2Y2	-0.0121949	0.81485	NotSignificant
Q6CAE1	0.395118	0.000189897	Significant
Q6BZP0	-0.00567015	0.903543	NotSignificant
Q6C961	-0.14316	0.145448	NotSignificant
Q6C603	0.114147	0.359364	NotSignificant
Q6CG32	-0.272073	0.0018473	Significant
Q6C3H2	-0.0168466	0.788334	NotSignificant
Q6CC68	0.0250974	0.704733	NotSignificant
Q6CEX7	0.449831	5.39898e-05	Significant
Q6CGC1	0.254755	0.0364757	NotSignificant
Q6C945	0.225118	0.00180666	Significant
Q6C4W2	0.00488365	0.972541	NotSignificant
Q6C535	0.465312	0.000403616	Significant
Q6C7V8	-0.0252821	0.637745	NotSignificant
Q6CE53	0.0379545	0.65175	NotSignificant
Q6C811	-0.0530611	0.558079	NotSignificant
Q6C6V0	0.199845	0.0209976	NotSignificant
Q6C9C1	-0.14138	0.151461	NotSignificant
Q6C987	0.389257	0.00109042	Significant
Q6CA55	0.251354	0.00148091	Significant
Q6CDA7	-0.0299781	0.616217	NotSignificant
Q6CES9	-0.565016	0.0418625	NotSignificant
Q6CCW0	0.0409603	0.518426	NotSignificant
Q6CCU6	-0.736252	6.4304e-06	Significant
Q6C4I0	-0.229358	0.00077425	Significant
Q6C3J3	0.48802	5.62161e-06	Significant
Q6C038	-0.245307	0.349856	NotSignificant
Q6C6D1	0.610023	1.64616e-05	Significant
Q6CEN2	0.232481	0.00472479	Significant
Q6CCS7	0.233099	0.0575329	NotSignificant
Q6C524	0.185961	0.0110622	NotSignificant
Q6C121	-0.421852	0.00339742	Significant
Q6CCL9	-0.0552849	0.493505	NotSignificant
Q6CG47	-0.229606	0.0603489	NotSignificant
Q6C4B2	-0.209187	0.0136602	NotSignificant
Q6C2Q7	0.557076	2.51578e-05	Significant
Q6C989	0.0467744	0.478932	NotSignificant
Q6C1V6	0.141235	0.298132	NotSignificant
Q6C3C3	0.324675	0.000450425	Significant
Q6C4U6	0.283944	0.00113294	Significant
Q6CAD4	0.139042	0.0278023	NotSignificant
Q6C6K4	-0.224158	0.000759012	Significant
Q6CGL7	-0.860561	2.31986e-06	Significant
Q6CFY7	0.00511676	0.94845	NotSignificant
Q6CG81	0.144666	0.110508	NotSignificant
Q6C5M8	-0.0460758	0.3995	NotSignificant
Q6C774	0.0278322	0.653805	NotSignificant
Q6CHT5	0.361798	0.000883798	Significant
Q6C102	0.530739	6.07057e-05	Significant
Q6CC27	-0.110908	0.259049	NotSignificant
Q6BZV7	0.607887	8.33587e-06	Significant
Q6C2H6	-8.64543e-05	0.999206	NotSignificant
Q6CBX8	-0.884037	1.37149e-06	Significant
Q6CEY4	0.500137	3.46427e-05	Significant
Q6C2N2	-0.0715769	0.198835	NotSignificant
Q6C815	-0.351509	0.000459896	Significant
Q6C242	0.229744	0.0160109	NotSignificant
Q6C3A7	0.042725	0.539783	NotSignificant
Q6CHL3	-0.114035	0.0848335	NotSignificant
Q6C9A9	-0.225014	0.00486865	Significant
Q6C4D1	0.246766	0.00344359	Significant
Q6C1W0	-0.170349	0.0295409	NotSignificant
Q6C4Y0	-0.609827	0.000894411	Significant
Q6CEP7	-0.349575	0.00953579	Significant
Q6CAC9	0.577816	0.0002262	Significant
Q6CFN8	0.16818	0.248845	NotSignificant
Q6C2S1	0.204811	0.013068	NotSignificant
Q6C959	-0.128386	0.268875	NotSignificant
Q6C1J3	0.109514	0.209248	NotSignificant
Q6CDA8	0.0959224	0.111708	NotSignificant
Q6CGN5	-0.608816	0.00499414	Significant
Q6C3V4	-0.870228	3.79361e-06	Significant
Q6C391	0.572819	0.000128653	Significant
Q6C5W8	0.0602541	0.611259	NotSignificant
Q6CBA5	-0.116559	0.0520884	NotSignificant
Q6C756	-0.0779549	0.163395	NotSignificant
Q6C9J3	0.28127	0.00194165	Significant
Q6CGK2	-0.108927	0.435852	NotSignificant
Q6C2N9	0.0588061	0.283439	NotSignificant
Q6CCU0	-0.240568	0.00703476	Significant
B5FVF6	-0.0566339	0.437406	NotSignificant
Q6C4Z2	0.389273	0.00784958	Significant
Q6C1P8	0.0155997	0.850904	NotSignificant
Q6C331	0.117077	0.0776521	NotSignificant
Q6CC79	-0.758486	4.33058e-07	Significant
Q6C8G0	0.0101023	0.893046	NotSignificant
Q6CC10	0.132321	0.0487808	NotSignificant
Q6C2F3	0.207616	0.0260911	NotSignificant
Q6C4A3	-0.0173457	0.702517	NotSignificant
Q6C9A3	-0.150214	0.0322408	NotSignificant
Q6CDI7	-0.132715	0.0194373	NotSignificant
Q6C6Y2	-0.225981	0.0022081	Significant
Q6CHE5	-0.232133	0.00159777	Significant
Q6C9A2	0.0776897	0.162685	NotSignificant
Q6CB86	0.0350153	0.48506	NotSignificant
Q6C905	0.375847	8.31481e-05	Significant
Q6CDP2	-0.0898722	0.191127	NotSignificant
Q6C9Q6	-0.277373	0.00351961	Significant
Q6CBJ8	0.2657	0.000370828	Significant
Q6C6I6	-0.218137	0.502709	NotSignificant
Q6CHY3	-0.32442	0.0156252	NotSignificant
Q6CEK6	-0.0209476	0.846415	NotSignificant
Q6C4G2	-0.0841538	0.241967	NotSignificant
Q6C5A4	0.140206	0.181543	NotSignificant
P41923	0.13473	0.021513	NotSignificant
Q6C8N4	0.223061	0.00662119	Significant
Q6C801	-0.106651	0.180415	NotSignificant
Q6CFV2	-0.277162	0.0174425	NotSignificant
Q6C676	1.69184	1.95587e-08	Significant&FoldChange
Q6C593	0.0772391	0.322915	NotSignificant
Q6CA82	0.319016	0.00201181	Significant
Q6CF80	-0.0825002	0.25388	NotSignificant
Q6C9Z2	-0.165302	0.00601606	Significant
Q6C5A5	-0.0905771	0.111991	NotSignificant
Q6C925	-0.741391	8.24297e-06	Significant
Q6C8H5	-0.375129	0.000807929	Significant
Q6C3U6	0.115282	0.19315	NotSignificant
Q6C9S7	-0.207506	0.211641	NotSignificant
Q6C9M8	-0.00392875	0.949371	NotSignificant
Q6C2I0	-0.403172	0.004737	Significant
Q6C0A1	0.2067	0.0110127	NotSignificant
Q6CAU4	0.238562	0.0393171	NotSignificant
Q6CFA5	-0.0605347	0.428477	NotSignificant
Q6C2C9	-0.0630858	0.37396	NotSignificant
Q6C6Z5	0.164863	0.0160535	NotSignificant
Q6C0Q1	-0.698937	0.0329053	NotSignificant
F2Z6J3	0.623338	0.000687822	Significant
Q6CER7	0.0656382	0.34325	NotSignificant
Q6CEU5	0.289434	0.00445252	Significant
Q6CDF7	-0.146514	0.121812	NotSignificant
Q6C516	0.09168	0.311596	NotSignificant
Q6C2J2	0.081096	0.233589	NotSignificant
Q6CED1	0.0344549	0.653882	NotSignificant
Q6CDR3	-0.330756	0.000764003	Significant
Q6C567	0.211732	0.261355	NotSignificant
Q6CGG3	0.237098	0.0161216	NotSignificant
Q6CBA1	-0.354694	0.000437459	Significant
Q6CGC3	-0.40474	0.00184557	Significant
Q6C8G8	-0.244883	0.0144654	NotSignificant
Q6BZS9	-0.16814	0.0447414	NotSignificant
Q6C1V9	0.30099	0.00080197	Significant
Q6CDL1	0.27791	0.00135651	Significant
Q6CE35	0.192395	0.0347059	NotSignificant
Q6C4I6	-0.726396	2.44049e-06	Significant
Q6C923	0.254324	0.00163718	Significant
Q6C6F6	-0.215334	0.294284	NotSignificant
Q6C366	0.128611	0.297565	NotSignificant
Q6CAR6	-0.590855	0.000371681	Significant
Q6C028	-0.300712	0.133879	NotSignificant
Q6CED9	0.196309	0.00841591	Significant
Q6C1N3	-0.0399691	0.544447	NotSignificant
Q6CI67	0.141499	0.0959337	NotSignificant
Q6CDR5	-0.181025	0.065822	NotSignificant
Q6CAZ9	-0.0129575	0.821447	NotSignificant
Q6CEH1	0.0095232	0.9051	NotSignificant
Q6CF28	-0.401604	0.0032443	Significant
Q6CDH6	-0.516382	0.000741943	Significant
Q6CHD5	-0.296414	0.00616685	Significant
Q6C7U2	-0.225888	0.0327568	NotSignificant
Q6C2Z4	-0.136104	0.0848419	NotSignificant
Q6C8U5	0.268618	0.00939746	Significant
Q6CHV0	-0.0573537	0.450038	NotSignificant
Q6C330	0.0332152	0.617142	NotSignificant
Q6CAF9	-0.0303894	0.580684	NotSignificant
Q6CI87	0.0249932	0.621874	NotSignificant
Q6C418	-0.095828	0.194234	NotSignificant
Q6C9A4	0.047786	0.741244	NotSignificant
Q6C7D6	0.0640756	0.435485	NotSignificant
Q6CDN6	0.00833872	0.900847	NotSignificant
Q6C8Z2	0.0288311	0.807534	NotSignificant
Q6C910	-0.191668	0.0420583	NotSignificant
Q6CFT4	0.0881829	0.359162	NotSignificant
Q6CGS4	0.131174	0.0558498	NotSignificant
Q6CAF5	-0.473018	0.000167491	Significant
Q6C660	-0.133675	0.112309	NotSignificant
Q6CGF6	-0.341378	0.00201722	Significant
Q6CEQ3	0.319096	0.00142107	Significant
Q6C2R3	0.251763	0.0126086	NotSignificant
Q6CGM2	-0.315473	0.000641588	Significant
Q6C435	-0.0832115	0.188631	NotSignificant
Q6CAY3	0.0371935	0.598381	NotSignificant
Q6CDS2	0.0298191	0.694292	NotSignificant
Q6C3X8	0.0672837	0.588691	NotSignificant
Q6CAP4	0.00460444	0.961839	NotSignificant
Q6CBN0	0.0314907	0.829044	NotSignificant
Q6C842	0.0314703	0.684547	NotSignificant
Q6CGM7	0.229989	0.0121161	NotSignificant
Q6CEW5	0.111562	0.131973	NotSignificant
Q6C5D0	0.171244	0.136965	NotSignificant
Q6C3K7	0.00273739	0.976882	NotSignificant
Q6C1H1	-0.0371026	0.557044	NotSignificant
Q6CE46	-0.196693	0.0187494	NotSignificant
Q6CAH2	-0.403752	0.0167236	NotSignificant
Q6C2Q0	-0.250072	0.0101331	NotSignificant
Q6C520	0.252629	0.00116855	Significant
Q6BZZ2	-0.0476353	0.697918	NotSignificant
Q6C895	-0.66872	1.16405e-06	Significant
Q6C114	-0.122162	0.47025	NotSignificant
Q6C9R3	-0.0622857	0.594354	NotSignificant
Q6C419	0.113147	0.0434659	NotSignificant
Q6C850	-0.125318	0.171453	NotSignificant
Q6C0Q9	-0.144237	0.357656	NotSignificant
Q6C3Y4	-0.274143	0.0226078	NotSignificant
Q6C3Z7	0.0134877	0.903834	NotSignificant
B5FVE6	-0.0608523	0.613924	NotSignificant
Q6C9M9	-0.388084	0.0311987	NotSignificant
Q6CI12	1.17659	3.35396e-09	Significant&FoldChange
Q6C6I4	-0.0306321	0.603103	NotSignificant
Q6C1F0	-0.526432	0.00400971	Significant
Q6CBP9	-0.220325	0.303374	NotSignificant
Q6C826	-0.183992	0.00395281	Significant
Q6CBC8	-0.0171801	0.782443	NotSignificant
Q6CGT5	0.544549	0.000325966	Significant
Q6C4X9	-0.24549	0.00823494	Significant
Q6CEF9	-0.194825	0.349259	NotSignificant
Q6C3T1	0.251983	0.0145632	NotSignificant
Q6C625	-0.311474	0.0032666	Significant
Q6CEZ7	-0.182744	0.0154608	NotSignificant
Q6C749	0.159062	0.0338354	NotSignificant
Q6CHZ9	-0.0643138	0.22924	NotSignificant
Q6C9Q3	0.109393	0.155489	NotSignificant
Q6C347	0.0964257	0.249331	NotSignificant
Q6CFP3	0.111042	0.101731	NotSignificant
Q6CC28	-0.034898	0.758324	NotSignificant
Q6CCB6	-0.150004	0.070447	NotSignificant
Q6CB46	0.341733	0.00431621	Significant
Q6CCP1	0.019927	0.70582	NotSignificant
Q6CCH4	0.0308428	0.647287	NotSignificant
Q6C3A8	-0.269466	0.00674587	Significant
Q6C0G2	-0.172037	0.171994	NotSignificant
Q6C492	-0.27198	0.00272473	Significant
Q6C174	0.0425648	0.609938	NotSignificant
Q6C042	0.487673	0.000450946	Significant
Q6CCZ1	0.0164378	0.763897	NotSignificant
Q6CCS8	-0.739897	8.88215e-07	Significant
Q6C694	0.797638	5.05758e-07	Significant
Q6C254	0.0498102	0.432604	NotSignificant
Q6CBL1	0.253905	0.00197276	Significant
Q6C7K6	-0.0196982	0.728047	NotSignificant
Q6CGB4	-0.152685	0.0317385	NotSignificant
Q6C9J1	-0.714788	5.94302e-05	Significant
Q6CFX1	-0.0421792	0.588849	NotSignificant
Q6C7H6	0.312438	0.00134281	Significant
Q6CAH5	-0.186636	0.0365263	NotSignificant
Q6C6Y4	0.0780787	0.28217	NotSignificant
Q9B6D5	-0.135174	0.125937	NotSignificant
Q6C839	0.125131	0.0360642	NotSignificant
Q6CGF5	-0.0335466	0.603908	NotSignificant
Q6C437	-0.348323	0.00164698	Significant
Q6CH36	0.504556	0.00102441	Significant
F2Z6C7	2.19411e-05	0.999712	NotSignificant
Q6C355	-0.034451	0.580784	NotSignificant
Q6C543	-0.403625	0.00284367	Significant
B5FVF8	0.0542572	0.547732	NotSignificant
Q6CFT5	-0.0659066	0.464351	NotSignificant
Q6C6K5	-0.0643787	0.432491	NotSignificant
Q6CEX6	0.0793706	0.37039	NotSignificant
Q6C6C3	0.226158	0.00713401	Significant
Q6CE71	-0.248286	0.0139198	NotSignificant
Q6C487	0.1391	0.0212522	NotSignificant
Q6C830	0.0776197	0.591999	NotSignificant
Q6C3I3	0.209047	0.0491549	NotSignificant
Q6C6X6	-0.0982193	0.179969	NotSignificant
Q6C3L3	-0.0348071	0.667045	NotSignificant
Q6C872	0.274643	0.0172616	NotSignificant
Q6C482	-0.160987	0.286216	NotSignificant
Q6CA74	-0.458841	9.80884e-05	Significant
Q6C9U0	0.426683	6.33608e-05	Significant
Q6C3H4	0.0975059	0.12156	NotSignificant
Q6C2Y9	-0.221681	0.0804295	NotSignificant
Q6C963	-0.00169875	0.989868	NotSignificant
Q6C1B6	0.0156714	0.786138	NotSignificant
Q6C6E8	0.415188	3.91458e-05	Significant
Q6C804	0.47407	5.70946e-05	Significant
Q6C4Z5	0.164747	0.0389162	NotSignificant
Q6CBE4	0.20405	0.00212493	Significant
Q6CES4	0.0150757	0.785586	NotSignificant
Q6C4K4	-0.0716203	0.354751	NotSignificant
Q6CHD2	-0.0820445	0.178426	NotSignificant
Q6CB12	-0.0132893	0.800081	NotSignificant
Q6C874	0.401143	0.000934689	Significant
Q6C807	-0.0776655	0.142142	NotSignificant
Q6CBT1	-1.3638	0.0130247	FoldChange
Q6CBK2	-0.0441304	0.490322	NotSignificant
Q6C9U9	-0.242372	0.0333595	NotSignificant
Q6CAF4	-0.168375	0.541047	NotSignificant
Q6C503	0.0187456	0.793769	NotSignificant
Q6C5J8	0.203672	0.0185892	NotSignificant
Q6CFY8	0.230025	0.162942	NotSignificant
Q6C5X8	0.0535585	0.349553	NotSignificant
B5FVB8	0.0903343	0.116525	NotSignificant
Q6CDV6	-0.16825	0.0380188	NotSignificant
Q6CEB0	-0.0413732	0.457715	NotSignificant
Q6C7I6	0.320172	0.000461668	Significant
Q6CEG1	-0.00223935	0.979207	NotSignificant
Q6C8W3	-0.0595023	0.403095	NotSignificant
Q6CCZ5	0.124002	0.0271161	NotSignificant
Q6BZV8	-0.0938603	0.351278	NotSignificant
Q6C8R4	1.234	1.6263e-05	Significant&FoldChange
Q6CF52	0.320081	0.0156431	NotSignificant
Q6C233	0.613438	2.68456e-06	Significant
Q6C0C7	-0.72014	6.82449e-05	Significant
Q6CHV4	-0.39417	0.00773118	Significant
Q6C1U9	-0.521808	4.72144e-05	Significant
Q6CFY9	-0.0806784	0.399134	NotSignificant
Q6CCT7	-0.443504	0.00046939	Significant
Q6CFT6	-0.267999	0.00810031	Significant
Q6C9P4	-0.000656201	0.998135	NotSignificant
Q6C077	-0.0418831	0.657037	NotSignificant
Q6C690	-0.0194984	0.74133	NotSignificant
Q6CEX5	0.189271	0.0107465	NotSignificant
Q6C416	-0.097572	0.435681	NotSignificant
Q6CEJ6	-0.104784	0.054013	NotSignificant
Q6CEG5	0.0638616	0.187543	NotSignificant
Q6CC43	-0.0162545	0.874697	NotSignificant
Q6CFP6	-0.412915	2.66969e-05	Significant
Q6C0K3	0.148787	0.03095	NotSignificant
Q6CGU5	-0.119811	0.243107	NotSignificant
Q6C1N0	0.10799	0.0374912	NotSignificant
W0TYP0	0.0753982	0.260919	NotSignificant
Q6C007	-0.286224	0.0123099	NotSignificant
Q6CBW3	-2.73415	1.13709e-07	Significant&FoldChange
Q6C3H9	-0.211998	0.0103529	NotSignificant
Q6CD45	0.120743	0.0835522	NotSignificant
Q6C1D8	0.429298	0.00151267	Significant
Q6CBQ1	1.32703	5.37306e-08	Significant&FoldChange
Q6CHD6	-0.0125548	0.791095	NotSignificant
Q6C4V2	0.0209956	0.857608	NotSignificant
Q6C1X2	0.222277	0.0111601	NotSignificant
Q6C883	-0.242526	0.0166678	NotSignificant
Q6C351	-0.1241	0.755645	NotSignificant
Q6CFP9	-0.361509	0.00135594	Significant
Q6C040	0.447035	1.66341e-05	Significant
Q6CD37	-0.0511045	0.500723	NotSignificant
Q6CHU3	0.338134	0.0399658	NotSignificant
Q6C9W7	-0.181009	0.0405301	NotSignificant
Q6C6W3	0.103537	0.108896	NotSignificant
Q6C385	-0.615636	0.000300137	Significant
Q6C072	-0.0177962	0.811426	NotSignificant
Q6C1W8	-0.270147	0.000843781	Significant
Q6CAJ4	-0.107626	0.172903	NotSignificant
Q6C2Y8	-0.200075	0.0125111	NotSignificant
Q6CFK9	0.252138	0.00913203	Significant
Q6CEJ0	0.241386	0.00112957	Significant
Q6C363	0.362956	0.000117497	Significant
Q6C9E6	0.132108	0.0285404	NotSignificant
Q6C6K7	-0.171265	0.104711	NotSignificant
Q6CDA6	0.122111	0.0511173	NotSignificant
Q6CGP2	0.193339	0.0347867	NotSignificant
Q6C8Z6	-0.0031089	0.966651	NotSignificant
Q6C4H8	-0.141413	0.0595085	NotSignificant
Q6CB63	-0.293125	0.0538607	NotSignificant
Q6C3H1	0.0397916	0.422785	NotSignificant
W0TYP2	0.20268	0.0114783	NotSignificant
Q6CEM7	0.0597362	0.315691	NotSignificant
Q6C6U1	-0.311701	0.0521248	NotSignificant
Q6CFT3	-0.159536	0.0266099	NotSignificant
F2Z6C2	0.0438735	0.548792	NotSignificant
Q6C857	0.0980131	0.156915	NotSignificant
Q6C240	0.284193	0.0290402	NotSignificant
F2Z627	-0.190812	0.0485967	NotSignificant
Q6C3W5	-0.0988871	0.384354	NotSignificant
Q6C8W2	-0.181142	0.0279449	NotSignificant
Q6C6P0	-0.871059	8.8871e-07	Significant
Q6C5R0	0.00118792	0.983834	NotSignificant
Q6C243	-0.378433	0.000244174	Significant
Q6C9Z4	-0.19615	0.0188823	NotSignificant
Q6CE47	0.0869839	0.11996	NotSignificant
Q6CHS7	0.160093	0.0372886	NotSignificant
Q6C2N4	-0.426579	0.000304371	Significant
Q6C6A0	-0.631743	3.87337e-05	Significant
Q6CHA6	0.0961786	0.213986	NotSignificant
Q6C9A7	0.503212	0.00047717	Significant
Q6C3S5	0.214413	0.00685622	Significant
Q6C621	-0.259498	0.0170527	NotSignificant
Q6C245	0.140971	0.0237146	NotSignificant
Q6C3V7	0.0590249	0.554014	NotSignificant
Q6C2J7	0.391824	0.00605594	Significant
Q6C4X3	-0.0151819	0.8604	NotSignificant
Q6C6H9	0.132809	0.0788357	NotSignificant
Q6C733	0.202987	0.0221469	NotSignificant
Q6CCC3	-0.122994	0.206091	NotSignificant
Q6C8V1	-0.173128	0.045693	NotSignificant
Q6CDY9	-0.0686274	0.362312	NotSignificant
Q6C1U0	0.469899	5.90875e-06	Significant
Q6CHB3	0.144047	0.0957157	NotSignificant
Q6C1R3	-0.265391	0.0111003	NotSignificant
Q6CGJ1	-0.036565	0.875228	NotSignificant
Q6C7J9	0.299593	0.00143547	Significant
Q6CEK7	0.189325	0.00507948	Significant
Q6C541	-0.161016	0.0227626	NotSignificant
Q6C378	-0.165471	0.276332	NotSignificant
Q6CA95	-0.280801	0.0294342	NotSignificant
Q6CF20	0.273595	0.00170103	Significant
Q6C2V3	0.253515	0.00133423	Significant
Q6C3P8	0.256954	0.00739918	Significant
Q6C1B8	0.222554	0.00966751	Significant
Q6C1W7	0.128191	0.0584117	NotSignificant
Q6C1L8	-0.340406	0.000932411	Significant
Q6C4D3	0.0678253	0.439613	NotSignificant
Q6C9S8	0.352945	0.00556267	Significant
Q6C210	0.0385677	0.633815	NotSignificant
F7UI83	0.227555	0.00674716	Significant
Q6C1C1	0.299906	0.000542056	Significant
Q6CFD5	-0.196377	0.00497425	Significant
Q6C484	0.00981203	0.907415	NotSignificant
Q6CAU0	0.099971	0.184483	NotSignificant
Q6CA65	0.480402	6.13189e-05	Significant
Q6CG27	0.226629	0.0846787	NotSignificant
Q6C9Q2	-0.186901	0.0122152	NotSignificant
Q6CCE8	0.384058	0.00274198	Significant
B5RSK3	-0.11738	0.155668	NotSignificant
Q6C2T6	0.0819617	0.269658	NotSignificant
Q6C1Z6	-0.231865	0.184479	NotSignificant
Q6CGI7	0.0422458	0.656776	NotSignificant
Q6C128	0.0621915	0.484306	NotSignificant
Q6C384	-0.130612	0.0623219	NotSignificant
Q6C0I4	0.427963	0.00169101	Significant
Q6CGG0	-0.024576	0.774077	NotSignificant
Q6CG89	0.0829507	0.231403	NotSignificant
Q6C8X1	0.000370237	0.995503	NotSignificant
Q6C173	0.0802439	0.33277	NotSignificant
Q6CHA2	-0.149047	0.247278	NotSignificant
Q6C9R4	-0.0577487	0.581198	NotSignificant
Q6C5J7	-0.129037	0.0882217	NotSignificant
Q6C186	-0.206897	0.179188	NotSignificant
Q6CCS9	0.0665299	0.621899	NotSignificant
Q6CC57	0.128564	0.0980548	NotSignificant
Q6CDD4	-0.102104	0.0667099	NotSignificant
Q6C5G4	0.600067	0.000195018	Significant
Q6CB70	0.113554	0.153229	NotSignificant
Q6CHM2	0.221537	0.0102685	NotSignificant
Q6C6S7	0.0463514	0.411186	NotSignificant
Q6C1G9	-0.129213	0.158055	NotSignificant
Q6CD23	-1.30131	2.76621e-06	Significant&FoldChange
Q6CE09	-0.08601	0.15113	NotSignificant
Q6CFW5	-0.216722	0.0693683	NotSignificant
Q6C4V0	0.0257081	0.678209	NotSignificant
Q6CG73	0.178106	0.00561654	Significant
Q6C0U8	0.0131747	0.798273	NotSignificant
Q6CC35	0.499715	0.000228782	Significant
Q6CEL0	0.227085	0.00269823	Significant
Q6C9J2	-0.0844865	0.127139	NotSignificant
Q6C3Z3	-0.1383	0.273753	NotSignificant
Q6CEV3	0.108468	0.0924438	NotSignificant
Q6CF49	0.397326	0.000244699	Significant
Q6CA99	0.216064	0.0314637	NotSignificant
F2Z619	0.030355	0.635439	NotSignificant
Q6CEW1	-0.0816153	0.612723	NotSignificant
Q6C921	0.135145	0.183867	NotSignificant
Q6C9V6	-0.592765	0.0022355	Significant
Q6C4T0	0.0182969	0.762464	NotSignificant
Q6CFL9	0.142918	0.0661028	NotSignificant
[truncated: 2,386 more rows]

## Sheet: Table S2. GO dataset
Protein Accession	GO ID	Level	Term
Q6C7S4	GO:0000109	cellular_component	nucleotide-excision repair complex
Q6C9S4	GO:0000109	cellular_component	nucleotide-excision repair complex
Q6CDP9	GO:0000109	cellular_component	nucleotide-excision repair complex
Q6BZQ8	GO:0000118	cellular_component	histone deacetylase complex
Q6C3X6	GO:0000118	cellular_component	histone deacetylase complex
Q6C982	GO:0000118	cellular_component	histone deacetylase complex
Q6C9M6	GO:0000118	cellular_component	histone deacetylase complex
Q6CA87	GO:0000118	cellular_component	histone deacetylase complex
Q6CAD9	GO:0000118	cellular_component	histone deacetylase complex
Q6CB52	GO:0000118	cellular_component	histone deacetylase complex
Q6C5P7	GO:0000123	cellular_component	histone acetyltransferase complex
Q6C9K6	GO:0000123	cellular_component	histone acetyltransferase complex
F2Z612	GO:0000137	cellular_component	Golgi cis cisterna
F2Z6C7	GO:0000137	cellular_component	Golgi cis cisterna
Q6CD41	GO:0000137	cellular_component	Golgi cis cisterna
Q6C075	GO:0000151	cellular_component	ubiquitin ligase complex
Q6C4Q9	GO:0000151	cellular_component	ubiquitin ligase complex
Q6C917	GO:0000151	cellular_component	ubiquitin ligase complex
Q6CD52	GO:0000151	cellular_component	ubiquitin ligase complex
Q6CHI1	GO:0000151	cellular_component	ubiquitin ligase complex
Q6C108	GO:0000178	cellular_component	exosome (RNase complex)
Q6C6V0	GO:0000178	cellular_component	exosome (RNase complex)
Q6C9I2	GO:0000178	cellular_component	exosome (RNase complex)
Q6CEK7	GO:0000178	cellular_component	exosome (RNase complex)
Q6CFB7	GO:0000178	cellular_component	exosome (RNase complex)
Q6C0W7	GO:0000228	cellular_component	nuclear chromosome
Q6CFH9	GO:0000276	cellular_component	mitochondrial proton-transporting ATP synthase complex coupling factor F(o)
Q6C0W5	GO:0000307	cellular_component	cyclin-dependent protein kinase holoenzyme complex
Q6CCD0	GO:0000307	cellular_component	cyclin-dependent protein kinase holoenzyme complex
Q6C8H4	GO:0000324	cellular_component	fungal-type vacuole
Q6C8H5	GO:0000324	cellular_component	fungal-type vacuole
Q6C9B5	GO:0000324	cellular_component	fungal-type vacuole
Q6C1M6	GO:0000329	cellular_component	fungal-type vacuole membrane
Q6CGV6	GO:0000329	cellular_component	fungal-type vacuole membrane
Q6C4P2	GO:0000347	cellular_component	THO complex
Q6CD84	GO:0000347	cellular_component	THO complex
Q6CGS6	GO:0000347	cellular_component	THO complex
Q6BZZ1	GO:0000407	cellular_component	phagophore assembly site
Q6C044	GO:0000407	cellular_component	phagophore assembly site
Q6CEI9	GO:0000407	cellular_component	phagophore assembly site
Q6CFR0	GO:0000407	cellular_component	phagophore assembly site
Q6C7C9	GO:0000408	cellular_component	EKC/KEOPS complex
Q6C8M1	GO:0000439	cellular_component	transcription factor TFIIH core complex
Q6CAB2	GO:0000439	cellular_component	transcription factor TFIIH core complex
Q6CHN1	GO:0000439	cellular_component	transcription factor TFIIH core complex
Q6C0R7	GO:0000502	cellular_component	proteasome complex
Q6C1N0	GO:0000502	cellular_component	proteasome complex
Q6C3S4	GO:0000502	cellular_component	proteasome complex
Q6CA23	GO:0000502	cellular_component	proteasome complex
Q6CEJ2	GO:0000502	cellular_component	proteasome complex
Q6CEN6	GO:0000502	cellular_component	proteasome complex
Q6CF05	GO:0000502	cellular_component	proteasome complex
Q6CHL3	GO:0000776	cellular_component	kinetochore
Q6C2P7	GO:0000778	cellular_component	condensed nuclear chromosome kinetochore
Q6C761	GO:0000778	cellular_component	condensed nuclear chromosome kinetochore
Q6C895	GO:0000778	cellular_component	condensed nuclear chromosome kinetochore
Q6CAW0	GO:0000778	cellular_component	condensed nuclear chromosome kinetochore
Q6C3J2	GO:0000780	cellular_component	condensed chromosome, centromeric region
Q6CFB9	GO:0000780	cellular_component	condensed chromosome, centromeric region
Q6C509	GO:0000785	cellular_component	chromatin
W0TYP5	GO:0000785	cellular_component	chromatin
Q6CI41	GO:0000780	cellular_component	condensed chromosome, centromeric region
Q6C1N4	GO:0000784	cellular_component	chromosome, telomeric region
Q6C5S2	GO:0000784	cellular_component	chromosome, telomeric region
Q6C3N5	GO:0000784	cellular_component	chromosome, telomeric region
Q6C7B9	GO:0000784	cellular_component	chromosome, telomeric region
Q6C910	GO:0000784	cellular_component	chromosome, telomeric region
Q6C9L7	GO:0000784	cellular_component	chromosome, telomeric region
Q6CE73	GO:0000784	cellular_component	chromosome, telomeric region
Q6C9D1	GO:0000784	cellular_component	chromosome, telomeric region
Q6C840	GO:0000784	cellular_component	chromosome, telomeric region
Q6CEM3	GO:0000784	cellular_component	chromosome, telomeric region
Q6C440	GO:0000784	cellular_component	chromosome, telomeric region
Q6C144	GO:0000793	cellular_component	condensed chromosome
Q6C6A0	GO:0000793	cellular_component	condensed chromosome
Q6CH38	GO:0000793	cellular_component	condensed chromosome
Q6CH80	GO:0000793	cellular_component	condensed chromosome
Q6C2N4	GO:0000794	cellular_component	condensed nuclear chromosome
Q6CBG2	GO:0000794	cellular_component	condensed nuclear chromosome
Q6CFV1	GO:0000794	cellular_component	condensed nuclear chromosome
B5FVE6	GO:0000808	cellular_component	origin recognition complex
Q6C2W5	GO:0000808	cellular_component	origin recognition complex
Q6C2Y9	GO:0000808	cellular_component	origin recognition complex
Q6C5E1	GO:0000808	cellular_component	origin recognition complex
Q6C5R2	GO:0000808	cellular_component	origin recognition complex
Q6C5S2	GO:0000808	cellular_component	origin recognition complex
Q6C656	GO:0000808	cellular_component	origin recognition complex
Q6C675	GO:0000808	cellular_component	origin recognition complex
Q6C953	GO:0000808	cellular_component	origin recognition complex
Q6CCG3	GO:0000808	cellular_component	origin recognition complex
Q6CE34	GO:0000808	cellular_component	origin recognition complex
Q6CE56	GO:0000808	cellular_component	origin recognition complex
Q6CE80	GO:0000808	cellular_component	origin recognition complex
Q6CFJ2	GO:0000808	cellular_component	origin recognition complex
Q6CFJ7	GO:0000808	cellular_component	origin recognition complex
Q6CGB6	GO:0000808	cellular_component	origin recognition complex
Q6CHE4	GO:0000808	cellular_component	origin recognition complex
B5FVE6	GO:0000811	cellular_component	GINS complex
Q6C2W5	GO:0000811	cellular_component	GINS complex
Q6C2Y9	GO:0000811	cellular_component	GINS complex
Q6C5E1	GO:0000811	cellular_component	GINS complex
Q6C5S2	GO:0000811	cellular_component	GINS complex
Q6C656	GO:0000811	cellular_component	GINS complex
Q6C675	GO:0000811	cellular_component	GINS complex
Q6CE34	GO:0000811	cellular_component	GINS complex
Q6CE56	GO:0000811	cellular_component	GINS complex
Q6CFJ2	GO:0000811	cellular_component	GINS complex
Q6CGB6	GO:0000811	cellular_component	GINS complex
Q6C3J2	GO:0000922	cellular_component	spindle pole
Q6C024	GO:0000974	cellular_component	Prp19 complex
Q6C2F0	GO:0000974	cellular_component	Prp19 complex
Q6C2M3	GO:0000974	cellular_component	Prp19 complex
Q6C344	GO:0000974	cellular_component	Prp19 complex
Q6C347	GO:0000974	cellular_component	Prp19 complex
Q6C8C5	GO:0000974	cellular_component	Prp19 complex
Q6C8F5	GO:0000974	cellular_component	Prp19 complex
Q6C948	GO:0000974	cellular_component	Prp19 complex
Q6C9W1	GO:0000974	cellular_component	Prp19 complex
Q6CA63	GO:0000974	cellular_component	Prp19 complex
Q6CAV3	GO:0000974	cellular_component	Prp19 complex
Q6CBE9	GO:0000974	cellular_component	Prp19 complex
Q6CBR2	GO:0000974	cellular_component	Prp19 complex
Q6CBU5	GO:0000974	cellular_component	Prp19 complex
Q6CCC5	GO:0000974	cellular_component	Prp19 complex
Q6CCN2	GO:0000974	cellular_component	Prp19 complex
Q6CDU9	GO:0000974	cellular_component	Prp19 complex
Q6CDW3	GO:0000974	cellular_component	Prp19 complex
Q6CE77	GO:0000974	cellular_component	Prp19 complex
Q6CEQ5	GO:0000974	cellular_component	Prp19 complex
Q6CF06	GO:0000974	cellular_component	Prp19 complex
Q6CF19	GO:0000974	cellular_component	Prp19 complex
Q6CGB0	GO:0000974	cellular_component	Prp19 complex
Q6CGI5	GO:0000974	cellular_component	Prp19 complex
Q6CHU2	GO:0000974	cellular_component	Prp19 complex
Q6C2W7	GO:0005576	cellular_component	extracellular region
Q6C0P9	GO:0005622	cellular_component	intracellular anatomical structure
Q6C0Q9	GO:0005622	cellular_component	intracellular anatomical structure
Q6C1Y5	GO:0005622	cellular_component	intracellular anatomical structure
Q6C468	GO:0005622	cellular_component	intracellular anatomical structure
Q6C6I4	GO:0005622	cellular_component	intracellular anatomical structure
Q6C734	GO:0005622	cellular_component	intracellular anatomical structure
Q6C756	GO:0005622	cellular_component	intracellular anatomical structure
Q6C898	GO:0005622	cellular_component	intracellular anatomical structure
Q6C9K1	GO:0005622	cellular_component	intracellular anatomical structure
Q6CE12	GO:0005622	cellular_component	intracellular anatomical structure
Q6BZS1	GO:0005634	cellular_component	nucleus
Q6C1L4	GO:0005634	cellular_component	nucleus
Q6C1U4	GO:0005634	cellular_component	nucleus
Q6C201	GO:0005634	cellular_component	nucleus
Q6C370	GO:0005634	cellular_component	nucleus
Q6C3F7	GO:0005634	cellular_component	nucleus
Q6C418	GO:0005634	cellular_component	nucleus
Q6C4B8	GO:0005634	cellular_component	nucleus
Q6C4H3	GO:0005634	cellular_component	nucleus
Q6C552	GO:0005634	cellular_component	nucleus
Q6C5R1	GO:0005634	cellular_component	nucleus
Q6C5T0	GO:0005634	cellular_component	nucleus
Q6C6T9	GO:0005634	cellular_component	nucleus
Q6C7I1	GO:0005634	cellular_component	nucleus
Q6C7M0	GO:0005634	cellular_component	nucleus
Q6C7Z2	GO:0005634	cellular_component	nucleus
Q6C8A3	GO:0005634	cellular_component	nucleus
Q6C8G1	GO:0005634	cellular_component	nucleus
Q6C8H8	GO:0005634	cellular_component	nucleus
Q6C925	GO:0005634	cellular_component	nucleus
Q6C989	GO:0005634	cellular_component	nucleus
Q6C9N8	GO:0005634	cellular_component	nucleus
Q6CA35	GO:0005634	cellular_component	nucleus
Q6CAG5	GO:0005634	cellular_component	nucleus
Q6CAH2	GO:0005634	cellular_component	nucleus
Q6CAM5	GO:0005634	cellular_component	nucleus
Q6CAT0	GO:0005634	cellular_component	nucleus
Q6CB30	GO:0005634	cellular_component	nucleus
Q6CC56	GO:0005634	cellular_component	nucleus
Q6CFG1	GO:0005634	cellular_component	nucleus
Q6CGA7	GO:0005634	cellular_component	nucleus
Q6CGK2	GO:0005634	cellular_component	nucleus
Q6CGL6	GO:0005634	cellular_component	nucleus
Q6CH26	GO:0005634	cellular_component	nucleus
Q6CHC9	GO:0005634	cellular_component	nucleus
Q6CIA7	GO:0005634	cellular_component	nucleus
F2Z686	GO:0005643	cellular_component	nuclear pore
Q6BZX5	GO:0005643	cellular_component	nuclear pore
Q6C029	GO:0005643	cellular_component	nuclear pore
Q6C1T5	GO:0005643	cellular_component	nuclear pore
Q6C358	GO:0005643	cellular_component	nuclear pore
Q6C6S7	GO:0005643	cellular_component	nuclear pore
Q6C792	GO:0005643	cellular_component	nuclear pore
Q6C7N1	GO:0005643	cellular_component	nuclear pore
Q6C8K9	GO:0005643	cellular_component	nuclear pore
Q6C8Q2	GO:0005643	cellular_component	nuclear pore
Q6C9R3	GO:0005643	cellular_component	nuclear pore
Q6CAZ4	GO:0005643	cellular_component	nuclear pore
Q6CED1	GO:0005643	cellular_component	nuclear pore
Q6CHX1	GO:0005643	cellular_component	nuclear pore
B5FVE6	GO:0005656	cellular_component	nuclear pre-replicative complex
Q6C2W5	GO:0005656	cellular_component	nuclear pre-replicative complex
Q6C2Y9	GO:0005656	cellular_component	nuclear pre-replicative complex
Q6C5E1	GO:0005656	cellular_component	nuclear pre-replicative complex
Q6C5R2	GO:0005656	cellular_component	nuclear pre-replicative complex
Q6C5S2	GO:0005656	cellular_component	nuclear pre-replicative complex
Q6C656	GO:0005656	cellular_component	nuclear pre-replicative complex
Q6C675	GO:0005656	cellular_component	nuclear pre-replicative complex
Q6CCG3	GO:0005656	cellular_component	nuclear pre-replicative complex
Q6CE34	GO:0005656	cellular_component	nuclear pre-replicative complex
Q6CE56	GO:0005656	cellular_component	nuclear pre-replicative complex
Q6CE80	GO:0005656	cellular_component	nuclear pre-replicative complex
Q6CFJ2	GO:0005656	cellular_component	nuclear pre-replicative complex
Q6CGB6	GO:0005656	cellular_component	nuclear pre-replicative complex
Q6CHE4	GO:0005656	cellular_component	nuclear pre-replicative complex
Q6C2J6	GO:0005657	cellular_component	replication fork
Q6C6B9	GO:0005657	cellular_component	replication fork
Q6CB59	GO:0005657	cellular_component	replication fork
Q6CI37	GO:0005657	cellular_component	replication fork
Q6C2V2	GO:0005667	cellular_component	transcription regulator complex
Q6C4S8	GO:0005667	cellular_component	transcription regulator complex
Q6C5L0	GO:0005667	cellular_component	transcription regulator complex
Q6CDK6	GO:0005667	cellular_component	transcription regulator complex
Q6CAB2	GO:0005675	cellular_component	transcription factor TFIIH holo complex
Q6C2M8	GO:0005681	cellular_component	spliceosomal complex
Q6CEY0	GO:0005681	cellular_component	spliceosomal complex
Q6C007	GO:0005682	cellular_component	U5 snRNP
Q6C024	GO:0005682	cellular_component	U5 snRNP
Q6C186	GO:0005682	cellular_component	U5 snRNP
Q6C2A9	GO:0005682	cellular_component	U5 snRNP
Q6C2F0	GO:0005682	cellular_component	U5 snRNP
Q6C344	GO:0005682	cellular_component	U5 snRNP
Q6C347	GO:0005682	cellular_component	U5 snRNP
Q6C3L4	GO:0005682	cellular_component	U5 snRNP
Q6C534	GO:0005682	cellular_component	U5 snRNP
Q6C709	GO:0005682	cellular_component	U5 snRNP
Q6C8A9	GO:0005682	cellular_component	U5 snRNP
Q6C8C5	GO:0005682	cellular_component	U5 snRNP
Q6C9I7	GO:0005682	cellular_component	U5 snRNP
Q6C9W1	GO:0005682	cellular_component	U5 snRNP
Q6CA63	GO:0005682	cellular_component	U5 snRNP
Q6CAR6	GO:0005682	cellular_component	U5 snRNP
Q6CAV3	GO:0005682	cellular_component	U5 snRNP
Q6CBE9	GO:0005682	cellular_component	U5 snRNP
Q6CBR2	GO:0005682	cellular_component	U5 snRNP
Q6CBS4	GO:0005682	cellular_component	U5 snRNP
Q6CBU5	GO:0005682	cellular_component	U5 snRNP
Q6CCN2	GO:0005682	cellular_component	U5 snRNP
Q6CD42	GO:0005682	cellular_component	U5 snRNP
Q6CDP5	GO:0005682	cellular_component	U5 snRNP
Q6CDU9	GO:0005682	cellular_component	U5 snRNP
Q6CDW3	GO:0005682	cellular_component	U5 snRNP
Q6CE77	GO:0005682	cellular_component	U5 snRNP
Q6CEQ5	GO:0005682	cellular_component	U5 snRNP
Q6CF06	GO:0005682	cellular_component	U5 snRNP
Q6CF19	GO:0005682	cellular_component	U5 snRNP
Q6CF32	GO:0005682	cellular_component	U5 snRNP
Q6CFM5	GO:0005682	cellular_component	U5 snRNP
Q6CFW4	GO:0005682	cellular_component	U5 snRNP
Q6CGB0	GO:0005682	cellular_component	U5 snRNP
Q6C007	GO:0005684	cellular_component	U2-type spliceosomal complex
Q6C186	GO:0005684	cellular_component	U2-type spliceosomal complex
Q6C3L4	GO:0005684	cellular_component	U2-type spliceosomal complex
Q6C534	GO:0005684	cellular_component	U2-type spliceosomal complex
Q6CAR6	GO:0005684	cellular_component	U2-type spliceosomal complex
Q6CBU5	GO:0005684	cellular_component	U2-type spliceosomal complex
Q6CD42	GO:0005684	cellular_component	U2-type spliceosomal complex
Q6CE77	GO:0005684	cellular_component	U2-type spliceosomal complex
Q6CGB0	GO:0005684	cellular_component	U2-type spliceosomal complex
Q6CGI5	GO:0005684	cellular_component	U2-type spliceosomal complex
Q6CHU2	GO:0005684	cellular_component	U2-type spliceosomal complex
Q6C6F8	GO:0005685	cellular_component	U1 snRNP
Q6CDU9	GO:0005685	cellular_component	U1 snRNP
Q6CDW3	GO:0005685	cellular_component	U1 snRNP
Q6C007	GO:0005686	cellular_component	U2 snRNP
Q6C064	GO:0005686	cellular_component	U2 snRNP
Q6C096	GO:0005686	cellular_component	U2 snRNP
Q6C186	GO:0005686	cellular_component	U2 snRNP
Q6C3L4	GO:0005686	cellular_component	U2 snRNP
Q6C534	GO:0005686	cellular_component	U2 snRNP
Q6C6B0	GO:0005686	cellular_component	U2 snRNP
Q6C6F8	GO:0005686	cellular_component	U2 snRNP
Q6C8X1	GO:0005686	cellular_component	U2 snRNP
Q6CAH0	GO:0005686	cellular_component	U2 snRNP
Q6CAR6	GO:0005686	cellular_component	U2 snRNP
Q6CBF0	GO:0005686	cellular_component	U2 snRNP
Q6CBU5	GO:0005686	cellular_component	U2 snRNP
Q6CD42	GO:0005686	cellular_component	U2 snRNP
Q6CE77	GO:0005686	cellular_component	U2 snRNP
Q6CGB0	GO:0005686	cellular_component	U2 snRNP
Q6C2A9	GO:0005687	cellular_component	U4 snRNP
Q6C2F0	GO:0005687	cellular_component	U4 snRNP
Q6C2M3	GO:0005687	cellular_component	U4 snRNP
Q6CBE9	GO:0005687	cellular_component	U4 snRNP
Q6CF19	GO:0005687	cellular_component	U4 snRNP
Q6CF32	GO:0005687	cellular_component	U4 snRNP
Q6CFM5	GO:0005687	cellular_component	U4 snRNP
Q6CGB0	GO:0005687	cellular_component	U4 snRNP
Q6C007	GO:0005688	cellular_component	U6 snRNP
Q6C186	GO:0005688	cellular_component	U6 snRNP
Q6C2A9	GO:0005688	cellular_component	U6 snRNP
Q6C2M3	GO:0005688	cellular_component	U6 snRNP
Q6C3L4	GO:0005688	cellular_component	U6 snRNP
Q6C534	GO:0005688	cellular_component	U6 snRNP
Q6C948	GO:0005688	cellular_component	U6 snRNP
Q6CAN9	GO:0005688	cellular_component	U6 snRNP
Q6CAR6	GO:0005688	cellular_component	U6 snRNP
Q6CBE9	GO:0005688	cellular_component	U6 snRNP
Q6CBU5	GO:0005688	cellular_component	U6 snRNP
Q6CD42	GO:0005688	cellular_component	U6 snRNP
Q6CE77	GO:0005688	cellular_component	U6 snRNP
Q6CF32	GO:0005688	cellular_component	U6 snRNP
Q6CFM5	GO:0005688	cellular_component	U6 snRNP
Q6CGB0	GO:0005688	cellular_component	U6 snRNP
Q6CA63	GO:0005689	cellular_component	U12-type spliceosomal complex
Q6CCN2	GO:0005689	cellular_component	U12-type spliceosomal complex
Q6CDW3	GO:0005689	cellular_component	U12-type spliceosomal complex
Q6CEQ5	GO:0005689	cellular_component	U12-type spliceosomal complex
Q6C0Y4	GO:0005730	cellular_component	nucleolus
Q6C0Z9	GO:0005730	cellular_component	nucleolus
Q6C2V2	GO:0005730	cellular_component	nucleolus
Q6C480	GO:0005730	cellular_component	nucleolus
Q6C4I1	GO:0005730	cellular_component	nucleolus
Q6C5L0	GO:0005730	cellular_component	nucleolus
Q6C609	GO:0005730	cellular_component	nucleolus
Q6CDK6	GO:0005730	cellular_component	nucleolus
Q6C0Y4	GO:0005732	cellular_component	sno(s)RNA-containing ribonucleoprotein complex
Q6C0Z9	GO:0005732	cellular_component	sno(s)RNA-containing ribonucleoprotein complex
Q6C609	GO:0005732	cellular_component	sno(s)RNA-containing ribonucleoprotein complex
Q6C8T5	GO:0005732	cellular_component	sno(s)RNA-containing ribonucleoprotein complex
Q6CEK1	GO:0005732	cellular_component	sno(s)RNA-containing ribonucleoprotein complex
Q6CG46	GO:0005732	cellular_component	sno(s)RNA-containing ribonucleoprotein complex
F2Z620	GO:0005737	cellular_component	cytoplasm
P38997	GO:0005737	cellular_component	cytoplasm
P41922	GO:0005737	cellular_component	cytoplasm
Q6BZS4	GO:0005737	cellular_component	cytoplasm
Q6C028	GO:0005737	cellular_component	cytoplasm
Q6C073	GO:0005737	cellular_component	cytoplasm
Q6C0I8	GO:0005737	cellular_component	cytoplasm
Q6C0K0	GO:0005737	cellular_component	cytoplasm
Q6C108	GO:0005737	cellular_component	cytoplasm
Q6C1A7	GO:0005737	cellular_component	cytoplasm
Q6C1Z2	GO:0005737	cellular_component	cytoplasm
Q6C2H6	GO:0005737	cellular_component	cytoplasm
Q6C346	GO:0005737	cellular_component	cytoplasm
Q6C3Q2	GO:0005737	cellular_component	cytoplasm
Q6C3W3	GO:0005737	cellular_component	cytoplasm
Q6C449	GO:0005737	cellular_component	cytoplasm
Q6C4B4	GO:0005737	cellular_component	cytoplasm
Q6C4E7	GO:0005737	cellular_component	cytoplasm
Q6C4S9	GO:0005737	cellular_component	cytoplasm
Q6C4T9	GO:0005737	cellular_component	cytoplasm
Q6C4X4	GO:0005737	cellular_component	cytoplasm
Q6C517	GO:0005737	cellular_component	cytoplasm
Q6C5M6	GO:0005737	cellular_component	cytoplasm
Q6C5P5	GO:0005737	cellular_component	cytoplasm
Q6C5R1	GO:0005737	cellular_component	cytoplasm
Q6C6V0	GO:0005737	cellular_component	cytoplasm
Q6C6Z5	GO:0005737	cellular_component	cytoplasm
Q6C755	GO:0005737	cellular_component	cytoplasm
Q6C7Y5	GO:0005737	cellular_component	cytoplasm
Q6C7Y7	GO:0005737	cellular_component	cytoplasm
Q6C859	GO:0005737	cellular_component	cytoplasm
Q6C8G4	GO:0005737	cellular_component	cytoplasm
Q6C908	GO:0005737	cellular_component	cytoplasm
Q6C956	GO:0005737	cellular_component	cytoplasm
Q6C9I2	GO:0005737	cellular_component	cytoplasm
Q6CA66	GO:0005737	cellular_component	cytoplasm
Q6CA97	GO:0005737	cellular_component	cytoplasm
Q6CAW1	GO:0005737	cellular_component	cytoplasm
Q6CBG8	GO:0005737	cellular_component	cytoplasm
Q6CBP7	GO:0005737	cellular_component	cytoplasm
Q6CC85	GO:0005737	cellular_component	cytoplasm
Q6CCV1	GO:0005737	cellular_component	cytoplasm
Q6CD12	GO:0005737	cellular_component	cytoplasm
Q6CDI5	GO:0005737	cellular_component	cytoplasm
Q6CDS2	GO:0005737	cellular_component	cytoplasm
Q6CEG9	GO:0005737	cellular_component	cytoplasm
Q6CEK7	GO:0005737	cellular_component	cytoplasm
Q6CEL5	GO:0005737	cellular_component	cytoplasm
Q6CF38	GO:0005737	cellular_component	cytoplasm
Q6CF63	GO:0005737	cellular_component	cytoplasm
Q6CF90	GO:0005737	cellular_component	cytoplasm
Q6CFB7	GO:0005737	cellular_component	cytoplasm
Q6CFC9	GO:0005737	cellular_component	cytoplasm
Q6CFD3	GO:0005737	cellular_component	cytoplasm
Q6CFN4	GO:0005737	cellular_component	cytoplasm
Q6CFT2	GO:0005737	cellular_component	cytoplasm
Q6CGI9	GO:0005737	cellular_component	cytoplasm
Q6CH23	GO:0005737	cellular_component	cytoplasm
Q6CH26	GO:0005737	cellular_component	cytoplasm
Q6CH67	GO:0005737	cellular_component	cytoplasm
Q6CHN0	GO:0005737	cellular_component	cytoplasm
Q6CHT8	GO:0005737	cellular_component	cytoplasm
Q6C0A1	GO:0005739	cellular_component	mitochondrion
Q6C0R5	GO:0005739	cellular_component	mitochondrion
Q6C234	GO:0005739	cellular_component	mitochondrion
Q6C2D3	GO:0005739	cellular_component	mitochondrion
Q6C7D6	GO:0005739	cellular_component	mitochondrion
Q6CAP6	GO:0005739	cellular_component	mitochondrion
Q6CBY2	GO:0005739	cellular_component	mitochondrion
Q6CCT8	GO:0005739	cellular_component	mitochondrion
Q6CF84	GO:0005739	cellular_component	mitochondrion
Q6CFR7	GO:0005739	cellular_component	mitochondrion
Q6BZS7	GO:0005741	cellular_component	mitochondrial outer membrane
Q6CA06	GO:0005741	cellular_component	mitochondrial outer membrane
Q6CAA3	GO:0005741	cellular_component	mitochondrial outer membrane
Q6CAG4	GO:0005741	cellular_component	mitochondrial outer membrane
Q6CAP9	GO:0005741	cellular_component	mitochondrial outer membrane
Q6CCS3	GO:0005741	cellular_component	mitochondrial outer membrane
Q6CE88	GO:0005741	cellular_component	mitochondrial outer membrane
Q6C253	GO:0005743	cellular_component	mitochondrial inner membrane
Q6C3S5	GO:0005743	cellular_component	mitochondrial inner membrane
Q6CFW6	GO:0005744	cellular_component	TIM23 mitochondrial import inner membrane translocase complex
Q6C094	GO:0005746	cellular_component	mitochondrial respirasome
Q6C309	GO:0005746	cellular_component	mitochondrial respirasome
Q6C6E6	GO:0005746	cellular_component	mitochondrial respirasome
Q6CGZ0	GO:0005746	cellular_component	mitochondrial respirasome
B5FVD3	GO:0005747	cellular_component	mitochondrial respiratory chain complex I
B5FVF8	GO:0005747	cellular_component	mitochondrial respiratory chain complex I
B5FVG1	GO:0005747	cellular_component	mitochondrial respiratory chain complex I
B5RSK3	GO:0005747	cellular_component	mitochondrial respiratory chain complex I
B5RSL7	GO:0005747	cellular_component	mitochondrial respiratory chain complex I
Q6C4A6	GO:0005747	cellular_component	mitochondrial respiratory chain complex I
Q6C4W9	GO:0005747	cellular_component	mitochondrial respiratory chain complex I
Q6C8J9	GO:0005747	cellular_component	mitochondrial respiratory chain complex I
Q6C9Z1	GO:0005747	cellular_component	mitochondrial respiratory chain complex I
Q6CA88	GO:0005747	cellular_component	mitochondrial respiratory chain complex I
Q6CD73	GO:0005747	cellular_component	mitochondrial respiratory chain complex I
Q6CGB4	GO:0005747	cellular_component	mitochondrial respiratory chain complex I
Q6CI60	GO:0005747	cellular_component	mitochondrial respiratory chain complex I
Q6CA05	GO:0005758	cellular_component	mitochondrial intermembrane space
B5FVG5	GO:0005759	cellular_component	mitochondrial matrix
Q6C6V8	GO:0005759	cellular_component	mitochondrial matrix
Q6CCG2	GO:0005759	cellular_component	mitochondrial matrix
Q6CFW6	GO:0005759	cellular_component	mitochondrial matrix
Q6CBP1	GO:0005765	cellular_component	lysosomal membrane
Q6CDC7	GO:0005765	cellular_component	lysosomal membrane
Q6CHY3	GO:0005765	cellular_component	lysosomal membrane
Q6CI19	GO:0005765	cellular_component	lysosomal membrane
Q6C2Y2	GO:0005768	cellular_component	endosome
Q6C9K9	GO:0005768	cellular_component	endosome
Q6CD36	GO:0005768	cellular_component	endosome
Q6CDM8	GO:0005768	cellular_component	endosome
Q6CFM1	GO:0005768	cellular_component	endosome
Q6CFT4	GO:0005768	cellular_component	endosome
Q6CHD2	GO:0005768	cellular_component	endosome
Q6C7J2	GO:0005770	cellular_component	late endosome
Q6C9M2	GO:0005770	cellular_component	late endosome
Q6CBS3	GO:0005770	cellular_component	late endosome
Q6CC43	GO:0005770	cellular_component	late endosome
Q6CCE3	GO:0005770	cellular_component	late endosome
Q6CE72	GO:0005770	cellular_component	late endosome
Q6CF98	GO:0005770	cellular_component	late endosome
B5FVH1	GO:0005773	cellular_component	vacuole
B5RSJ9	GO:0005773	cellular_component	vacuole
B5RSM2	GO:0005773	cellular_component	vacuole
F2Z5Z1	GO:0005773	cellular_component	vacuole
F2Z612	GO:0005773	cellular_component	vacuole
F2Z686	GO:0005773	cellular_component	vacuole
F2Z6A9	GO:0005773	cellular_component	vacuole
F2Z6B2	GO:0005773	cellular_component	vacuole
F2Z6C7	GO:0005773	cellular_component	vacuole
O43108	GO:0005773	cellular_component	vacuole
P41925	GO:0005773	cellular_component	vacuole
Q6BZQ6	GO:0005773	cellular_component	vacuole
Q6BZT6	GO:0005773	cellular_component	vacuole
Q6BZV0	GO:0005773	cellular_component	vacuole
Q6BZX5	GO:0005773	cellular_component	vacuole
Q6BZZ5	GO:0005773	cellular_component	vacuole
Q6BZZ7	GO:0005773	cellular_component	vacuole
Q6C029	GO:0005773	cellular_component	vacuole
Q6C068	GO:0005773	cellular_component	vacuole
Q6C075	GO:0005773	cellular_component	vacuole
Q6C077	GO:0005773	cellular_component	vacuole
Q6C0B1	GO:0005773	cellular_component	vacuole
Q6C0C8	GO:0005773	cellular_component	vacuole
Q6C0M0	GO:0005773	cellular_component	vacuole
Q6C0Z3	GO:0005773	cellular_component	vacuole
Q6C0Z5	GO:0005773	cellular_component	vacuole
Q6C114	GO:0005773	cellular_component	vacuole
Q6C145	GO:0005773	cellular_component	vacuole
Q6C157	GO:0005773	cellular_component	vacuole
Q6C180	GO:0005773	cellular_component	vacuole
Q6C184	GO:0005773	cellular_component	vacuole
Q6C1B4	GO:0005773	cellular_component	vacuole
Q6C1B6	GO:0005773	cellular_component	vacuole
Q6C1C8	GO:0005773	cellular_component	vacuole
Q6C1G5	GO:0005773	cellular_component	vacuole
Q6C1H4	GO:0005773	cellular_component	vacuole
Q6C1K9	GO:0005773	cellular_component	vacuole
Q6C1M7	GO:0005773	cellular_component	vacuole
Q6C1N3	GO:0005773	cellular_component	vacuole
Q6C1P2	GO:0005773	cellular_component	vacuole
Q6C1T5	GO:0005773	cellular_component	vacuole
Q6C1U7	GO:0005773	cellular_component	vacuole
Q6C222	GO:0005773	cellular_component	vacuole
Q6C256	GO:0005773	cellular_component	vacuole
Q6C299	GO:0005773	cellular_component	vacuole
Q6C2I0	GO:0005773	cellular_component	vacuole
Q6C2J4	GO:0005773	cellular_component	vacuole
Q6C2J5	GO:0005773	cellular_component	vacuole
Q6C2L8	GO:0005773	cellular_component	vacuole
Q6C2N3	GO:0005773	cellular_component	vacuole
Q6C2T4	GO:0005773	cellular_component	vacuole
Q6C2T6	GO:0005773	cellular_component	vacuole
Q6C2X9	GO:0005773	cellular_component	vacuole
Q6C314	GO:0005773	cellular_component	vacuole
Q6C355	GO:0005773	cellular_component	vacuole
Q6C358	GO:0005773	cellular_component	vacuole
Q6C3B0	GO:0005773	cellular_component	vacuole
Q6C3B2	GO:0005773	cellular_component	vacuole
Q6C3C7	GO:0005773	cellular_component	vacuole
Q6C3F4	GO:0005773	cellular_component	vacuole
Q6C3H2	GO:0005773	cellular_component	vacuole
Q6C3K2	GO:0005773	cellular_component	vacuole
Q6C3L7	GO:0005773	cellular_component	vacuole
Q6C3N0	GO:0005773	cellular_component	vacuole
Q6C3P6	GO:0005773	cellular_component	vacuole
Q6C3R2	GO:0005773	cellular_component	vacuole
Q6C3S2	GO:0005773	cellular_component	vacuole
Q6C3U1	GO:0005773	cellular_component	vacuole
Q6C414	GO:0005773	cellular_component	vacuole
Q6C434	GO:0005773	cellular_component	vacuole
Q6C441	GO:0005773	cellular_component	vacuole
Q6C452	GO:0005773	cellular_component	vacuole
Q6C465	GO:0005773	cellular_component	vacuole
Q6C470	GO:0005773	cellular_component	vacuole
Q6C473	GO:0005773	cellular_component	vacuole
Q6C483	GO:0005773	cellular_component	vacuole
Q6C4G9	GO:0005773	cellular_component	vacuole
Q6C4J2	GO:0005773	cellular_component	vacuole
Q6C4J6	GO:0005773	cellular_component	vacuole
Q6C4K4	GO:0005773	cellular_component	vacuole
Q6C4R5	GO:0005773	cellular_component	vacuole
Q6C4S6	GO:0005773	cellular_component	vacuole
Q6C4U0	GO:0005773	cellular_component	vacuole
Q6C4V4	GO:0005773	cellular_component	vacuole
Q6C4W1	GO:0005773	cellular_component	vacuole
Q6C4W2	GO:0005773	cellular_component	vacuole
Q6C4X8	GO:0005773	cellular_component	vacuole
Q6C4Y0	GO:0005773	cellular_component	vacuole
Q6C503	GO:0005773	cellular_component	vacuole
Q6C508	GO:0005773	cellular_component	vacuole
Q6C520	GO:0005773	cellular_component	vacuole
Q6C523	GO:0005773	cellular_component	vacuole
Q6C5A1	GO:0005773	cellular_component	vacuole
Q6C5A2	GO:0005773	cellular_component	vacuole
Q6C5A7	GO:0005773	cellular_component	vacuole
Q6C5B4	GO:0005773	cellular_component	vacuole
Q6C5F1	GO:0005773	cellular_component	vacuole
Q6C5I1	GO:0005773	cellular_component	vacuole
Q6C5K0	GO:0005773	cellular_component	vacuole
Q6C5K1	GO:0005773	cellular_component	vacuole
Q6C5K5	GO:0005773	cellular_component	vacuole
Q6C5L4	GO:0005773	cellular_component	vacuole
Q6C5L5	GO:0005773	cellular_component	vacuole
Q6C5P1	GO:0005773	cellular_component	vacuole
Q6C5P6	GO:0005773	cellular_component	vacuole
Q6C5Q3	GO:0005773	cellular_component	vacuole
Q6C5Q9	GO:0005773	cellular_component	vacuole
Q6C5R8	GO:0005773	cellular_component	vacuole
Q6C5S1	GO:0005773	cellular_component	vacuole
Q6C5U0	GO:0005773	cellular_component	vacuole
Q6C5U6	GO:0005773	cellular_component	vacuole
Q6C5U7	GO:0005773	cellular_component	vacuole
Q6C5W6	GO:0005773	cellular_component	vacuole
Q6C5Y6	GO:0005773	cellular_component	vacuole
Q6C659	GO:0005773	cellular_component	vacuole
Q6C660	GO:0005773	cellular_component	vacuole
Q6C664	GO:0005773	cellular_component	vacuole
Q6C677	GO:0005773	cellular_component	vacuole
Q6C6K8	GO:0005773	cellular_component	vacuole
Q6C6Q8	GO:0005773	cellular_component	vacuole
Q6C6S7	GO:0005773	cellular_component	vacuole
Q6C6U0	GO:0005773	cellular_component	vacuole
Q6C715	GO:0005773	cellular_component	vacuole
Q6C724	GO:0005773	cellular_component	vacuole
Q6C757	GO:0005773	cellular_component	vacuole
Q6C774	GO:0005773	cellular_component	vacuole
Q6C781	GO:0005773	cellular_component	vacuole
Q6C782	GO:0005773	cellular_component	vacuole
Q6C792	GO:0005773	cellular_component	vacuole
Q6C7G4	GO:0005773	cellular_component	vacuole
Q6C7J2	GO:0005773	cellular_component	vacuole
Q6C7L1	GO:0005773	cellular_component	vacuole
Q6C7N1	GO:0005773	cellular_component	vacuole
Q6C7P2	GO:0005773	cellular_component	vacuole
Q6C7Q6	GO:0005773	cellular_component	vacuole
Q6C7R9	GO:0005773	cellular_component	vacuole
Q6C7T8	GO:0005773	cellular_component	vacuole
Q6C7V5	GO:0005773	cellular_component	vacuole
Q6C807	GO:0005773	cellular_component	vacuole
Q6C811	GO:0005773	cellular_component	vacuole
Q6C815	GO:0005773	cellular_component	vacuole
Q6C825	GO:0005773	cellular_component	vacuole
Q6C880	GO:0005773	cellular_component	vacuole
Q6C8C2	GO:0005773	cellular_component	vacuole
Q6C8E1	GO:0005773	cellular_component	vacuole
Q6C8F1	GO:0005773	cellular_component	vacuole
Q6C8F2	GO:0005773	cellular_component	vacuole
Q6C8I9	GO:0005773	cellular_component	vacuole
Q6C8J1	GO:0005773	cellular_component	vacuole
Q6C8K3	GO:0005773	cellular_component	vacuole
Q6C8K9	GO:0005773	cellular_component	vacuole
Q6C8N8	GO:0005773	cellular_component	vacuole
Q6C8Q0	GO:0005773	cellular_component	vacuole
Q6C8Q2	GO:0005773	cellular_component	vacuole
Q6C8Q3	GO:0005773	cellular_component	vacuole
Q6C8S3	GO:0005773	cellular_component	vacuole
Q6C8T6	GO:0005773	cellular_component	vacuole
Q6C8U0	GO:0005773	cellular_component	vacuole
Q6C8X2	GO:0005773	cellular_component	vacuole
Q6C921	GO:0005773	cellular_component	vacuole
Q6C932	GO:0005773	cellular_component	vacuole
Q6C940	GO:0005773	cellular_component	vacuole
Q6C975	GO:0005773	cellular_component	vacuole
Q6C9H4	GO:0005773	cellular_component	vacuole
Q6C9H9	GO:0005773	cellular_component	vacuole
Q6C9K2	GO:0005773	cellular_component	vacuole
Q6C9M2	GO:0005773	cellular_component	vacuole
Q6C9P0	GO:0005773	cellular_component	vacuole
Q6C9R3	GO:0005773	cellular_component	vacuole
Q6C9R5	GO:0005773	cellular_component	vacuole
Q6C9R9	GO:0005773	cellular_component	vacuole
Q6C9U5	GO:0005773	cellular_component	vacuole
Q6C9V1	GO:0005773	cellular_component	vacuole
Q6C9V5	GO:0005773	cellular_component	vacuole
Q6C9X3	GO:0005773	cellular_component	vacuole
Q6C9Z5	GO:0005773	cellular_component	vacuole
Q6CA06	GO:0005773	cellular_component	vacuole
Q6CA20	GO:0005773	cellular_component	vacuole
Q6CA22	GO:0005773	cellular_component	vacuole
Q6CA45	GO:0005773	cellular_component	vacuole
Q6CA62	GO:0005773	cellular_component	vacuole
Q6CA74	GO:0005773	cellular_component	vacuole
Q6CA78	GO:0005773	cellular_component	vacuole
Q6CAB8	GO:0005773	cellular_component	vacuole
Q6CAG2	GO:0005773	cellular_component	vacuole
Q6CAG4	GO:0005773	cellular_component	vacuole
Q6CAG9	GO:0005773	cellular_component	vacuole
Q6CAK5	GO:0005773	cellular_component	vacuole
Q6CAK8	GO:0005773	cellular_component	vacuole
Q6CAL8	GO:0005773	cellular_component	vacuole
Q6CAP0	GO:0005773	cellular_component	vacuole
Q6CAP9	GO:0005773	cellular_component	vacuole
Q6CAS8	GO:0005773	cellular_component	vacuole
Q6CAU1	GO:0005773	cellular_component	vacuole
Q6CAV0	GO:0005773	cellular_component	vacuole
Q6CAW6	GO:0005773	cellular_component	vacuole
Q6CAY4	GO:0005773	cellular_component	vacuole
Q6CAZ3	GO:0005773	cellular_component	vacuole
Q6CAZ4	GO:0005773	cellular_component	vacuole
Q6CB03	GO:0005773	cellular_component	vacuole
Q6CB33	GO:0005773	cellular_component	vacuole
Q6CB34	GO:0005773	cellular_component	vacuole
Q6CB37	GO:0005773	cellular_component	vacuole
Q6CB43	GO:0005773	cellular_component	vacuole
Q6CB54	GO:0005773	cellular_component	vacuole
Q6CB55	GO:0005773	cellular_component	vacuole
Q6CB62	GO:0005773	cellular_component	vacuole
Q6CBC6	GO:0005773	cellular_component	vacuole
Q6CBH1	GO:0005773	cellular_component	vacuole
Q6CBH9	GO:0005773	cellular_component	vacuole
Q6CBK2	GO:0005773	cellular_component	vacuole
Q6CBP2	GO:0005773	cellular_component	vacuole
Q6CBR0	GO:0005773	cellular_component	vacuole
Q6CBS3	GO:0005773	cellular_component	vacuole
Q6CBS9	GO:0005773	cellular_component	vacuole
Q6CBU8	GO:0005773	cellular_component	vacuole
Q6CBW9	GO:0005773	cellular_component	vacuole
Q6CBZ2	GO:0005773	cellular_component	vacuole
Q6CBZ3	GO:0005773	cellular_component	vacuole
Q6CC27	GO:0005773	cellular_component	vacuole
Q6CC41	GO:0005773	cellular_component	vacuole
Q6CC43	GO:0005773	cellular_component	vacuole
Q6CC82	GO:0005773	cellular_component	vacuole
Q6CCB6	GO:0005773	cellular_component	vacuole
Q6CCE3	GO:0005773	cellular_component	vacuole
Q6CCJ8	GO:0005773	cellular_component	vacuole
Q6CCL0	GO:0005773	cellular_component	vacuole
Q6CCQ1	GO:0005773	cellular_component	vacuole
Q6CCZ4	GO:0005773	cellular_component	vacuole
Q6CD08	GO:0005773	cellular_component	vacuole
Q6CD27	GO:0005773	cellular_component	vacuole
Q6CD36	GO:0005773	cellular_component	vacuole
Q6CD41	GO:0005773	cellular_component	vacuole
Q6CD83	GO:0005773	cellular_component	vacuole
Q6CDA1	GO:0005773	cellular_component	vacuole
Q6CDA2	GO:0005773	cellular_component	vacuole
Q6CDD0	GO:0005773	cellular_component	vacuole
Q6CDI7	GO:0005773	cellular_component	vacuole
Q6CDI9	GO:0005773	cellular_component	vacuole
Q6CDK2	GO:0005773	cellular_component	vacuole
Q6CDM8	GO:0005773	cellular_component	vacuole
Q6CDQ3	GO:0005773	cellular_component	vacuole
Q6CDT5	GO:0005773	cellular_component	vacuole
Q6CDW2	GO:0005773	cellular_component	vacuole
Q6CDY7	GO:0005773	cellular_component	vacuole
Q6CE39	GO:0005773	cellular_component	vacuole
Q6CE53	GO:0005773	cellular_component	vacuole
Q6CE72	GO:0005773	cellular_component	vacuole
Q6CE88	GO:0005773	cellular_component	vacuole
Q6CEA5	GO:0005773	cellular_component	vacuole
Q6CEC1	GO:0005773	cellular_component	vacuole
Q6CEC3	GO:0005773	cellular_component	vacuole
Q6CED1	GO:0005773	cellular_component	vacuole
Q6CEJ9	GO:0005773	cellular_component	vacuole
Q6CEN8	GO:0005773	cellular_component	vacuole
Q6CEQ4	GO:0005773	cellular_component	vacuole
Q6CET3	GO:0005773	cellular_component	vacuole
Q6CEV2	GO:0005773	cellular_component	vacuole
Q6CEW0	GO:0005773	cellular_component	vacuole
Q6CEX5	GO:0005773	cellular_component	vacuole
Q6CF28	GO:0005773	cellular_component	vacuole
Q6CF31	GO:0005773	cellular_component	vacuole
Q6CF60	GO:0005773	cellular_component	vacuole
Q6CF76	GO:0005773	cellular_component	vacuole
Q6CF98	GO:0005773	cellular_component	vacuole
Q6CFB2	GO:0005773	cellular_component	vacuole
Q6CFF7	GO:0005773	cellular_component	vacuole
Q6CFL8	GO:0005773	cellular_component	vacuole
Q6CFM1	GO:0005773	cellular_component	vacuole
Q6CFR8	GO:0005773	cellular_component	vacuole
Q6CFT4	GO:0005773	cellular_component	vacuole
Q6CFU5	GO:0005773	cellular_component	vacuole
Q6CFW0	GO:0005773	cellular_component	vacuole
Q6CFX8	GO:0005773	cellular_component	vacuole
Q6CFZ4	GO:0005773	cellular_component	vacuole
Q6CG48	GO:0005773	cellular_component	vacuole
Q6CG75	GO:0005773	cellular_component	vacuole
Q6CG99	GO:0005773	cellular_component	vacuole
Q6CGA3	GO:0005773	cellular_component	vacuole
Q6CGA4	GO:0005773	cellular_component	vacuole
Q6CGB3	GO:0005773	cellular_component	vacuole
Q6CGG6	GO:0005773	cellular_component	vacuole
Q6CGI6	GO:0005773	cellular_component	vacuole
Q6CGI7	GO:0005773	cellular_component	vacuole
Q6CGM8	GO:0005773	cellular_component	vacuole
Q6CGR9	GO:0005773	cellular_component	vacuole
Q6CH05	GO:0005773	cellular_component	vacuole
Q6CH20	GO:0005773	cellular_component	vacuole
Q6CHB4	GO:0005773	cellular_component	vacuole
Q6CHC4	GO:0005773	cellular_component	vacuole
Q6CHE6	GO:0005773	cellular_component	vacuole
Q6CHH9	GO:0005773	cellular_component	vacuole
Q6CHI3	GO:0005773	cellular_component	vacuole
Q6CHP1	GO:0005773	cellular_component	vacuole
Q6CHX1	GO:0005773	cellular_component	vacuole
Q6CHY6	GO:0005773	cellular_component	vacuole
Q6CI00	GO:0005773	cellular_component	vacuole
Q6CI34	GO:0005773	cellular_component	vacuole
Q6CI61	GO:0005773	cellular_component	vacuole
Q6CI73	GO:0005773	cellular_component	vacuole
Q99161	GO:0005773	cellular_component	vacuole
Q99170	GO:0005773	cellular_component	vacuole
W0TYM0	GO:0005773	cellular_component	vacuole
W0TYQ2	GO:0005773	cellular_component	vacuole
Q6BZT1	GO:0005774	cellular_component	vacuolar membrane
Q6C9K9	GO:0005774	cellular_component	vacuolar membrane
Q6CH91	GO:0005774	cellular_component	vacuolar membrane
Q6CHD2	GO:0005774	cellular_component	vacuolar membrane
W0TYM5	GO:0005774	cellular_component	vacuolar membrane
Q6CBP1	GO:0005776	cellular_component	autophagosome
Q6C075	GO:0005783	cellular_component	endoplasmic reticulum
Q6C2I0	GO:0005783	cellular_component	endoplasmic reticulum
Q6C4G9	GO:0005783	cellular_component	endoplasmic reticulum
Q6C4J6	GO:0005783	cellular_component	endoplasmic reticulum
Q6C5K1	GO:0005783	cellular_component	endoplasmic reticulum
Q6C5L4	GO:0005783	cellular_component	endoplasmic reticulum
Q6C5U0	GO:0005783	cellular_component	endoplasmic reticulum
Q6C5U6	GO:0005783	cellular_component	endoplasmic reticulum
Q6C5U7	GO:0005783	cellular_component	endoplasmic reticulum
Q6C8N8	GO:0005783	cellular_component	endoplasmic reticulum
Q6C9K2	GO:0005783	cellular_component	endoplasmic reticulum
Q6CAG4	GO:0005783	cellular_component	endoplasmic reticulum
Q6CAW6	GO:0005783	cellular_component	endoplasmic reticulum
Q6CDW2	GO:0005783	cellular_component	endoplasmic reticulum
Q6CGA3	GO:0005783	cellular_component	endoplasmic reticulum
Q6CHI3	GO:0005783	cellular_component	endoplasmic reticulum
Q6C1K9	GO:0005789	cellular_component	endoplasmic reticulum membrane
Q6C4J6	GO:0005789	cellular_component	endoplasmic reticulum membrane
Q6C4R5	GO:0005789	cellular_component	endoplasmic reticulum membrane
Q6C5U7	GO:0005789	cellular_component	endoplasmic reticulum membrane
Q6C8N8	GO:0005789	cellular_component	endoplasmic reticulum membrane
Q6CAG9	GO:0005789	cellular_component	endoplasmic reticulum membrane
Q6CEN8	GO:0005789	cellular_component	endoplasmic reticulum membrane
Q6CFM1	GO:0005793	cellular_component	endoplasmic reticulum-Golgi intermediate compartment
Q6C2J4	GO:0005794	cellular_component	Golgi apparatus
Q6C5P1	GO:0005794	cellular_component	Golgi apparatus
Q6C660	GO:0005794	cellular_component	Golgi apparatus
Q6C9H4	GO:0005794	cellular_component	Golgi apparatus
Q6CDA2	GO:0005794	cellular_component	Golgi apparatus
Q6CDM8	GO:0005794	cellular_component	Golgi apparatus
Q6CDT5	GO:0005794	cellular_component	Golgi apparatus
Q6CEC1	GO:0005794	cellular_component	Golgi apparatus
Q6CEX5	GO:0005794	cellular_component	Golgi apparatus
Q6CFM1	GO:0005794	cellular_component	Golgi apparatus
Q6CCJ8	GO:0005801	cellular_component	cis-Golgi network
B5FVH1	GO:0005802	cellular_component	trans-Golgi network
W0TYM0	GO:0005802	cellular_component	trans-Golgi network
Q6C3J2	GO:0005813	cellular_component	centrosome
Q6C3S1	GO:0005813	cellular_component	centrosome
Q6C4A8	GO:0005813	cellular_component	centrosome
Q6C787	GO:0005813	cellular_component	centrosome
Q6C7A5	GO:0005813	cellular_component	centrosome
Q6CBV8	GO:0005813	cellular_component	centrosome
Q6CCF8	GO:0005813	cellular_component	centrosome
Q6CE22	GO:0005813	cellular_component	centrosome
Q6CEI5	GO:0005813	cellular_component	centrosome
Q6CFF9	GO:0005813	cellular_component	centrosome
Q6C3J2	GO:0005814	cellular_component	centriole
Q6C3S1	GO:0005814	cellular_component	centriole
Q6C4A8	GO:0005814	cellular_component	centriole
Q6C787	GO:0005814	cellular_component	centriole
Q6C7A5	GO:0005814	cellular_component	centriole
Q6CBV8	GO:0005814	cellular_component	centriole
Q6CCF8	GO:0005814	cellular_component	centriole
Q6CE22	GO:0005814	cellular_component	centriole
Q6CEI5	GO:0005814	cellular_component	centriole
Q6CFF9	GO:0005814	cellular_component	centriole
P34229	GO:0005829	cellular_component	cytosol
P59680	GO:0005829	cellular_component	cytosol
Q6BZQ3	GO:0005829	cellular_component	cytosol
Q6C1F3	GO:0005829	cellular_component	cytosol
Q6C288	GO:0005829	cellular_component	cytosol
Q6C2A3	GO:0005829	cellular_component	cytosol
Q6C2C9	GO:0005829	cellular_component	cytosol
Q6C3E1	GO:0005829	cellular_component	cytosol
Q6C3P7	GO:0005829	cellular_component	cytosol
Q6C419	GO:0005829	cellular_component	cytosol
Q6C4I8	GO:0005829	cellular_component	cytosol
Q6C4L7	GO:0005829	cellular_component	cytosol
Q6C5I6	GO:0005829	cellular_component	cytosol
Q6C5V5	GO:0005829	cellular_component	cytosol
Q6C652	GO:0005829	cellular_component	cytosol
Q6C6I2	GO:0005829	cellular_component	cytosol
Q6C752	GO:0005829	cellular_component	cytosol
Q6C7A9	GO:0005829	cellular_component	cytosol
Q6C7B1	GO:0005829	cellular_component	cytosol
Q6C7C9	GO:0005829	cellular_component	cytosol
Q6C7L3	GO:0005829	cellular_component	cytosol
Q6C814	GO:0005829	cellular_component	cytosol
Q6C8T1	GO:0005829	cellular_component	cytosol
Q6C8U9	GO:0005829	cellular_component	cytosol
Q6C8W8	GO:0005829	cellular_component	cytosol
Q6C945	GO:0005829	cellular_component	cytosol
Q6C9C3	GO:0005829	cellular_component	cytosol
Q6C9C7	GO:0005829	cellular_component	cytosol
Q6C9E8	GO:0005829	cellular_component	cytosol
Q6C9H7	GO:0005829	cellular_component	cytosol
Q6CAF2	GO:0005829	cellular_component	cytosol
Q6CAG5	GO:0005829	cellular_component	cytosol
Q6CB90	GO:0005829	cellular_component	cytosol
Q6CBV3	GO:0005829	cellular_component	cytosol
Q6CCB9	GO:0005829	cellular_component	cytosol
Q6CCN8	GO:0005829	cellular_component	cytosol
Q6CD10	GO:0005829	cellular_component	cytosol
Q6CFH4	GO:0005829	cellular_component	cytosol
Q6CFI9	GO:0005829	cellular_component	cytosol
Q6CFX0	GO:0005829	cellular_component	cytosol
Q6CGB0	GO:0005829	cellular_component	cytosol
Q6CGF3	GO:0005829	cellular_component	cytosol
Q6CHE0	GO:0005829	cellular_component	cytosol
Q6CI99	GO:0005829	cellular_component	cytosol
Q6CIA7	GO:0005829	cellular_component	cytosol
Q6C2F3	GO:0005840	cellular_component	ribosome
Q6C1I3	GO:0005844	cellular_component	polysome
Q6C2F3	GO:0005844	cellular_component	polysome
Q6C161	GO:0005852	cellular_component	eukaryotic translation initiation factor 3 complex
Q6C4H1	GO:0005852	cellular_component	eukaryotic translation initiation factor 3 complex
Q6CGN0	GO:0005852	cellular_component	eukaryotic translation initiation factor 3 complex
Q6CI08	GO:0005852	cellular_component	eukaryotic translation initiation factor 3 complex
B5RSK8	GO:0005875	cellular_component	microtubule associated complex
Q6C382	GO:0005875	cellular_component	microtubule associated complex
Q6C3J2	GO:0005875	cellular_component	microtubule associated complex
Q6C3S1	GO:0005875	cellular_component	microtubule associated complex
Q6C6B3	GO:0005875	cellular_component	microtubule associated complex
Q6C7Z6	GO:0005875	cellular_component	microtubule associated complex
Q6C9W8	GO:0005875	cellular_component	microtubule associated complex
Q6CC36	GO:0005875	cellular_component	microtubule associated complex
Q6CH93	GO:0005875	cellular_component	microtubule associated complex
Q6C7C0	GO:0005884	cellular_component	actin filament
Q6CEP4	GO:0005884	cellular_component	actin filament
B5RSJ9	GO:0005886	cellular_component	plasma membrane
B5RSM2	GO:0005886	cellular_component	plasma membrane
F2Z5Z1	GO:0005886	cellular_component	plasma membrane
F2Z612	GO:0005886	cellular_component	plasma membrane
F2Z686	GO:0005886	cellular_component	plasma membrane
F2Z6B2	GO:0005886	cellular_component	plasma membrane
F2Z6C7	GO:0005886	cellular_component	plasma membrane
Q6BZQ6	GO:0005886	cellular_component	plasma membrane
Q6BZT6	GO:0005886	cellular_component	plasma membrane
Q6BZU1	GO:0005886	cellular_component	plasma membrane
Q6BZV0	GO:0005886	cellular_component	plasma membrane
Q6BZX5	GO:0005886	cellular_component	plasma membrane
Q6BZZ5	GO:0005886	cellular_component	plasma membrane
Q6BZZ7	GO:0005886	cellular_component	plasma membrane
Q6C029	GO:0005886	cellular_component	plasma membrane
Q6C068	GO:0005886	cellular_component	plasma membrane
Q6C075	GO:0005886	cellular_component	plasma membrane
Q6C0B1	GO:0005886	cellular_component	plasma membrane
Q6C0C8	GO:0005886	cellular_component	plasma membrane
Q6C0M0	GO:0005886	cellular_component	plasma membrane
Q6C0Z3	GO:0005886	cellular_component	plasma membrane
Q6C0Z5	GO:0005886	cellular_component	plasma membrane
Q6C114	GO:0005886	cellular_component	plasma membrane
Q6C145	GO:0005886	cellular_component	plasma membrane
Q6C157	GO:0005886	cellular_component	plasma membrane
Q6C180	GO:0005886	cellular_component	plasma membrane
Q6C184	GO:0005886	cellular_component	plasma membrane
Q6C1B4	GO:0005886	cellular_component	plasma membrane
Q6C1B6	GO:0005886	cellular_component	plasma membrane
Q6C1C8	GO:0005886	cellular_component	plasma membrane
Q6C1G5	GO:0005886	cellular_component	plasma membrane
Q6C1H4	GO:0005886	cellular_component	plasma membrane
Q6C1K9	GO:0005886	cellular_component	plasma membrane
Q6C1M7	GO:0005886	cellular_component	plasma membrane
Q6C1N3	GO:0005886	cellular_component	plasma membrane
Q6C1T5	GO:0005886	cellular_component	plasma membrane
Q6C1U7	GO:0005886	cellular_component	plasma membrane
Q6C222	GO:0005886	cellular_component	plasma membrane
Q6C256	GO:0005886	cellular_component	plasma membrane
Q6C299	GO:0005886	cellular_component	plasma membrane
Q6C2I0	GO:0005886	cellular_component	plasma membrane
Q6C2J4	GO:0005886	cellular_component	plasma membrane
Q6C2J5	GO:0005886	cellular_component	plasma membrane
Q6C2L8	GO:0005886	cellular_component	plasma membrane
Q6C2N3	GO:0005886	cellular_component	plasma membrane
Q6C2T4	GO:0005886	cellular_component	plasma membrane
Q6C2T6	GO:0005886	cellular_component	plasma membrane
Q6C2X9	GO:0005886	cellular_component	plasma membrane
Q6C2Y2	GO:0005886	cellular_component	plasma membrane
Q6C314	GO:0005886	cellular_component	plasma membrane
Q6C358	GO:0005886	cellular_component	plasma membrane
Q6C3B0	GO:0005886	cellular_component	plasma membrane
Q6C3C7	GO:0005886	cellular_component	plasma membrane
Q6C3F4	GO:0005886	cellular_component	plasma membrane
Q6C3H2	GO:0005886	cellular_component	plasma membrane
Q6C3K2	GO:0005886	cellular_component	plasma membrane
Q6C3L7	GO:0005886	cellular_component	plasma membrane
Q6C3N0	GO:0005886	cellular_component	plasma membrane
Q6C3P6	GO:0005886	cellular_component	plasma membrane
Q6C3R2	GO:0005886	cellular_component	plasma membrane
Q6C3S2	GO:0005886	cellular_component	plasma membrane
Q6C3U1	GO:0005886	cellular_component	plasma membrane
Q6C414	GO:0005886	cellular_component	plasma membrane
Q6C419	GO:0005886	cellular_component	plasma membrane
Q6C434	GO:0005886	cellular_component	plasma membrane
Q6C441	GO:0005886	cellular_component	plasma membrane
Q6C449	GO:0005886	cellular_component	plasma membrane
Q6C452	GO:0005886	cellular_component	plasma membrane
Q6C465	GO:0005886	cellular_component	plasma membrane
Q6C470	GO:0005886	cellular_component	plasma membrane
Q6C473	GO:0005886	cellular_component	plasma membrane
Q6C483	GO:0005886	cellular_component	plasma membrane
Q6C4G9	GO:0005886	cellular_component	plasma membrane
Q6C4J2	GO:0005886	cellular_component	plasma membrane
Q6C4J6	GO:0005886	cellular_component	plasma membrane
Q6C4K4	GO:0005886	cellular_component	plasma membrane
Q6C4R5	GO:0005886	cellular_component	plasma membrane
Q6C4S6	GO:0005886	cellular_component	plasma membrane
Q6C4U0	GO:0005886	cellular_component	plasma membrane
Q6C4V4	GO:0005886	cellular_component	plasma membrane
Q6C4W1	GO:0005886	cellular_component	plasma membrane
Q6C4X8	GO:0005886	cellular_component	plasma membrane
Q6C4Y0	GO:0005886	cellular_component	plasma membrane
Q6C503	GO:0005886	cellular_component	plasma membrane
Q6C520	GO:0005886	cellular_component	plasma membrane
Q6C523	GO:0005886	cellular_component	plasma membrane
Q6C5A1	GO:0005886	cellular_component	plasma membrane
Q6C5A2	GO:0005886	cellular_component	plasma membrane
Q6C5A7	GO:0005886	cellular_component	plasma membrane
Q6C5B4	GO:0005886	cellular_component	plasma membrane
Q6C5K0	GO:0005886	cellular_component	plasma membrane
Q6C5K1	GO:0005886	cellular_component	plasma membrane
Q6C5K5	GO:0005886	cellular_component	plasma membrane
Q6C5L4	GO:0005886	cellular_component	plasma membrane
Q6C5L5	GO:0005886	cellular_component	plasma membrane
Q6C5P1	GO:0005886	cellular_component	plasma membrane
Q6C5P6	GO:0005886	cellular_component	plasma membrane
Q6C5Q3	GO:0005886	cellular_component	plasma membrane
Q6C5Q9	GO:0005886	cellular_component	plasma membrane
Q6C5R8	GO:0005886	cellular_component	plasma membrane
Q6C5S1	GO:0005886	cellular_component	plasma membrane
Q6C5U0	GO:0005886	cellular_component	plasma membrane
Q6C5U6	GO:0005886	cellular_component	plasma membrane
Q6C5U7	GO:0005886	cellular_component	plasma membrane
Q6C5W6	GO:0005886	cellular_component	plasma membrane
Q6C5X4	GO:0005886	cellular_component	plasma membrane
Q6C5Y6	GO:0005886	cellular_component	plasma membrane
Q6C659	GO:0005886	cellular_component	plasma membrane
Q6C660	GO:0005886	cellular_component	plasma membrane
Q6C664	GO:0005886	cellular_component	plasma membrane
Q6C677	GO:0005886	cellular_component	plasma membrane
Q6C6K8	GO:0005886	cellular_component	plasma membrane
Q6C6Q8	GO:0005886	cellular_component	plasma membrane
Q6C6S7	GO:0005886	cellular_component	plasma membrane
Q6C6U0	GO:0005886	cellular_component	plasma membrane
Q6C715	GO:0005886	cellular_component	plasma membrane
Q6C724	GO:0005886	cellular_component	plasma membrane
Q6C752	GO:0005886	cellular_component	plasma membrane
Q6C757	GO:0005886	cellular_component	plasma membrane
Q6C774	GO:0005886	cellular_component	plasma membrane
Q6C781	GO:0005886	cellular_component	plasma membrane
Q6C782	GO:0005886	cellular_component	plasma membrane
Q6C792	GO:0005886	cellular_component	plasma membrane
Q6C7G4	GO:0005886	cellular_component	plasma membrane
Q6C7J2	GO:0005886	cellular_component	plasma membrane
Q6C7L1	GO:0005886	cellular_component	plasma membrane
Q6C7N1	GO:0005886	cellular_component	plasma membrane
Q6C7Q6	GO:0005886	cellular_component	plasma membrane
Q6C7T8	GO:0005886	cellular_component	plasma membrane
Q6C7V5	GO:0005886	cellular_component	plasma membrane
Q6C807	GO:0005886	cellular_component	plasma membrane
Q6C811	GO:0005886	cellular_component	plasma membrane
Q6C815	GO:0005886	cellular_component	plasma membrane
Q6C825	GO:0005886	cellular_component	plasma membrane
Q6C880	GO:0005886	cellular_component	plasma membrane
Q6C8C2	GO:0005886	cellular_component	plasma membrane
Q6C8E1	GO:0005886	cellular_component	plasma membrane
Q6C8F1	GO:0005886	cellular_component	plasma membrane
Q6C8F2	GO:0005886	cellular_component	plasma membrane
Q6C8I9	GO:0005886	cellular_component	plasma membrane
Q6C8J1	GO:0005886	cellular_component	plasma membrane
Q6C8K3	GO:0005886	cellular_component	plasma membrane
Q6C8K9	GO:0005886	cellular_component	plasma membrane
Q6C8N8	GO:0005886	cellular_component	plasma membrane
Q6C8Q0	GO:0005886	cellular_component	plasma membrane
Q6C8Q2	GO:0005886	cellular_component	plasma membrane
Q6C8S3	GO:0005886	cellular_component	plasma membrane
Q6C8T6	GO:0005886	cellular_component	plasma membrane
Q6C8U0	GO:0005886	cellular_component	plasma membrane
Q6C8X2	GO:0005886	cellular_component	plasma membrane
Q6C921	GO:0005886	cellular_component	plasma membrane
Q6C932	GO:0005886	cellular_component	plasma membrane
Q6C940	GO:0005886	cellular_component	plasma membrane
Q6C9H4	GO:0005886	cellular_component	plasma membrane
Q6C9H9	GO:0005886	cellular_component	plasma membrane
Q6C9K2	GO:0005886	cellular_component	plasma membrane
Q6C9K9	GO:0005886	cellular_component	plasma membrane
Q6C9P0	GO:0005886	cellular_component	plasma membrane
Q6C9R3	GO:0005886	cellular_component	plasma membrane
Q6C9R5	GO:0005886	cellular_component	plasma membrane
Q6C9U5	GO:0005886	cellular_component	plasma membrane
Q6C9V1	GO:0005886	cellular_component	plasma membrane
Q6C9V5	GO:0005886	cellular_component	plasma membrane
Q6C9X3	GO:0005886	cellular_component	plasma membrane
Q6C9Z5	GO:0005886	cellular_component	plasma membrane
Q6CA06	GO:0005886	cellular_component	plasma membrane
Q6CA20	GO:0005886	cellular_component	plasma membrane
Q6CA22	GO:0005886	cellular_component	plasma membrane
Q6CA45	GO:0005886	cellular_component	plasma membrane
Q6CA62	GO:0005886	cellular_component	plasma membrane
Q6CAB8	GO:0005886	cellular_component	plasma membrane
Q6CAG2	GO:0005886	cellular_component	plasma membrane
Q6CAG4	GO:0005886	cellular_component	plasma membrane
Q6CAG9	GO:0005886	cellular_component	plasma membrane
Q6CAK5	GO:0005886	cellular_component	plasma membrane
Q6CAK8	GO:0005886	cellular_component	plasma membrane
Q6CAL8	GO:0005886	cellular_component	plasma membrane
Q6CAP0	GO:0005886	cellular_component	plasma membrane
Q6CAP9	GO:0005886	cellular_component	plasma membrane
Q6CAS8	GO:0005886	cellular_component	plasma membrane
Q6CAU1	GO:0005886	cellular_component	plasma membrane
Q6CAV0	GO:0005886	cellular_component	plasma membrane
Q6CAW1	GO:0005886	cellular_component	plasma membrane
Q6CAW6	GO:0005886	cellular_component	plasma membrane
Q6CAY4	GO:0005886	cellular_component	plasma membrane
Q6CAZ3	GO:0005886	cellular_component	plasma membrane
Q6CAZ4	GO:0005886	cellular_component	plasma membrane
Q6CB03	GO:0005886	cellular_component	plasma membrane
Q6CB33	GO:0005886	cellular_component	plasma membrane
Q6CB34	GO:0005886	cellular_component	plasma membrane
Q6CB37	GO:0005886	cellular_component	plasma membrane
Q6CB43	GO:0005886	cellular_component	plasma membrane
Q6CB54	GO:0005886	cellular_component	plasma membrane
Q6CB55	GO:0005886	cellular_component	plasma membrane
Q6CB62	GO:0005886	cellular_component	plasma membrane
Q6CB66	GO:0005886	cellular_component	plasma membrane
Q6CBH1	GO:0005886	cellular_component	plasma membrane
Q6CBK2	GO:0005886	cellular_component	plasma membrane
Q6CBP2	GO:0005886	cellular_component	plasma membrane
Q6CBR0	GO:0005886	cellular_component	plasma membrane
Q6CBS9	GO:0005886	cellular_component	plasma membrane
Q6CBU8	GO:0005886	cellular_component	plasma membrane
Q6CBW9	GO:0005886	cellular_component	plasma membrane
Q6CBZ3	GO:0005886	cellular_component	plasma membrane
Q6CC27	GO:0005886	cellular_component	plasma membrane
Q6CC41	GO:0005886	cellular_component	plasma membrane
Q6CC43	GO:0005886	cellular_component	plasma membrane
Q6CC82	GO:0005886	cellular_component	plasma membrane
Q6CCB6	GO:0005886	cellular_component	plasma membrane
Q6CCE3	GO:0005886	cellular_component	plasma membrane
Q6CCJ8	GO:0005886	cellular_component	plasma membrane
Q6CCL0	GO:0005886	cellular_component	plasma membrane
Q6CCQ1	GO:0005886	cellular_component	plasma membrane
Q6CCZ4	GO:0005886	cellular_component	plasma membrane
Q6CD08	GO:0005886	cellular_component	plasma membrane
Q6CD27	GO:0005886	cellular_component	plasma membrane
Q6CD36	GO:0005886	cellular_component	plasma membrane
Q6CD41	GO:0005886	cellular_component	plasma membrane
Q6CD83	GO:0005886	cellular_component	plasma membrane
Q6CDA1	GO:0005886	cellular_component	plasma membrane
Q6CDA2	GO:0005886	cellular_component	plasma membrane
Q6CDD0	GO:0005886	cellular_component	plasma membrane
Q6CDI7	GO:0005886	cellular_component	plasma membrane
Q6CDI9	GO:0005886	cellular_component	plasma membrane
Q6CDK2	GO:0005886	cellular_component	plasma membrane
Q6CDM8	GO:0005886	cellular_component	plasma membrane
Q6CDN0	GO:0005886	cellular_component	plasma membrane
Q6CDQ3	GO:0005886	cellular_component	plasma membrane
Q6CDT5	GO:0005886	cellular_component	plasma membrane
Q6CDW2	GO:0005886	cellular_component	plasma membrane
Q6CDY7	GO:0005886	cellular_component	plasma membrane
Q6CE39	GO:0005886	cellular_component	plasma membrane
Q6CE53	GO:0005886	cellular_component	plasma membrane
Q6CE72	GO:0005886	cellular_component	plasma membrane
Q6CE88	GO:0005886	cellular_component	plasma membrane
Q6CEA5	GO:0005886	cellular_component	plasma membrane
Q6CEC1	GO:0005886	cellular_component	plasma membrane
Q6CEC3	GO:0005886	cellular_component	plasma membrane
Q6CED1	GO:0005886	cellular_component	plasma membrane
Q6CEJ9	GO:0005886	cellular_component	plasma membrane
Q6CEN8	GO:0005886	cellular_component	plasma membrane
Q6CEQ4	GO:0005886	cellular_component	plasma membrane
Q6CET3	GO:0005886	cellular_component	plasma membrane
Q6CEV2	GO:0005886	cellular_component	plasma membrane
Q6CEW0	GO:0005886	cellular_component	plasma membrane
Q6CEX5	GO:0005886	cellular_component	plasma membrane
Q6CF31	GO:0005886	cellular_component	plasma membrane
Q6CF60	GO:0005886	cellular_component	plasma membrane
Q6CF98	GO:0005886	cellular_component	plasma membrane
Q6CFB2	GO:0005886	cellular_component	plasma membrane
Q6CFF7	GO:0005886	cellular_component	plasma membrane
Q6CFL8	GO:0005886	cellular_component	plasma membrane
Q6CFM1	GO:0005886	cellular_component	plasma membrane
Q6CFR8	GO:0005886	cellular_component	plasma membrane
Q6CFT4	GO:0005886	cellular_component	plasma membrane
Q6CFU5	GO:0005886	cellular_component	plasma membrane
Q6CFW0	GO:0005886	cellular_component	plasma membrane
Q6CFX8	GO:0005886	cellular_component	plasma membrane
Q6CFZ4	GO:0005886	cellular_component	plasma membrane
Q6CG48	GO:0005886	cellular_component	plasma membrane
Q6CG75	GO:0005886	cellular_component	plasma membrane
Q6CG99	GO:0005886	cellular_component	plasma membrane
Q6CGA3	GO:0005886	cellular_component	plasma membrane
Q6CGA4	GO:0005886	cellular_component	plasma membrane
Q6CGB3	GO:0005886	cellular_component	plasma membrane
Q6CGG6	GO:0005886	cellular_component	plasma membrane
Q6CGI6	GO:0005886	cellular_component	plasma membrane
Q6CGI7	GO:0005886	cellular_component	plasma membrane
Q6CGM8	GO:0005886	cellular_component	plasma membrane
Q6CGR9	GO:0005886	cellular_component	plasma membrane
Q6CH05	GO:0005886	cellular_component	plasma membrane
Q6CH20	GO:0005886	cellular_component	plasma membrane
Q6CHB4	GO:0005886	cellular_component	plasma membrane
Q6CHC0	GO:0005886	cellular_component	plasma membrane
Q6CHC4	GO:0005886	cellular_component	plasma membrane
Q6CHD2	GO:0005886	cellular_component	plasma membrane
Q6CHE6	GO:0005886	cellular_component	plasma membrane
Q6CHH9	GO:0005886	cellular_component	plasma membrane
Q6CHI3	GO:0005886	cellular_component	plasma membrane
Q6CHP1	GO:0005886	cellular_component	plasma membrane
Q6CHX1	GO:0005886	cellular_component	plasma membrane
Q6CHY3	GO:0005886	cellular_component	plasma membrane
Q6CHY6	GO:0005886	cellular_component	plasma membrane
Q6CI02	GO:0005886	cellular_component	plasma membrane
Q6CI34	GO:0005886	cellular_component	plasma membrane
Q6CI61	GO:0005886	cellular_component	plasma membrane
Q6CI73	GO:0005886	cellular_component	plasma membrane
Q6CIA7	GO:0005886	cellular_component	plasma membrane
Q99161	GO:0005886	cellular_component	plasma membrane
Q99170	GO:0005886	cellular_component	plasma membrane
W0TYQ2	GO:0005886	cellular_component	plasma membrane
Q6C0P1	GO:0005887	cellular_component	integral component of plasma membrane
Q6C2Q2	GO:0005887	cellular_component	integral component of plasma membrane
Q6C2S2	GO:0005887	cellular_component	integral component of plasma membrane
Q6C5H1	GO:0005887	cellular_component	integral component of plasma membrane
Q6CA91	GO:0005887	cellular_component	integral component of plasma membrane
Q6CBH9	GO:0005905	cellular_component	clathrin-coated pit
Q6C887	GO:0005929	cellular_component	cilium
Q6CDE2	GO:0005929	cellular_component	cilium
Q6C5I6	GO:0005938	cellular_component	cell cortex
Q6C7L3	GO:0005938	cellular_component	cell cortex
Q6C816	GO:0005938	cellular_component	cell cortex
Q6C9Z4	GO:0005938	cellular_component	cell cortex
Q6CB88	GO:0005938	cellular_component	cell cortex
Q6CD10	GO:0005938	cellular_component	cell cortex
Q6CFF1	GO:0005938	cellular_component	cell cortex
B5RSL5	GO:0008023	cellular_component	transcription elongation factor complex
Q6C0W5	GO:0008023	cellular_component	transcription elongation factor complex
Q6C509	GO:0008023	cellular_component	transcription elongation factor complex
Q6C7V4	GO:0008023	cellular_component	transcription elongation factor complex
Q6C931	GO:0008023	cellular_component	transcription elongation factor complex
Q6CAL0	GO:0008023	cellular_component	transcription elongation factor complex
Q6CC84	GO:0008023	cellular_component	transcription elongation factor complex
Q6CCD0	GO:0008023	cellular_component	transcription elongation factor complex
Q6CGV9	GO:0008023	cellular_component	transcription elongation factor complex
Q6CHJ8	GO:0008023	cellular_component	transcription elongation factor complex
Q6CHW0	GO:0008023	cellular_component	transcription elongation factor complex
Q6C5D3	GO:0008287	cellular_component	protein serine/threonine phosphatase complex
Q6C712	GO:0008287	cellular_component	protein serine/threonine phosphatase complex
Q6C9T9	GO:0008287	cellular_component	protein serine/threonine phosphatase complex
Q6CF63	GO:0008287	cellular_component	protein serine/threonine phosphatase complex
Q6CFX5	GO:0008287	cellular_component	protein serine/threonine phosphatase complex
Q6CHY9	GO:0008287	cellular_component	protein serine/threonine phosphatase complex
B5FVE6	GO:0008622	cellular_component	epsilon DNA polymerase complex
Q6C2W5	GO:0008622	cellular_component	epsilon DNA polymerase complex
Q6C2Y9	GO:0008622	cellular_component	epsilon DNA polymerase complex
Q6C5E1	GO:0008622	cellular_component	epsilon DNA polymerase complex
Q6C5S2	GO:0008622	cellular_component	epsilon DNA polymerase complex
Q6C675	GO:0008622	cellular_component	epsilon DNA polymerase complex
Q6CE34	GO:0008622	cellular_component	epsilon DNA polymerase complex
Q6CE56	GO:0008622	cellular_component	epsilon DNA polymerase complex
Q6C9M2	GO:0009898	cellular_component	cytoplasmic side of plasma membrane
Q6CF74	GO:0009898	cellular_component	cytoplasmic side of plasma membrane
Q6C7J2	GO:0010008	cellular_component	endosome membrane
Q6C9M2	GO:0010008	cellular_component	endosome membrane
Q6CBS3	GO:0010008	cellular_component	endosome membrane
Q6CCE3	GO:0010008	cellular_component	endosome membrane
Q6CE72	GO:0010008	cellular_component	endosome membrane
Q6CEC3	GO:0010008	cellular_component	endosome membrane
Q6BZX5	GO:0012507	cellular_component	ER to Golgi transport vesicle membrane
Q6C2T4	GO:0012507	cellular_component	ER to Golgi transport vesicle membrane
Q6C414	GO:0012507	cellular_component	ER to Golgi transport vesicle membrane
Q6C5L5	GO:0012507	cellular_component	ER to Golgi transport vesicle membrane
Q6C5Y6	GO:0012507	cellular_component	ER to Golgi transport vesicle membrane
Q6C811	GO:0012507	cellular_component	ER to Golgi transport vesicle membrane
Q6CB54	GO:0012507	cellular_component	ER to Golgi transport vesicle membrane
Q6C7A1	GO:0000784	cellular_component	chromosome, telomeric region
Q6C0Z8	GO:0000790	cellular_component	chromatin
Q6C168	GO:0000790	cellular_component	chromatin
B5RSK8	GO:0015629	cellular_component	actin cytoskeleton
Q6C382	GO:0015629	cellular_component	actin cytoskeleton
Q6CBA2	GO:0015629	cellular_component	actin cytoskeleton
Q6C1C9	GO:0015935	cellular_component	small ribosomal subunit
Q6C1Z2	GO:0016020	cellular_component	membrane
Q6C2L7	GO:0016020	cellular_component	membrane
Q6C4T9	GO:0016020	cellular_component	membrane
Q6C4W0	GO:0016020	cellular_component	membrane
Q6C7Y5	GO:0016020	cellular_component	membrane
Q6C8N0	GO:0016020	cellular_component	membrane
Q6C9B3	GO:0016020	cellular_component	membrane
Q6C9T3	GO:0016020	cellular_component	membrane
Q6CAP1	GO:0016020	cellular_component	membrane
Q6CCU6	GO:0016020	cellular_component	membrane
Q6CGU8	GO:0016020	cellular_component	membrane
Q6BZT1	GO:0016469	cellular_component	proton-transporting two-sector ATPase complex
Q6C1H5	GO:0016469	cellular_component	proton-transporting two-sector ATPase complex
Q6C6F6	GO:0016469	cellular_component	proton-transporting two-sector ATPase complex
Q6CAR5	GO:0016469	cellular_component	proton-transporting two-sector ATPase complex
Q6CH91	GO:0016469	cellular_component	proton-transporting two-sector ATPase complex
W0TYM5	GO:0016469	cellular_component	proton-transporting two-sector ATPase complex
Q6C0A8	GO:0016591	cellular_component	RNA polymerase II holoenzyme
Q6C0S4	GO:0016591	cellular_component	RNA polymerase II holoenzyme
Q6C1J3	GO:0016591	cellular_component	RNA polymerase II holoenzyme
Q6C1Q3	GO:0016591	cellular_component	RNA polymerase II holoenzyme
Q6C1W7	GO:0016591	cellular_component	RNA polymerase II holoenzyme
Q6C509	GO:0016591	cellular_component	RNA polymerase II holoenzyme
Q6CAL0	GO:0016591	cellular_component	RNA polymerase II holoenzyme
Q6CGV9	GO:0016591	cellular_component	RNA polymerase II holoenzyme
Q6CHW0	GO:0016591	cellular_component	RNA polymerase II holoenzyme
Q6CEK1	GO:0016604	cellular_component	nuclear body
Q6C604	GO:0000790	cellular_component	chromatin
Q6C6X2	GO:0000790	cellular_component	chromatin
Q6C8D8	GO:0000790	cellular_component	chromatin
Q6C5P7	GO:0017053	cellular_component	transcription repressor complex
Q6C931	GO:0000790	cellular_component	chromatin
Q6C253	GO:0019898	cellular_component	extrinsic component of membrane
Q6C3S5	GO:0019898	cellular_component	extrinsic component of membrane
Q6C5U7	GO:0019898	cellular_component	extrinsic component of membrane
Q6C0I0	GO:0022625	cellular_component	cytosolic large ribosomal subunit
Q6C0Y4	GO:0022625	cellular_component	cytosolic large ribosomal subunit
Q6C0Z9	GO:0022625	cellular_component	cytosolic large ribosomal subunit
Q6C6E8	GO:0022625	cellular_component	cytosolic large ribosomal subunit
Q6C1I3	GO:0022627	cellular_component	cytosolic small ribosomal subunit
Q6C9A4	GO:0022627	cellular_component	cytosolic small ribosomal subunit
Q6CA55	GO:0022627	cellular_component	cytosolic small ribosomal subunit
Q6CAL1	GO:0022627	cellular_component	cytosolic small ribosomal subunit
Q6CDN4	GO:0022627	cellular_component	cytosolic small ribosomal subunit
Q6C660	GO:0030008	cellular_component	TRAPP complex
Q6CDM8	GO:0030008	cellular_component	TRAPP complex
Q6CEX5	GO:0030008	cellular_component	TRAPP complex
Q6C0P0	GO:0030014	cellular_component	CCR4-NOT complex
Q6C319	GO:0030014	cellular_component	CCR4-NOT complex
Q6C6T6	GO:0030014	cellular_component	CCR4-NOT complex
Q6CDL7	GO:0030014	cellular_component	CCR4-NOT complex
Q6CEV9	GO:0030014	cellular_component	CCR4-NOT complex
Q6CGR2	GO:0030117	cellular_component	membrane coat
Q6C3F4	GO:0030119	cellular_component	AP-type membrane coat adaptor complex
Q6CBH9	GO:0030119	cellular_component	AP-type membrane coat adaptor complex
Q6CDT5	GO:0030119	cellular_component	AP-type membrane coat adaptor complex
Q6BZX5	GO:0030120	cellular_component	vesicle coat
Q6C2T4	GO:0030120	cellular_component	vesicle coat
Q6C414	GO:0030120	cellular_component	vesicle coat
Q6C5L5	GO:0030120	cellular_component	vesicle coat
Q6C5Y6	GO:0030120	cellular_component	vesicle coat
Q6C811	GO:0030120	cellular_component	vesicle coat
Q6CB54	GO:0030120	cellular_component	vesicle coat
Q6CBH9	GO:0030125	cellular_component	clathrin vesicle coat
Q6CDT5	GO:0030125	cellular_component	clathrin vesicle coat
Q6CBH9	GO:0030139	cellular_component	endocytic vesicle
Q6C5Q3	GO:0030140	cellular_component	trans-Golgi network transport vesicle
Q6CDA2	GO:0030140	cellular_component	trans-Golgi network transport vesicle
Q6CDT5	GO:0030140	cellular_component	trans-Golgi network transport vesicle
Q6C508	GO:0030141	cellular_component	secretory granule
F2Z612	GO:0030173	cellular_component	integral component of Golgi membrane
F2Z6C7	GO:0030173	cellular_component	integral component of Golgi membrane
Q6CD41	GO:0030173	cellular_component	integral component of Golgi membrane
Q6C2I0	GO:0030176	cellular_component	integral component of endoplasmic reticulum membrane
Q6C5L4	GO:0030176	cellular_component	integral component of endoplasmic reticulum membrane
Q6CD08	GO:0030176	cellular_component	integral component of endoplasmic reticulum membrane
Q6CDW2	GO:0030176	cellular_component	integral component of endoplasmic reticulum membrane
Q6CHI3	GO:0030176	cellular_component	integral component of endoplasmic reticulum membrane
Q6C6R9	GO:0030427	cellular_component	site of polarized growth
Q6CHV4	GO:0030427	cellular_component	site of polarized growth
Q7Z8R5	GO:0030427	cellular_component	site of polarized growth
Q6C6X5	GO:0030428	cellular_component	cell septum
Q6CBW7	GO:0030428	cellular_component	cell septum
Q6CEH0	GO:0030428	cellular_component	cell septum
Q6CGL3	GO:0030428	cellular_component	cell septum
Q6CDT5	GO:0030658	cellular_component	transport vesicle membrane
Q6CDT5	GO:0030660	cellular_component	Golgi-associated vesicle membrane
Q6C480	GO:0030677	cellular_component	ribonuclease P complex
Q6C4I1	GO:0030677	cellular_component	ribonuclease P complex
Q6C7H2	GO:0030677	cellular_component	ribonuclease P complex
Q6BZR5	GO:0030686	cellular_component	90S preribosome
Q6C106	GO:0030686	cellular_component	90S preribosome
Q6C1C9	GO:0030686	cellular_component	90S preribosome
Q6C1Q2	GO:0030686	cellular_component	90S preribosome
Q6C287	GO:0030686	cellular_component	90S preribosome
Q6C2F4	GO:0030686	cellular_component	90S preribosome
Q6C3W6	GO:0030686	cellular_component	90S preribosome
Q6C4I9	GO:0030686	cellular_component	90S preribosome
Q6C804	GO:0030686	cellular_component	90S preribosome
Q6C9D7	GO:0030686	cellular_component	90S preribosome
Q6CC12	GO:0030686	cellular_component	90S preribosome
Q6CDF6	GO:0030686	cellular_component	90S preribosome
Q6CDK0	GO:0030686	cellular_component	90S preribosome
Q6CES2	GO:0030686	cellular_component	90S preribosome
Q6CF59	GO:0030686	cellular_component	90S preribosome
Q6CG40	GO:0030686	cellular_component	90S preribosome
Q6CG90	GO:0030686	cellular_component	90S preribosome
Q6CGI0	GO:0030686	cellular_component	90S preribosome
Q6CGM0	GO:0030686	cellular_component	90S preribosome
Q6CHA6	GO:0030686	cellular_component	90S preribosome
Q6C9D7	GO:0030687	cellular_component	preribosome large subunit precursor
Q6C106	GO:0030688	cellular_component	preribosome small subunit precursor
Q6C2F4	GO:0030688	cellular_component	preribosome small subunit precursor
Q6CC94	GO:0030863	cellular_component	cortical cytoskeleton
Q6C8Q0	GO:0030867	cellular_component	rough endoplasmic reticulum membrane
Q6CGM8	GO:0030867	cellular_component	rough endoplasmic reticulum membrane
B5FVE6	GO:0030894	cellular_component	replisome
Q6C2W5	GO:0030894	cellular_component	replisome
Q6C2Y9	GO:0030894	cellular_component	replisome
Q6C5E1	GO:0030894	cellular_component	replisome
Q6C5S2	GO:0030894	cellular_component	replisome
Q6C675	GO:0030894	cellular_component	replisome
Q6CE34	GO:0030894	cellular_component	replisome
Q6CE56	GO:0030894	cellular_component	replisome
Q9B6C7	GO:0030964	cellular_component	NADH dehydrogenase complex
Q6C887	GO:0030990	cellular_component	intraciliary transport particle
Q6CDE2	GO:0030990	cellular_component	intraciliary transport particle
Q9B6D0	GO:0031224	cellular_component	intrinsic component of membrane
Q6CHF1	GO:0031234	cellular_component	extrinsic component of cytoplasmic side of plasma membrane
Q6C956	GO:0031248	cellular_component	protein acetyltransferase complex
Q6CC85	GO:0031248	cellular_component	protein acetyltransferase complex
Q6CEY6	GO:0031248	cellular_component	protein acetyltransferase complex
Q6C1M6	GO:0031301	cellular_component	integral component of organelle membrane
Q6C8K9	GO:0031301	cellular_component	integral component of organelle membrane
Q6C060	GO:0031305	cellular_component	integral component of mitochondrial inner membrane
Q6C0E2	GO:0031305	cellular_component	integral component of mitochondrial inner membrane
Q6C6R7	GO:0031305	cellular_component	integral component of mitochondrial inner membrane
Q6CCX2	GO:0031305	cellular_component	integral component of mitochondrial inner membrane
Q6C2J4	GO:0031410	cellular_component	cytoplasmic vesicle
Q6C9H4	GO:0031410	cellular_component	cytoplasmic vesicle
Q6CEC1	GO:0031410	cellular_component	cytoplasmic vesicle
Q6C4R2	GO:0031461	cellular_component	cullin-RING ubiquitin ligase complex
F2Z612	GO:0031501	cellular_component	mannosyltransferase complex
F2Z6C7	GO:0031501	cellular_component	mannosyltransferase complex
Q6C5K1	GO:0031501	cellular_component	mannosyltransferase complex
Q6C5U6	GO:0031501	cellular_component	mannosyltransferase complex
Q6C9K2	GO:0031501	cellular_component	mannosyltransferase complex
Q6CD41	GO:0031501	cellular_component	mannosyltransferase complex
Q6CGA3	GO:0031501	cellular_component	mannosyltransferase complex
Q6C441	GO:0031965	cellular_component	nuclear membrane
Q6C8K9	GO:0031965	cellular_component	nuclear membrane
Q6CAP0	GO:0031965	cellular_component	nuclear membrane
Q6C8K9	GO:0031968	cellular_component	organelle outer membrane
Q6C4E7	GO:0031981	cellular_component	nuclear lumen
Q6C755	GO:0031981	cellular_component	nuclear lumen
Q6C8T1	GO:0031981	cellular_component	nuclear lumen
Q6C9I2	GO:0031981	cellular_component	nuclear lumen
Q6C9M3	GO:0031981	cellular_component	nuclear lumen
Q6CA66	GO:0031981	cellular_component	nuclear lumen
Q6CEK7	GO:0031981	cellular_component	nuclear lumen
Q6CFB7	GO:0031981	cellular_component	nuclear lumen
Q6C5S1	GO:0031985	cellular_component	Golgi cisterna
Q6C825	GO:0031985	cellular_component	Golgi cisterna
Q6C787	GO:0032153	cellular_component	cell division site
Q6C7A5	GO:0032153	cellular_component	cell division site
Q6C963	GO:0032153	cellular_component	cell division site
Q6CCF8	GO:0032153	cellular_component	cell division site
Q6C7C0	GO:0032432	cellular_component	actin filament bundle
Q6C6W9	GO:0032587	cellular_component	ruffle membrane
Q6CGI5	GO:0032797	cellular_component	SMN complex
Q6CHU2	GO:0032797	cellular_component	SMN complex
P34229	GO:0032991	cellular_component	protein-containing complex
Q6BZV8	GO:0032991	cellular_component	protein-containing complex
Q6BZZ5	GO:0032991	cellular_component	protein-containing complex
Q6C050	GO:0032991	cellular_component	protein-containing complex
Q6C073	GO:0032991	cellular_component	protein-containing complex
Q6C0I8	GO:0032991	cellular_component	protein-containing complex
Q6C0W7	GO:0032991	cellular_component	protein-containing complex
Q6C0Y9	GO:0032991	cellular_component	protein-containing complex
Q6C144	GO:0032991	cellular_component	protein-containing complex
Q6C1A7	GO:0032991	cellular_component	protein-containing complex
Q6C1L4	GO:0032991	cellular_component	protein-containing complex
Q6C1U6	GO:0032991	cellular_component	protein-containing complex
Q6C1Y5	GO:0032991	cellular_component	protein-containing complex
Q6C2J6	GO:0032991	cellular_component	protein-containing complex
Q6C2N4	GO:0032991	cellular_component	protein-containing complex
Q6C2P7	GO:0032991	cellular_component	protein-containing complex
Q6C343	GO:0032991	cellular_component	protein-containing complex
Q6C3V4	GO:0032991	cellular_component	protein-containing complex
Q6C3W3	GO:0032991	cellular_component	protein-containing complex
Q6C418	GO:0032991	cellular_component	protein-containing complex
Q6C435	GO:0032991	cellular_component	protein-containing complex
Q6C456	GO:0032991	cellular_component	protein-containing complex
Q6C462	GO:0032991	cellular_component	protein-containing complex
Q6C468	GO:0032991	cellular_component	protein-containing complex
Q6C4G2	GO:0032991	cellular_component	protein-containing complex
Q6C4G9	GO:0032991	cellular_component	protein-containing complex
Q6C517	GO:0032991	cellular_component	protein-containing complex
Q6C552	GO:0032991	cellular_component	protein-containing complex
Q6C553	GO:0032991	cellular_component	protein-containing complex
Q6C5I6	GO:0032991	cellular_component	protein-containing complex
Q6C5Q0	GO:0032991	cellular_component	protein-containing complex
Q6C5Q3	GO:0032991	cellular_component	protein-containing complex
Q6C5Y8	GO:0032991	cellular_component	protein-containing complex
Q6C652	GO:0032991	cellular_component	protein-containing complex
Q6C6B9	GO:0032991	cellular_component	protein-containing complex
Q6C6R4	GO:0032991	cellular_component	protein-containing complex
Q6C6Y4	GO:0032991	cellular_component	protein-containing complex
Q6C6Z6	GO:0032991	cellular_component	protein-containing complex
Q6C756	GO:0032991	cellular_component	protein-containing complex
Q6C761	GO:0032991	cellular_component	protein-containing complex
Q6C7B9	GO:0032991	cellular_component	protein-containing complex
Q6C7L3	GO:0032991	cellular_component	protein-containing complex
Q6C7S5	GO:0032991	cellular_component	protein-containing complex
Q6C7T5	GO:0032991	cellular_component	protein-containing complex
Q6C7Y7	GO:0032991	cellular_component	protein-containing complex
Q6C816	GO:0032991	cellular_component	protein-containing complex
Q6C868	GO:0032991	cellular_component	protein-containing complex
Q6C895	GO:0032991	cellular_component	protein-containing complex
Q6C898	GO:0032991	cellular_component	protein-containing complex
Q6C8A3	GO:0032991	cellular_component	protein-containing complex
Q6C8R5	GO:0032991	cellular_component	protein-containing complex
Q6C8T7	GO:0032991	cellular_component	protein-containing complex
Q6C8U8	GO:0032991	cellular_component	protein-containing complex
Q6C8U9	GO:0032991	cellular_component	protein-containing complex
Q6C910	GO:0032991	cellular_component	protein-containing complex
Q6C945	GO:0032991	cellular_component	protein-containing complex
Q6C963	GO:0032991	cellular_component	protein-containing complex
Q6C9C7	GO:0032991	cellular_component	protein-containing complex
Q6C9K1	GO:0032991	cellular_component	protein-containing complex
Q6CAA7	GO:0032991	cellular_component	protein-containing complex
Q6CAP3	GO:0032991	cellular_component	protein-containing complex
Q6CAW0	GO:0032991	cellular_component	protein-containing complex
Q6CB59	GO:0032991	cellular_component	protein-containing complex
Q6CB88	GO:0032991	cellular_component	protein-containing complex
Q6CBA2	GO:0032991	cellular_component	protein-containing complex
Q6CBG2	GO:0032991	cellular_component	protein-containing complex
Q6CBP7	GO:0032991	cellular_component	protein-containing complex
Q6CBZ0	GO:0032991	cellular_component	protein-containing complex
Q6CC11	GO:0032991	cellular_component	protein-containing complex
Q6CC94	GO:0032991	cellular_component	protein-containing complex
Q6CCH5	GO:0032991	cellular_component	protein-containing complex
Q6CD10	GO:0032991	cellular_component	protein-containing complex
Q6CD12	GO:0032991	cellular_component	protein-containing complex
Q6CD36	GO:0032991	cellular_component	protein-containing complex
Q6CDA2	GO:0032991	cellular_component	protein-containing complex
Q6CEG9	GO:0032991	cellular_component	protein-containing complex
Q6CEK2	GO:0032991	cellular_component	protein-containing complex
Q6CEY7	GO:0032991	cellular_component	protein-containing complex
Q6CF16	GO:0032991	cellular_component	protein-containing complex
Q6CFB9	GO:0032991	cellular_component	protein-containing complex
Q6CFC9	GO:0032991	cellular_component	protein-containing complex
Q6CFT4	GO:0032991	cellular_component	protein-containing complex
Q6CFV1	GO:0032991	cellular_component	protein-containing complex
Q6CGJ4	GO:0032991	cellular_component	protein-containing complex
Q6CGV4	GO:0032991	cellular_component	protein-containing complex
Q6CGZ4	GO:0032991	cellular_component	protein-containing complex
Q6CH23	GO:0032991	cellular_component	protein-containing complex
Q6CH33	GO:0032991	cellular_component	protein-containing complex
Q6CH67	GO:0032991	cellular_component	protein-containing complex
Q6CHC9	GO:0032991	cellular_component	protein-containing complex
Q6CHL3	GO:0032991	cellular_component	protein-containing complex
Q6CI37	GO:0032991	cellular_component	protein-containing complex
Q6CI49	GO:0032991	cellular_component	protein-containing complex
Q6CI61	GO:0032991	cellular_component	protein-containing complex
Q99170	GO:0032991	cellular_component	protein-containing complex
Q6C4S8	GO:0032993	cellular_component	protein-DNA complex
Q6CD97	GO:0032993	cellular_component	protein-DNA complex
B5FVE6	GO:0033202	cellular_component	DNA helicase complex
Q6C2W5	GO:0033202	cellular_component	DNA helicase complex
Q6C2Y9	GO:0033202	cellular_component	DNA helicase complex
Q6C5E1	GO:0033202	cellular_component	DNA helicase complex
Q6C5S2	GO:0033202	cellular_component	DNA helicase complex
Q6C675	GO:0033202	cellular_component	DNA helicase complex
Q6CE34	GO:0033202	cellular_component	DNA helicase complex
Q6CE56	GO:0033202	cellular_component	DNA helicase complex
Q6C715	GO:0034399	cellular_component	nuclear periphery
Q6BZR5	GO:0034455	cellular_component	t-UTP complex
Q6BZW4	GO:0034455	cellular_component	t-UTP complex
Q6C102	GO:0034455	cellular_component	t-UTP complex
Q6C106	GO:0034455	cellular_component	t-UTP complex
Q6C1C9	GO:0034455	cellular_component	t-UTP complex
Q6C1Q2	GO:0034455	cellular_component	t-UTP complex
Q6C287	GO:0034455	cellular_component	t-UTP complex
Q6C2F4	GO:0034455	cellular_component	t-UTP complex
Q6C3U5	GO:0034455	cellular_component	t-UTP complex
Q6C3W6	GO:0034455	cellular_component	t-UTP complex
Q6C430	GO:0034455	cellular_component	t-UTP complex
Q6C4I9	GO:0034455	cellular_component	t-UTP complex
Q6C4V5	GO:0034455	cellular_component	t-UTP complex
Q6C6D2	GO:0034455	cellular_component	t-UTP complex
Q6C7C5	GO:0034455	cellular_component	t-UTP complex
Q6C7E4	GO:0034455	cellular_component	t-UTP complex
Q6C804	GO:0034455	cellular_component	t-UTP complex
Q6C861	GO:0034455	cellular_component	t-UTP complex
Q6C8T5	GO:0034455	cellular_component	t-UTP complex
Q6C949	GO:0034455	cellular_component	t-UTP complex
Q6C974	GO:0034455	cellular_component	t-UTP complex
Q6C9D7	GO:0034455	cellular_component	t-UTP complex
Q6C9H2	GO:0034455	cellular_component	t-UTP complex
Q6CAC9	GO:0034455	cellular_component	t-UTP complex
Q6CAP8	GO:0034455	cellular_component	t-UTP complex
Q6CB53	GO:0034455	cellular_component	t-UTP complex
Q6CC12	GO:0034455	cellular_component	t-UTP complex
Q6CDF6	GO:0034455	cellular_component	t-UTP complex
Q6CDK0	GO:0034455	cellular_component	t-UTP complex
Q6CEK1	GO:0034455	cellular_component	t-UTP complex
Q6CES2	GO:0034455	cellular_component	t-UTP complex
Q6CF59	GO:0034455	cellular_component	t-UTP complex
Q6CFU2	GO:0034455	cellular_component	t-UTP complex
Q6CG40	GO:0034455	cellular_component	t-UTP complex
Q6CG46	GO:0034455	cellular_component	t-UTP complex
Q6CG90	GO:0034455	cellular_component	t-UTP complex
Q6CGB7	GO:0034455	cellular_component	t-UTP complex
Q6CGI0	GO:0034455	cellular_component	t-UTP complex
Q6CGM0	GO:0034455	cellular_component	t-UTP complex
Q6CHA6	GO:0034455	cellular_component	t-UTP complex
Q6C299	GO:0035032	cellular_component	phosphatidylinositol 3-kinase complex class III
Q6C388	GO:0035032	cellular_component	phosphatidylinositol 3-kinase complex class III
Q6C3L7	GO:0035032	cellular_component	phosphatidylinositol 3-kinase complex class III
Q6C9D9	GO:0035032	cellular_component	phosphatidylinositol 3-kinase complex class III
Q6CDN0	GO:0035032	cellular_component	phosphatidylinositol 3-kinase complex class III
Q6C0A7	GO:0035097	cellular_component	histone methyltransferase complex
Q6C5T6	GO:0035097	cellular_component	histone methyltransferase complex
Q6CA94	GO:0035097	cellular_component	histone methyltransferase complex
Q6CDU3	GO:0035097	cellular_component	histone methyltransferase complex
Q6CFL6	GO:0035097	cellular_component	histone methyltransferase complex
Q6CHC5	GO:0035097	cellular_component	histone methyltransferase complex
Q6CEV5	GO:0035267	cellular_component	NuA4 histone acetyltransferase complex
Q6CF23	GO:0035267	cellular_component	NuA4 histone acetyltransferase complex
Q6C4A8	GO:0035371	cellular_component	microtubule plus-end
Q6CB69	GO:0036464	cellular_component	cytoplasmic ribonucleoprotein granule
Q6C8K9	GO:0042175	cellular_component	nuclear outer membrane-endoplasmic reticulum membrane network
B5FVE6	GO:0042555	cellular_component	MCM complex
Q6C1N4	GO:0042555	cellular_component	MCM complex
Q6C2W5	GO:0042555	cellular_component	MCM complex
Q6C2Y9	GO:0042555	cellular_component	MCM complex
Q6C5E1	GO:0042555	cellular_component	MCM complex
Q6C5R2	GO:0042555	cellular_component	MCM complex
Q6C5S2	GO:0042555	cellular_component	MCM complex
Q6C656	GO:0042555	cellular_component	MCM complex
Q6C675	GO:0042555	cellular_component	MCM complex
Q6C953	GO:0042555	cellular_component	MCM complex
Q6CCG3	GO:0042555	cellular_component	MCM complex
Q6CE34	GO:0042555	cellular_component	MCM complex
Q6CE56	GO:0042555	cellular_component	MCM complex
Q6CE80	GO:0042555	cellular_component	MCM complex
Q6CFJ2	GO:0042555	cellular_component	MCM complex
Q6CFJ7	GO:0042555	cellular_component	MCM complex
Q6CGB6	GO:0042555	cellular_component	MCM complex
Q6CHE4	GO:0042555	cellular_component	MCM complex
Q6C1G3	GO:0042597	cellular_component	periplasmic space
Q6CC42	GO:0042597	cellular_component	periplasmic space
Q6CGF5	GO:0042597	cellular_component	periplasmic space
Q6C7Y5	GO:0043231	cellular_component	intracellular membrane-bounded organelle
Q6CHN0	GO:0043231	cellular_component	intracellular membrane-bounded organelle
Q6C6V8	GO:0043232	cellular_component	intracellular non-membrane-bounded organelle
Q6CCG2	GO:0043232	cellular_component	intracellular non-membrane-bounded organelle
Q6C344	GO:0043292	cellular_component	contractile fiber
Q6C370	GO:0043332	cellular_component	mating projection tip
B5FVE6	GO:0043596	cellular_component	nuclear replication fork
Q6C2W5	GO:0043596	cellular_component	nuclear replication fork
Q6C2Y9	GO:0043596	cellular_component	nuclear replication fork
Q6C5E1	GO:0043596	cellular_component	nuclear replication fork
Q6C5S2	GO:0043596	cellular_component	nuclear replication fork
Q6C675	GO:0043596	cellular_component	nuclear replication fork
Q6CE34	GO:0043596	cellular_component	nuclear replication fork
Q6CE56	GO:0043596	cellular_component	nuclear replication fork
Q6C3L7	GO:0044232	cellular_component	organelle membrane contact site
Q6C5Y8	GO:0044232	cellular_component	organelle membrane contact site
Q6C6R7	GO:0044232	cellular_component	organelle membrane contact site
Q6CA06	GO:0044233	cellular_component	mitochondria-associated endoplasmic reticulum membrane
Q6CAG4	GO:0044233	cellular_component	mitochondria-associated endoplasmic reticulum membrane
Q6CAP9	GO:0044233	cellular_component	mitochondria-associated endoplasmic reticulum membrane
Q6CFF1	GO:0045121	cellular_component	membrane raft
Q36258	GO:0045259	cellular_component	proton-transporting ATP synthase complex
Q6C9B1	GO:0045259	cellular_component	proton-transporting ATP synthase complex
F2Z619	GO:0045272	cellular_component	plasma membrane respiratory chain complex I
F2Z6C0	GO:0045272	cellular_component	plasma membrane respiratory chain complex I
Q6C2Q1	GO:0045272	cellular_component	plasma membrane respiratory chain complex I
Q6CGZ0	GO:0045273	cellular_component	respiratory chain complex II
Q6C094	GO:0045277	cellular_component	respiratory chain complex IV
Q6C309	GO:0045277	cellular_component	respiratory chain complex IV
Q6C6E6	GO:0045277	cellular_component	respiratory chain complex IV
Q6CFF1	GO:0051286	cellular_component	cell tip
Q6CHV4	GO:0051286	cellular_component	cell tip
Q7Z8R5	GO:0051286	cellular_component	cell tip
Q6C2W5	GO:0055029	cellular_component	nuclear DNA-directed RNA polymerase complex
Q6C5E1	GO:0055029	cellular_component	nuclear DNA-directed RNA polymerase complex
Q6C675	GO:0055029	cellular_component	nuclear DNA-directed RNA polymerase complex
Q6C9W5	GO:0000790	cellular_component	chromatin
Q6CB14	GO:0000790	cellular_component	chromatin
Q6CBP0	GO:0000790	cellular_component	chromatin
Q6CCI2	GO:0000790	cellular_component	chromatin
Q6CCS9	GO:0000790	cellular_component	chromatin
Q6CE04	GO:0000790	cellular_component	chromatin
Q6C0T4	GO:0000790	cellular_component	chromatin
Q6C192	GO:0000790	cellular_component	chromatin
Q6C1G3	GO:0000790	cellular_component	chromatin
Q6C219	GO:0000790	cellular_component	chromatin
Q6C341	GO:0000790	cellular_component	chromatin
Q6C3M0	GO:0000790	cellular_component	chromatin
Q6C3U2	GO:0000790	cellular_component	chromatin
Q6C407	GO:0000790	cellular_component	chromatin
Q6C469	GO:0000790	cellular_component	chromatin
Q6C4H0	GO:0000790	cellular_component	chromatin
Q6C4I6	GO:0000790	cellular_component	chromatin
Q6C4T6	GO:0000790	cellular_component	chromatin
Q6C553	GO:0000790	cellular_component	chromatin
Q6C5T6	GO:0000790	cellular_component	chromatin
Q6C7M1	GO:0000790	cellular_component	chromatin
Q6C7N8	GO:0000790	cellular_component	chromatin
Q6C7V4	GO:0000790	cellular_component	chromatin
Q6C842	GO:0000790	cellular_component	chromatin
Q6C851	GO:0000790	cellular_component	chromatin
Q6C8L5	GO:0000790	cellular_component	chromatin
P59680	GO:0061695	cellular_component	transferase complex transferring phosphorus-containing groups
Q6C0G0	GO:0061695	cellular_component	transferase complex transferring phosphorus-containing groups
Q6C3T1	GO:0061695	cellular_component	transferase complex transferring phosphorus-containing groups
Q6CER7	GO:0061695	cellular_component	transferase complex transferring phosphorus-containing groups
Q6CG51	GO:0061695	cellular_component	transferase complex transferring phosphorus-containing groups
Q6BZU1	GO:0070013	cellular_component	intracellular organelle lumen
Q6C068	GO:0070382	cellular_component	exocytic vesicle
Q6BZQ8	GO:0070603	cellular_component	SWI/SNF superfamily-type complex
Q6C3T3	GO:0070603	cellular_component	SWI/SNF superfamily-type complex
Q6C8C8	GO:0070603	cellular_component	SWI/SNF superfamily-type complex
Q6C982	GO:0070603	cellular_component	SWI/SNF superfamily-type complex
Q6C9M6	GO:0070603	cellular_component	SWI/SNF superfamily-type complex
Q6CA87	GO:0070603	cellular_component	SWI/SNF superfamily-type complex
Q6CAD9	GO:0070603	cellular_component	SWI/SNF superfamily-type complex
Q6CHS6	GO:0070603	cellular_component	SWI/SNF superfamily-type complex
Q6C630	GO:0070822	cellular_component	Sin3-type complex
Q6CC86	GO:0070822	cellular_component	Sin3-type complex
Q6CGP6	GO:0070822	cellular_component	Sin3-type complex
Q6C8P7	GO:0000790	cellular_component	chromatin
Q6C910	GO:0000790	cellular_component	chromatin
Q6CA84	GO:0000790	cellular_component	chromatin
Q6CAT8	GO:0000790	cellular_component	chromatin
Q6C1B1	GO:0070847	cellular_component	core mediator complex
Q6C265	GO:0070847	cellular_component	core mediator complex
Q6C8D1	GO:0070847	cellular_component	core mediator complex
Q6C9Q9	GO:0070847	cellular_component	core mediator complex
Q6CAY6	GO:0070847	cellular_component	core mediator complex
Q6CCB0	GO:0070847	cellular_component	core mediator complex
Q6C186	GO:0071011	cellular_component	precatalytic spliceosome
Q6C6B0	GO:0071011	cellular_component	precatalytic spliceosome
Q6C709	GO:0071011	cellular_component	precatalytic spliceosome
Q6C9Q5	GO:0071011	cellular_component	precatalytic spliceosome
Q6C9W1	GO:0071011	cellular_component	precatalytic spliceosome
Q6CBS4	GO:0071011	cellular_component	precatalytic spliceosome
Q6C007	GO:0071013	cellular_component	catalytic step 2 spliceosome
Q6C3L4	GO:0071013	cellular_component	catalytic step 2 spliceosome
Q6C9W1	GO:0071013	cellular_component	catalytic step 2 spliceosome
Q6CBR2	GO:0071013	cellular_component	catalytic step 2 spliceosome
Q6CBU5	GO:0071013	cellular_component	catalytic step 2 spliceosome
Q6CCN2	GO:0071013	cellular_component	catalytic step 2 spliceosome
Q6CGB0	GO:0071013	cellular_component	catalytic step 2 spliceosome
Q6C534	GO:0071014	cellular_component	post-mRNA release spliceosomal complex
B5FVE6	GO:0071162	cellular_component	CMG complex
Q6C2W5	GO:0071162	cellular_component	CMG complex
Q6C2Y9	GO:0071162	cellular_component	CMG complex
Q6C5E1	GO:0071162	cellular_component	CMG complex
Q6C5S2	GO:0071162	cellular_component	CMG complex
Q6C656	GO:0071162	cellular_component	CMG complex
Q6C675	GO:0071162	cellular_component	CMG complex
Q6CE34	GO:0071162	cellular_component	CMG complex
Q6CE56	GO:0071162	cellular_component	CMG complex
Q6CFJ2	GO:0071162	cellular_component	CMG complex
Q6CGB6	GO:0071162	cellular_component	CMG complex
Q6C3U2	GO:0071819	cellular_component	DUBm complex
Q6C4W7	GO:0071819	cellular_component	DUBm complex
Q6C5Y4	GO:0071819	cellular_component	DUBm complex
Q6CBZ6	GO:0071819	cellular_component	DUBm complex
Q6CD38	GO:0071819	cellular_component	DUBm complex
Q6CGZ9	GO:0071819	cellular_component	DUBm complex
Q6C9B5	GO:0071944	cellular_component	cell periphery
Q6C0A8	GO:0090575	cellular_component	RNA polymerase II transcription regulator complex
Q6C0S4	GO:0090575	cellular_component	RNA polymerase II transcription regulator complex
Q6C1G3	GO:0090575	cellular_component	RNA polymerase II transcription regulator complex
Q6C1J3	GO:0090575	cellular_component	RNA polymerase II transcription regulator complex
Q6C1Q3	GO:0090575	cellular_component	RNA polymerase II transcription regulator complex
Q6C1W7	GO:0090575	cellular_component	RNA polymerase II transcription regulator complex
Q6CC42	GO:0090575	cellular_component	RNA polymerase II transcription regulator complex
B5FVE6	GO:0097373	cellular_component	MCM core complex
Q6C0T3	GO:0097373	cellular_component	MCM core complex
Q6C1N4	GO:0097373	cellular_component	MCM core complex
Q6C2V4	GO:0097373	cellular_component	MCM core complex
Q6C2W1	GO:0097373	cellular_component	MCM core complex
Q6C2W5	GO:0097373	cellular_component	MCM core complex
Q6C2Y9	GO:0097373	cellular_component	MCM core complex
Q6C5E1	GO:0097373	cellular_component	MCM core complex
Q6C5R2	GO:0097373	cellular_component	MCM core complex
Q6C5S2	GO:0097373	cellular_component	MCM core complex
Q6C656	GO:0097373	cellular_component	MCM core complex
Q6C675	GO:0097373	cellular_component	MCM core complex
Q6C953	GO:0097373	cellular_component	MCM core complex
Q6CCG3	GO:0097373	cellular_component	MCM core complex
Q6CE34	GO:0097373	cellular_component	MCM core complex
Q6CE42	GO:0097373	cellular_component	MCM core complex
Q6CE56	GO:0097373	cellular_component	MCM core complex
Q6CE80	GO:0097373	cellular_component	MCM core complex
Q6CFJ2	GO:0097373	cellular_component	MCM core complex
Q6CFJ7	GO:0097373	cellular_component	MCM core complex
Q6CGB6	GO:0097373	cellular_component	MCM core complex
Q6CHE4	GO:0097373	cellular_component	MCM core complex
Q6CI63	GO:0097373	cellular_component	MCM core complex
Q6C9M2	GO:0097478	cellular_component	leaflet of membrane bilayer
Q6CBS3	GO:0097478	cellular_component	leaflet of membrane bilayer
Q6CD08	GO:0097478	cellular_component	leaflet of membrane bilayer
Q6CF74	GO:0097478	cellular_component	leaflet of membrane bilayer
Q6CHF1	GO:0097478	cellular_component	leaflet of membrane bilayer
Q6CD08	GO:0098562	cellular_component	cytoplasmic side of membrane
Q6CCJ8	GO:0098588	cellular_component	bounding membrane of organelle
Q6C370	GO:0098590	cellular_component	plasma membrane region
Q6C7C0	GO:0098590	cellular_component	plasma membrane region
Q6C7H5	GO:0098590	cellular_component	plasma membrane region
Q6C887	GO:0098590	cellular_component	plasma membrane region
Q6C963	GO:0098590	cellular_component	plasma membrane region
Q6CBW7	GO:0098590	cellular_component	plasma membrane region
Q6CDE2	GO:0098590	cellular_component	plasma membrane region
Q6CHV4	GO:0098590	cellular_component	plasma membrane region
B5RSM2	GO:0098796	cellular_component	membrane protein complex
F2Z612	GO:0098796	cellular_component	membrane protein complex
F2Z6C7	GO:0098796	cellular_component	membrane protein complex
Q6BZS7	GO:0098796	cellular_component	membrane protein complex
Q6C075	GO:0098796	cellular_component	membrane protein complex
Q6C1B4	GO:0098796	cellular_component	membrane protein complex
Q6C1K9	GO:0098796	cellular_component	membrane protein complex
Q6C2I0	GO:0098796	cellular_component	membrane protein complex
Q6C4J6	GO:0098796	cellular_component	membrane protein complex
Q6C4R5	GO:0098796	cellular_component	membrane protein complex
Q6C4V4	GO:0098796	cellular_component	membrane protein complex
Q6C5K0	GO:0098796	cellular_component	membrane protein complex
Q6C5L4	GO:0098796	cellular_component	membrane protein complex
Q6C5U6	GO:0098796	cellular_component	membrane protein complex
Q6C7J2	GO:0098796	cellular_component	membrane protein complex
Q6C807	GO:0098796	cellular_component	membrane protein complex
Q6C8N8	GO:0098796	cellular_component	membrane protein complex
Q6C8Q0	GO:0098796	cellular_component	membrane protein complex
Q6C9K2	GO:0098796	cellular_component	membrane protein complex
Q6C9K9	GO:0098796	cellular_component	membrane protein complex
Q6C9M2	GO:0098796	cellular_component	membrane protein complex
Q6CA06	GO:0098796	cellular_component	membrane protein complex
Q6CAA3	GO:0098796	cellular_component	membrane protein complex
Q6CAG4	GO:0098796	cellular_component	membrane protein complex
Q6CAG9	GO:0098796	cellular_component	membrane protein complex
Q6CAP9	GO:0098796	cellular_component	membrane protein complex
Q6CB03	GO:0098796	cellular_component	membrane protein complex
Q6CBS3	GO:0098796	cellular_component	membrane protein complex
Q6CCE3	GO:0098796	cellular_component	membrane protein complex
Q6CCS3	GO:0098796	cellular_component	membrane protein complex
Q6CD41	GO:0098796	cellular_component	membrane protein complex
Q6CDW2	GO:0098796	cellular_component	membrane protein complex
Q6CE72	GO:0098796	cellular_component	membrane protein complex
Q6CEC3	GO:0098796	cellular_component	membrane protein complex
Q6CEN8	GO:0098796	cellular_component	membrane protein complex
Q6CGI6	GO:0098796	cellular_component	membrane protein complex
Q6CGM8	GO:0098796	cellular_component	membrane protein complex
Q6CHD2	GO:0098796	cellular_component	membrane protein complex
Q6CHI3	GO:0098796	cellular_component	membrane protein complex
Q6CHM8	GO:0098796	cellular_component	membrane protein complex
Q6CHY3	GO:0098796	cellular_component	membrane protein complex
W0TYQ2	GO:0098796	cellular_component	membrane protein complex
Q6C9Y7	GO:0098797	cellular_component	plasma membrane protein complex
Q6CA15	GO:0098797	cellular_component	plasma membrane protein complex
Q6CBH9	GO:0098797	cellular_component	plasma membrane protein complex
Q6CHF1	GO:0098797	cellular_component	plasma membrane protein complex
B5FVG5	GO:0098798	cellular_component	mitochondrial protein-containing complex
Q6BZS7	GO:0098798	cellular_component	mitochondrial protein-containing complex
Q6CA05	GO:0098798	cellular_component	mitochondrial protein-containing complex
Q6CA06	GO:0098798	cellular_component	mitochondrial protein-containing complex
Q6CAA3	GO:0098798	cellular_component	mitochondrial protein-containing complex
Q6CAG4	GO:0098798	cellular_component	mitochondrial protein-containing complex
Q6CAP9	GO:0098798	cellular_component	mitochondrial protein-containing complex
Q6CCS3	GO:0098798	cellular_component	mitochondrial protein-containing complex
Q6CHM8	GO:0098798	cellular_component	mitochondrial protein-containing complex
Q6BZY4	GO:0098800	cellular_component	inner mitochondrial membrane protein complex
Q6C060	GO:0098800	cellular_component	inner mitochondrial membrane protein complex
Q6C066	GO:0098800	cellular_component	inner mitochondrial membrane protein complex
Q6C094	GO:0098800	cellular_component	inner mitochondrial membrane protein complex
Q6C0E2	GO:0098800	cellular_component	inner mitochondrial membrane protein complex
Q6C309	GO:0098800	cellular_component	inner mitochondrial membrane protein complex
Q6C6E6	GO:0098800	cellular_component	inner mitochondrial membrane protein complex
Q6C6R7	GO:0098800	cellular_component	inner mitochondrial membrane protein complex
Q6CCX2	GO:0098800	cellular_component	inner mitochondrial membrane protein complex
Q6CGZ0	GO:0098800	cellular_component	inner mitochondrial membrane protein complex
Q6CC42	GO:0000790	cellular_component	chromatin
Q6CC79	GO:0000790	cellular_component	chromatin
Q6CC99	GO:0000790	cellular_component	chromatin
Q6CCG3	GO:0000790	cellular_component	chromatin
Q6C1B4	GO:0099023	cellular_component	vesicle tethering complex
Q6C2J4	GO:0099023	cellular_component	vesicle tethering complex
Q6C2Y2	GO:0099023	cellular_component	vesicle tethering complex
Q6C4V4	GO:0099023	cellular_component	vesicle tethering complex
Q6C9H4	GO:0099023	cellular_component	vesicle tethering complex
Q6CB03	GO:0099023	cellular_component	vesicle tethering complex
Q6CBU8	GO:0099023	cellular_component	vesicle tethering complex
Q6CEC1	GO:0099023	cellular_component	vesicle tethering complex
Q6CGI6	GO:0099023	cellular_component	vesicle tethering complex
Q6CHY3	GO:0099023	cellular_component	vesicle tethering complex
Q6C963	GO:0099568	cellular_component	cytoplasmic region
Q6CFF1	GO:0099568	cellular_component	cytoplasmic region
Q6C983	GO:0101031	cellular_component	chaperone complex
Q6CCD8	GO:0101031	cellular_component	chaperone complex
Q6C1P6	GO:0110165	cellular_component	cellular anatomical entity
Q6C933	GO:0110165	cellular_component	cellular anatomical entity
Q6CGR5	GO:0110165	cellular_component	cellular anatomical entity
Q6CGS0	GO:0120114	cellular_component	Sm-like protein family complex
Q6C007	GO:0120115	cellular_component	Lsm2-8 complex
Q6C186	GO:0120115	cellular_component	Lsm2-8 complex
Q6C2A9	GO:0120115	cellular_component	Lsm2-8 complex
Q6C2F0	GO:0120115	cellular_component	Lsm2-8 complex
Q6C2M3	GO:0120115	cellular_component	Lsm2-8 complex
Q6C3L4	GO:0120115	cellular_component	Lsm2-8 complex
Q6C534	GO:0120115	cellular_component	Lsm2-8 complex
Q6C948	GO:0120115	cellular_component	Lsm2-8 complex
Q6CAN9	GO:0120115	cellular_component	Lsm2-8 complex
Q6CAR6	GO:0120115	cellular_component	Lsm2-8 complex
Q6CBE9	GO:0120115	cellular_component	Lsm2-8 complex
Q6CBU5	GO:0120115	cellular_component	Lsm2-8 complex
Q6CD42	GO:0120115	cellular_component	Lsm2-8 complex
Q6CE77	GO:0120115	cellular_component	Lsm2-8 complex
Q6CF19	GO:0120115	cellular_component	Lsm2-8 complex
Q6CF32	GO:0120115	cellular_component	Lsm2-8 complex
Q6CFM5	GO:0120115	cellular_component	Lsm2-8 complex
Q6CGB0	GO:0120115	cellular_component	Lsm2-8 complex
Q6CGF6	GO:0120115	cellular_component	Lsm2-8 complex
Q6C0Q9	GO:1902494	cellular_component	catalytic complex
Q6C0Y4	GO:1902494	cellular_component	catalytic complex
Q6C0Z9	GO:1902494	cellular_component	catalytic complex
Q6C1F3	GO:1902494	cellular_component	catalytic complex
Q6C4B8	GO:1902494	cellular_component	catalytic complex
Q6C4S9	GO:1902494	cellular_component	catalytic complex
Q6C4X4	GO:1902494	cellular_component	catalytic complex
Q6C568	GO:1902494	cellular_component	catalytic complex
Q6C609	GO:1902494	cellular_component	catalytic complex
Q6C642	GO:1902494	cellular_component	catalytic complex
Q6C9Y4	GO:1902494	cellular_component	catalytic complex
Q6CA35	GO:1902494	cellular_component	catalytic complex
Q6CA97	GO:1902494	cellular_component	catalytic complex
Q6CBW4	GO:1902494	cellular_component	catalytic complex
Q6CCV1	GO:1902494	cellular_component	catalytic complex
Q6CE77	GO:1902494	cellular_component	catalytic complex
Q6CFG1	GO:1902494	cellular_component	catalytic complex
Q6CFN4	GO:1902494	cellular_component	catalytic complex
Q6CGL6	GO:1902494	cellular_component	catalytic complex
Q6CHF1	GO:1902494	cellular_component	catalytic complex
Q6C9Y7	GO:1902495	cellular_component	transmembrane transporter complex
Q6CA15	GO:1902495	cellular_component	transmembrane transporter complex
Q6C0L6	GO:1902554	cellular_component	serine/threonine protein kinase complex
Q6C315	GO:1902554	cellular_component	serine/threonine protein kinase complex
Q6CFR0	GO:1902554	cellular_component	serine/threonine protein kinase complex
Q6C2X7	GO:1902911	cellular_component	protein kinase complex
B5RSM2	GO:1905368	cellular_component	peptidase complex
Q6C4R5	GO:1905368	cellular_component	peptidase complex
Q6CAG9	GO:1905368	cellular_component	peptidase complex
Q6C2I0	GO:1905369	cellular_component	endopeptidase complex
Q6C5L4	GO:1905369	cellular_component	endopeptidase complex
Q6CDW2	GO:1905369	cellular_component	endopeptidase complex
Q6CHI3	GO:1905369	cellular_component	endopeptidase complex
B5FVG5	GO:1990204	cellular_component	oxidoreductase complex
Q6BZQ3	GO:1990204	cellular_component	oxidoreductase complex
Q6C9Y7	GO:1990204	cellular_component	oxidoreductase complex
Q6CA15	GO:1990204	cellular_component	oxidoreductase complex
Q6CAF2	GO:1990204	cellular_component	oxidoreductase complex
Q6CGZ0	GO:1990204	cellular_component	oxidoreductase complex
Q6CHE0	GO:1990204	cellular_component	oxidoreductase complex
B5FVG5	GO:1990234	cellular_component	transferase complex
O74932	GO:1990234	cellular_component	transferase complex
Q6BZZ1	GO:1990234	cellular_component	transferase complex
Q6C0P9	GO:1990234	cellular_component	transferase complex
Q6C114	GO:1990234	cellular_component	transferase complex
Q6C1K9	GO:1990234	cellular_component	transferase complex
Q6C2P8	GO:1990234	cellular_component	transferase complex
Q6C3Z3	GO:1990234	cellular_component	transferase complex
Q6C4B4	GO:1990234	cellular_component	transferase complex
Q6C5A7	GO:1990234	cellular_component	transferase complex
Q6C5P1	GO:1990234	cellular_component	transferase complex
Q6C601	GO:1990234	cellular_component	transferase complex
Q6C6A0	GO:1990234	cellular_component	transferase complex
Q6C6I4	GO:1990234	cellular_component	transferase complex
Q6C705	GO:1990234	cellular_component	transferase complex
Q6C734	GO:1990234	cellular_component	transferase complex
Q6CCG2	GO:1990234	cellular_component	transferase complex
Q6CDI5	GO:1990234	cellular_component	transferase complex
Q6CE12	GO:1990234	cellular_component	transferase complex
Q6CEF2	GO:1990234	cellular_component	transferase complex
Q6CEN8	GO:1990234	cellular_component	transferase complex
Q6CF35	GO:1990234	cellular_component	transferase complex
Q6CH38	GO:1990234	cellular_component	transferase complex
Q6CH80	GO:1990234	cellular_component	transferase complex
Q6C6H9	GO:1990351	cellular_component	transporter complex
Q6C7N6	GO:1990351	cellular_component	transporter complex
Q6CA05	GO:1990351	cellular_component	transporter complex
Q6CCX4	GO:1990351	cellular_component	transporter complex
Q6CAT0	GO:1990391	cellular_component	DNA repair complex
F2Z620	GO:1990904	cellular_component	ribonucleoprotein complex
P41922	GO:1990904	cellular_component	ribonucleoprotein complex
Q6C0K0	GO:1990904	cellular_component	ribonucleoprotein complex
Q6C161	GO:1990904	cellular_component	ribonucleoprotein complex
Q6C2H0	GO:1990904	cellular_component	ribonucleoprotein complex
Q6C957	GO:1990904	cellular_component	ribonucleoprotein complex
Q6CBG8	GO:1990904	cellular_component	ribonucleoprotein complex
Q6CGI9	GO:1990904	cellular_component	ribonucleoprotein complex
Q6C1F3	GO:0000015	cellular_component	phosphopyruvate hydratase complex
Q6C7S4	GO:0000110	cellular_component	nucleotide-excision repair factor 1 complex
Q6CDP9	GO:0000110	cellular_component	nucleotide-excision repair factor 1 complex
Q6C9S4	GO:0000111	cellular_component	nucleotide-excision repair factor 2 complex
Q6CEZ1	GO:0000112	cellular_component	nucleotide-excision repair factor 3 complex
F2Z640	GO:0000118	cellular_component	histone deacetylase complex
Q6C130	GO:0000118	cellular_component	histone deacetylase complex
Q6C237	GO:0000118	cellular_component	histone deacetylase complex
Q6C4X6	GO:0000118	cellular_component	histone deacetylase complex
Q6CCW1	GO:0000118	cellular_component	histone deacetylase complex
Q6CDY4	GO:0000118	cellular_component	histone deacetylase complex
Q6C9M9	GO:0000123	cellular_component	histone acetyltransferase complex
B5RSM1	GO:0000124	cellular_component	SAGA complex
Q6C3U2	GO:0000124	cellular_component	SAGA complex
Q6C3V6	GO:0000124	cellular_component	SAGA complex
Q6C4T6	GO:0000124	cellular_component	SAGA complex
Q6C4W7	GO:0000124	cellular_component	SAGA complex
Q6C533	GO:0000124	cellular_component	SAGA complex
Q6C5Y4	GO:0000124	cellular_component	SAGA complex
Q6CBZ6	GO:0000124	cellular_component	SAGA complex
Q6CCZ2	GO:0000124	cellular_component	SAGA complex
Q6CD38	GO:0000124	cellular_component	SAGA complex
Q6CD69	GO:0000124	cellular_component	SAGA complex
Q6CDB3	GO:0000124	cellular_component	SAGA complex
Q6CGZ9	GO:0000124	cellular_component	SAGA complex
Q6C4S8	GO:0000126	cellular_component	transcription factor TFIIIB complex
Q6C5B9	GO:0000126	cellular_component	transcription factor TFIIIB complex
Q6C5W2	GO:0000127	cellular_component	transcription factor TFIIIC complex
Q6C759	GO:0000127	cellular_component	transcription factor TFIIIC complex
Q6CB35	GO:0000127	cellular_component	transcription factor TFIIIC complex
Q6CBK0	GO:0000127	cellular_component	transcription factor TFIIIC complex
Q6CG65	GO:0000127	cellular_component	transcription factor TFIIIC complex
Q6C1F8	GO:0000131	cellular_component	incipient cellular bud site
F2Z612	GO:0000136	cellular_component	mannan polymerase complex
F2Z6C7	GO:0000136	cellular_component	mannan polymerase complex
Q6C1C8	GO:0000136	cellular_component	mannan polymerase complex
Q6CD41	GO:0000136	cellular_component	mannan polymerase complex
Q6CEV8	GO:0000136	cellular_component	mannan polymerase complex
Q6CFG5	GO:0000137	cellular_component	Golgi cis cisterna
Q6C5S1	GO:0000138	cellular_component	Golgi trans cisterna
O43108	GO:0000139	cellular_component	Golgi membrane
P45816	GO:0000139	cellular_component	Golgi membrane
Q6BZQ6	GO:0000139	cellular_component	Golgi membrane
Q6BZX5	GO:0000139	cellular_component	Golgi membrane
Q6BZZ5	GO:0000139	cellular_component	Golgi membrane
Q6C0M0	GO:0000139	cellular_component	Golgi membrane
Q6C157	GO:0000139	cellular_component	Golgi membrane
Q6C1C8	GO:0000139	cellular_component	Golgi membrane
Q6C1G5	GO:0000139	cellular_component	Golgi membrane
Q6C1H4	GO:0000139	cellular_component	Golgi membrane
Q6C1U7	GO:0000139	cellular_component	Golgi membrane
Q6C2F5	GO:0000139	cellular_component	Golgi membrane
Q6C2N7	GO:0000139	cellular_component	Golgi membrane
Q6C2S9	GO:0000139	cellular_component	Golgi membrane
Q6C2T4	GO:0000139	cellular_component	Golgi membrane
Q6C314	GO:0000139	cellular_component	Golgi membrane
Q6C359	GO:0000139	cellular_component	Golgi membrane
Q6C3S2	GO:0000139	cellular_component	Golgi membrane
Q6C414	GO:0000139	cellular_component	Golgi membrane
Q6C434	GO:0000139	cellular_component	Golgi membrane
Q6C465	GO:0000139	cellular_component	Golgi membrane
Q6C503	GO:0000139	cellular_component	Golgi membrane
Q6C520	GO:0000139	cellular_component	Golgi membrane
[truncated: 90,672 more rows]

## Sheet: Table S3. All PSs
Name	Genes (tot)	Genes (up)	Genes (down)	p adj (dist.dir.dn)	p adj (dist.dir.up)	p (dist.dir.dn)	p (dist.dir.up)
GO:0006081, P, cellular aldehyde metabolic process	3	1	2	0.80313	1	0.22918	0.77092
GO:0016620, F, oxidoreductase activity acting on the aldehyde or oxo group of donors NAD or NADP as acceptor	16	8	8	0.99435	1	0.54095	0.45915
GO:0005506, F, iron ion binding	27	12	15	0.79118	1	0.22178	0.77832
GO:0016712, F, oxidoreductase activity acting on paired donors with incorporation or reduction of molecular oxygen reduced flavin or flavoprotein as one donor and incorporation of one atom of oxygen	8	4	4	0.92699	1	0.41436	0.58574
GO:0020037, F, heme binding	29	17	12	1	0.84012	0.80132	0.19878
GO:0004806, F, triglyceride lipase activity	8	5	3	1	0.78978	0.83592	0.16418
GO:0016042, P, lipid catabolic process	11	6	5	1	0.975	0.61844	0.38166
GO:0008138, F, protein tyrosine/serine/threonine phosphatase activity	5	0	5	0.31624	1	0.016598	0.9835
GO:0051301, P, cell division	67	16	51	0.018177	1	9.999e-05	1
GO:0008081, F, phosphoric diester hydrolase activity	12	4	8	0.65713	1	0.10769	0.89241
GO:0005244, F, voltage-gated ion channel activity	5	3	2	1	0.91461	0.72613	0.27397
GO:0006813, P, potassium ion transport	3	2	1	1	0.92221	0.70693	0.29317
GO:0034765, P, regulation of ion transmembrane transport	1	1	0	1	0.90266	0.73483	0.26577
GO:0046873, F, metal ion transmembrane transporter activity	11	5	6	0.88333	1	0.31837	0.68173
GO:0004721, F, phosphoprotein phosphatase activity	33	10	23	0.1931	1	0.0053995	0.9947
GO:0019829, F, ATPase-coupled cation transmembrane transporter activity	3	2	1	1	0.97096	0.63634	0.36376
GO:0005044, F, scavenger receptor activity	1	1	0	1	0.92626	0.70563	0.29467
GO:0003678, F, DNA helicase activity	17	4	13	0.36461	1	0.022898	0.9772
GO:0003688, F, DNA replication origin binding	17	3	14	0.096946	1	0.0015998	0.9985
GO:0006270, P, DNA replication initiation	17	4	13	0.24145	1	0.0086991	0.9914
GO:0006334, P, nucleosome assembly	11	3	8	0.40594	1	0.030797	0.9693
GO:0006337, P, nucleosome disassembly	3	0	3	0.3141	1	0.015398	0.9847
GO:0016573, P, histone acetylation	25	7	18	0.35927	1	0.020598	0.9795
GO:0042393, F, histone binding	30	4	26	0.018177	1	9.999e-05	1
GO:0006457, P, protein folding	72	53	19	1	0.0094838	1	9.999e-05
GO:0051082, F, unfolded protein binding	54	44	10	1	0.0094838	1	9.999e-05
GO:0010181, F, FMN binding	22	15	7	1	0.59799	0.93171	0.068393
GO:0004190, F, aspartic-type endopeptidase activity	10	4	6	0.88951	1	0.32767	0.67243
GO:0007062, P, sister chromatid cohesion	9	0	9	0.087251	1	0.0012999	0.9988
GO:0000272, P, polysaccharide catabolic process	2	2	0	1	0.85569	0.78652	0.21358
GO:0004568, F, chitinase activity	1	1	0	0.99067	1	0.51725	0.48305
GO:0006032, P, chitin catabolic process	1	1	0	0.99067	1	0.51725	0.48305
GO:0006511, P, ubiquitin-dependent protein catabolic process	65	32	33	1	0.96866	0.64244	0.35766
GO:0031625, F, ubiquitin protein ligase binding	16	11	5	1	0.59799	0.93241	0.067693
GO:0000055, P, ribosomal large subunit export from nucleus	11	9	2	1	0.20913	0.9908	0.0092991
GO:0000056, P, ribosomal small subunit export from nucleus	8	5	3	1	0.78291	0.84022	0.15988
GO:0017056, F, structural constituent of nuclear pore	21	5	16	0.12615	1	0.0023998	0.9977
GO:0051028, P, mRNA transport	20	9	11	0.79203	1	0.22238	0.77772
GO:0008519, F, ammonium transmembrane transporter activity	3	0	3	0.064631	1	0.00079992	0.9993
GO:0006260, P, DNA replication	53	7	46	0.018177	1	9.999e-05	1
GO:0004430, F, 1-phosphatidylinositol 4-kinase activity	4	2	2	1	0.96866	0.65273	0.34737
GO:0016813, F, hydrolase activity acting on carbon-nitrogen (but not peptide) bonds in linear amidines	2	2	0	1	0.0094838	1	9.999e-05
GO:0003848, F, 2-amino-4-hydroxy-6-hydroxymethyldihydropteridine diphosphokinase activity	1	1	0	1	0.647	0.91731	0.083192
GO:0004150, F, dihydroneopterin aldolase activity	1	1	0	1	0.647	0.91731	0.083192
GO:0004156, F, dihydropteroate synthase activity	1	1	0	1	0.647	0.91731	0.083192
GO:0046654, P, tetrahydrofolate biosynthetic process	4	2	2	0.9945	1	0.54335	0.45675
GO:0046656, P, folic acid biosynthetic process	2	2	0	1	0.54657	0.94571	0.054395
GO:0008121, F, ubiquinol-cytochrome-c reductase activity	3	2	1	0.94684	1	0.44836	0.55174
GO:0051537, F, 2 iron 2 sulfur cluster binding	13	6	7	0.85	1	0.26777	0.73233
GO:0005247, F, voltage-gated chloride channel activity	3	1	2	0.89079	1	0.35686	0.64324
GO:0046982, F, protein heterodimerization activity	23	3	20	0.018177	1	9.999e-05	1
GO:0003779, F, actin binding	27	10	17	0.40136	1	0.029897	0.9702
GO:0030041, P, actin filament polymerization	14	7	7	0.92699	1	0.41386	0.58624
GO:0034314, P, Arp2/3 complex-mediated actin nucleation	9	5	4	0.95702	1	0.46595	0.53415
GO:0007059, P, chromosome segregation	56	11	45	0.018177	1	9.999e-05	1
GO:0051382, P, kinetochore assembly	6	1	5	0.28713	1	0.012899	0.9872
GO:0005516, F, calmodulin binding	11	3	8	0.78928	1	0.21998	0.78012
GO:0033192, F, calmodulin-dependent protein phosphatase activity	2	0	2	0.86024	1	0.28647	0.71363
GO:0097720, P, calcineurin-mediated signaling	2	0	2	0.86024	1	0.28647	0.71363
GO:0007033, P, vacuole organization	10	3	7	0.46726	1	0.043696	0.9564
GO:0004402, F, histone acetyltransferase activity	13	2	11	0.19464	1	0.0057994	0.9943
GO:0003743, F, translation initiation factor activity	50	37	13	1	0.0094838	1	9.999e-05
GO:0003924, F, GTPase activity	100	43	57	0.59044	1	0.082492	0.91761
GO:0005525, F, GTP binding	99	49	50	0.95658	1	0.46285	0.53725
GO:0004386, F, helicase activity	63	38	25	1	0.37194	0.9737	0.026397
GO:0032366, P, intracellular sterol transport	3	1	2	0.72615	1	0.15248	0.84762
GO:0005381, F, iron ion transmembrane transporter activity	9	3	6	0.8915	1	0.36956	0.63054
GO:0007020, P, microtubule nucleation	5	1	4	0.35927	1	0.020998	0.9791
GO:0043015, F, gamma-tubulin binding	3	0	3	0.19427	1	0.0056994	0.9944
GO:0033617, P, mitochondrial cytochrome c oxidase assembly	13	12	1	1	0.017108	0.9999	0.00019998
GO:0004252, F, serine-type endopeptidase activity	15	7	8	0.99165	1	0.52665	0.47345
GO:0006541, P, glutamine metabolic process	16	11	5	1	0.45443	0.9601	0.039996
GO:0046820, F, 4-amino-4-deoxychorismate synthase activity	1	1	0	1	0.88013	0.76952	0.23098
GO:0006396, P, RNA processing	36	23	13	1	0.27104	0.9855	0.014599
GO:0004709, F, MAP kinase kinase kinase activity	1	0	1	0.70271	1	0.13439	0.86591
GO:0051403, P, stress-activated MAPK cascade	3	0	3	0.64232	1	0.10379	0.89631
GO:0016627, F, oxidoreductase activity acting on the CH-CH group of donors	19	9	10	0.98172	1	0.49855	0.50155
GO:0004523, F, RNA-DNA hybrid ribonuclease activity	7	1	6	0.46468	1	0.041496	0.9586
GO:0000387, P, spliceosomal snRNP assembly	9	3	6	0.61769	1	0.090891	0.90921
GO:0000750, P, pheromone-dependent signal transduction involved in conjugation with cellular fusion	5	1	4	0.66718	1	0.11469	0.88541
GO:0007186, P, G protein-coupled receptor signaling pathway	4	2	2	0.97973	1	0.48865	0.51145
GO:0031681, F, G-protein beta-subunit binding	2	1	1	0.92699	1	0.41256	0.58754
GO:0042626, F, ATPase-coupled transmembrane transporter activity	23	7	16	0.35975	1	0.021898	0.9782
GO:0000287, F, magnesium ion binding	45	28	17	1	0.42909	0.9642	0.035896
GO:0004499, F, N N-dimethylaniline monooxygenase activity	4	3	1	1	0.73104	0.88641	0.11369
GO:0050660, F, flavin adenine dinucleotide binding	41	24	17	1	0.64224	0.91821	0.081892
GO:0050661, F, NADP binding	19	12	7	1	0.69062	0.90491	0.09519
GO:0006897, P, endocytosis	50	23	27	0.7305	1	0.17808	0.82202
GO:0030674, F, protein-macromolecule adaptor activity	48	18	30	0.43977	1	0.037596	0.9625
GO:0042802, F, identical protein binding	28	13	15	0.847	1	0.26507	0.73503
GO:0043130, F, ubiquitin binding	22	10	12	0.97468	1	0.48365	0.51645
GO:0016538, F, cyclin-dependent protein serine/threonine kinase regulator activity	9	6	3	1	0.82424	0.81402	0.18608
GO:0005094, F, Rho GDP-dissociation inhibitor activity	2	2	0	1	0.43154	0.9635	0.036596
GO:0000030, F, mannosyltransferase activity	19	4	15	0.14678	1	0.0033997	0.9967
GO:0006486, P, protein glycosylation	26	11	15	0.80904	1	0.23198	0.76812
GO:0008152, P, metabolic process	38	19	19	0.97435	1	0.48195	0.51815
GO:0052861, F, glucan endo-1 3-beta-glucanase activity C-3 substituted reducing group	2	0	2	0.12682	1	0.0024998	0.9976
GO:0052862, F, glucan endo-1 4-beta-glucanase activity C-3 substituted reducing group	2	0	2	0.12682	1	0.0024998	0.9976
GO:0030497, P, fatty acid elongation	1	0	1	0.89079	1	0.36436	0.63634
GO:0045703, F, ketoreductase activity	1	0	1	0.89079	1	0.36436	0.63634
GO:0102339, F, 3-oxo-arachidoyl-CoA reductase activity	1	0	1	0.89079	1	0.36436	0.63634
GO:0102340, F, 3-oxo-behenoyl-CoA reductase activity	1	0	1	0.89079	1	0.36436	0.63634
GO:0102341, F, 3-oxo-lignoceroyl-CoA reductase activity	1	0	1	0.89079	1	0.36436	0.63634
GO:0102342, F, 3-oxo-cerotoyl-CoA reductase activity	1	0	1	0.89079	1	0.36436	0.63634
GO:0008941, F, nitric oxide dioxygenase activity	2	1	1	1	0.90216	0.73543	0.26467
GO:0019825, F, oxygen binding	2	1	1	1	0.90216	0.73543	0.26467
GO:0051409, P, response to nitrosative stress	2	1	1	1	0.90216	0.73543	0.26467
GO:0071949, F, FAD binding	18	10	8	1	0.80188	0.82682	0.17328
GO:0003887, F, DNA-directed DNA polymerase activity	9	2	7	0.55455	1	0.073493	0.92661
GO:0051539, F, 4 iron 4 sulfur cluster binding	29	12	17	0.85434	1	0.26987	0.73023
GO:0003697, F, single-stranded DNA binding	29	12	17	0.52974	1	0.058794	0.94131
GO:0006301, P, postreplication repair	5	2	3	0.73283	1	0.18038	0.81972
GO:0006513, P, protein monoubiquitination	4	4	0	1	0.75123	0.87261	0.12749
GO:0061630, F, ubiquitin protein ligase activity	36	16	20	0.8773	1	0.30997	0.69013
GO:0008483, F, transaminase activity	22	14	8	1	0.41513	0.9672	0.032897
GO:0030170, F, pyridoxal phosphate binding	40	27	13	1	0.11129	0.9976	0.0024998
GO:0004114, F, 3' 5'-cyclic-nucleotide phosphodiesterase activity	1	1	0	0.99266	1	0.52855	0.47195
GO:0004362, F, glutathione-disulfide reductase activity	4	2	2	0.98172	1	0.49375	0.50635
GO:0006749, P, glutathione metabolic process	15	7	8	0.95065	1	0.45625	0.54385
GO:0045454, P, cell redox homeostasis	21	13	8	1	0.87486	0.77662	0.22348
GO:0008478, F, pyridoxal kinase activity	1	0	1	0.76383	1	0.19948	0.80092
GO:0009443, P, pyridoxal 5'-phosphate salvage	1	0	1	0.76383	1	0.19948	0.80092
GO:0006298, P, mismatch repair	10	1	9	0.056903	1	0.00059994	0.9995
GO:0030983, F, mismatched DNA binding	5	1	4	0.46468	1	0.041996	0.9581
GO:0009228, P, thiamine biosynthetic process	2	1	1	0.93452	1	0.42426	0.57584
GO:0016763, F, transferase activity transferring pentosyl groups	12	8	4	1	0.54013	0.94811	0.051995
GO:0009966, P, regulation of signal transduction	3	3	0	1	0.68817	0.90651	0.093591
GO:0004375, F, glycine dehydrogenase (decarboxylating) activity	2	2	0	1	0.88196	0.76402	0.23608
GO:0006546, P, glycine catabolic process	3	3	0	1	0.75587	0.87081	0.12929
GO:0051998, F, protein carboxyl O-methyltransferase activity	1	1	0	1	0.38947	0.9718	0.028297
GO:0016279, F, protein-lysine N-methyltransferase activity	10	5	5	1	0.73104	0.88291	0.11719
GO:0018013, P, N-terminal peptidyl-glycine methylation	1	1	0	1	0.7637	0.85031	0.15028
GO:0018027, P, peptidyl-lysine dimethylation	2	1	1	1	0.87906	0.77222	0.22788
GO:0071885, F, N-terminal protein N-methyltransferase activity	2	2	0	1	0.79739	0.83002	0.17008
GO:0004222, F, metalloendopeptidase activity	18	12	6	1	0.57306	0.94071	0.059394
GO:0006627, P, protein processing involved in protein targeting to mitochondrion	4	1	3	0.89098	1	0.36596	0.63414
GO:0046933, F, proton-transporting ATP synthase activity rotational mechanism	9	3	6	0.7154	1	0.13899	0.86111
GO:0046961, F, proton-transporting ATPase activity rotational mechanism	14	4	10	0.40168	1	0.030197	0.9699
GO:0004672, F, protein kinase activity	85	23	62	0.018177	1	9.999e-05	1
GO:0008374, F, O-acyltransferase activity	14	6	8	1	0.9817	0.59914	0.40096
GO:0044255, P, cellular lipid metabolic process	12	10	2	1	0.10179	0.998	0.0020998
GO:0008080, F, N-acetyltransferase activity	21	11	10	1	0.96866	0.65083	0.34927
GO:0003934, F, GTP cyclohydrolase I activity	1	0	1	0.86024	1	0.28747	0.71263
GO:0035998, P, 7 8-dihydroneopterin 3'-triphosphate biosynthetic process	1	0	1	0.86024	1	0.28747	0.71263
GO:0005085, F, guanyl-nucleotide exchange factor activity	28	10	18	0.47927	1	0.045695	0.9544
GO:0004176, F, ATP-dependent peptidase activity	6	5	1	1	0.30588	0.9818	0.018298
GO:0071788, P, endoplasmic reticulum tubular network maintenance	1	0	1	0.53448	1	0.060394	0.94021
GO:1903373, P, positive regulation of endoplasmic reticulum tubular network organization	1	0	1	0.53448	1	0.060394	0.94021
GO:0000981, F, DNA-binding transcription factor activity RNA polymerase II-specific	63	20	43	0.018177	1	9.999e-05	1
GO:0006351, P, transcription DNA-templated	88	25	63	0.031161	1	0.00019998	0.9999
GO:0000723, P, telomere maintenance	13	4	9	0.7862	1	0.21638	0.78372
GO:0006281, P, DNA repair	86	17	69	0.018177	1	9.999e-05	1
GO:0006310, P, DNA recombination	20	5	15	0.39413	1	0.026397	0.9737
GO:0000724, P, double-strand break repair via homologous recombination	16	2	14	0.088516	1	0.0013999	0.9987
GO:0019789, F, SUMO transferase activity	1	0	1	0.57653	1	0.078492	0.92181
GO:0003724, F, RNA helicase activity	29	25	4	1	0.017108	0.9999	0.00019998
GO:0006401, P, RNA catabolic process	27	14	13	0.99266	1	0.53295	0.46715
GO:0003777, F, microtubule motor activity	8	2	6	0.61593	1	0.090091	0.91001
GO:0007018, P, microtubule-based movement	9	2	7	0.53989	1	0.062794	0.93731
GO:0008017, F, microtubule binding	21	6	15	0.31866	1	0.016798	0.9833
GO:0008863, F, formate dehydrogenase (NAD+) activity	2	2	0	1	0.41013	0.9687	0.031397
GO:0016616, F, oxidoreductase activity acting on the CH-OH group of donors NAD or NADP as acceptor	49	34	15	1	0.037608	0.9996	0.00049995
GO:0042183, P, formate catabolic process	2	2	0	1	0.41013	0.9687	0.031397
GO:0051287, F, NAD binding	21	13	8	1	0.77264	0.84462	0.15548
GO:0003899, F, DNA-directed 5'-3' RNA polymerase activity	28	15	13	1	0.87943	0.77112	0.22898
GO:0031144, P, proteasome localization	1	0	1	0.98202	1	0.50305	0.49715
GO:0071630, P, nuclear protein quality control by the ubiquitin-proteasome system	3	3	0	1	0.063226	0.9991	0.0009999
GO:0016788, F, hydrolase activity acting on ester bonds	11	1	10	0.23822	1	0.0082992	0.9918
GO:0008033, P, tRNA processing	40	28	12	1	0.05949	0.9992	0.00089991
GO:0000339, F, RNA cap binding	7	5	2	1	0.84519	0.79592	0.20418
GO:0045292, P, mRNA cis splicing via spliceosome	13	9	4	1	0.71945	0.89341	0.10669
GO:0006914, P, autophagy	47	14	33	0.073942	1	0.0009999	0.9991
GO:0008234, F, cysteine-type peptidase activity	17	6	11	0.81073	1	0.23618	0.76392
GO:0008962, F, phosphatidylglycerophosphatase activity	1	1	0	1	0.98512	0.59304	0.40726
GO:0004066, F, asparagine synthase (glutamine-hydrolyzing) activity	1	1	0	1	0.74933	0.87561	0.12469
GO:0006529, P, asparagine biosynthetic process	1	1	0	1	0.74933	0.87561	0.12469
GO:0003682, F, chromatin binding	39	4	35	0.018177	1	9.999e-05	1
GO:0010468, P, regulation of gene expression	14	2	12	0.093484	1	0.0014999	0.9986
GO:0004540, F, ribonuclease activity	9	7	2	1	0.73104	0.88281	0.11729
GO:0016407, F, acetyltransferase activity	10	5	5	1	0.96866	0.64564	0.35446
GO:0005315, F, inorganic phosphate transmembrane transporter activity	4	3	1	1	0.88501	0.74603	0.25407
GO:0006817, P, phosphate ion transport	4	3	1	1	0.74933	0.87601	0.12409
GO:0016560, P, protein import into peroxisome matrix docking	4	2	2	0.98083	1	0.49225	0.50785
GO:0016570, P, histone modification	4	0	4	0.45463	1	0.039496	0.9606
GO:0007064, P, mitotic sister chromatid cohesion	10	3	7	0.43626	1	0.036896	0.9632
GO:0019284, P, L-methionine salvage from S-adenosylmethionine	3	2	1	1	0.93611	0.69693	0.30317
GO:0019509, P, L-methionine salvage from methylthioadenosine	5	4	1	1	0.71945	0.89351	0.10659
GO:0046523, F, S-methyl-5-thioribose-1-phosphate isomerase activity	1	1	0	1	0.88501	0.74993	0.25057
GO:0006406, P, mRNA export from nucleus	17	6	11	0.72615	1	0.15248	0.84762
GO:0005507, F, copper ion binding	15	9	6	1	0.975	0.61854	0.38156
GO:0008131, F, primary amine oxidase activity	2	1	1	1	0.92025	0.71043	0.28967
GO:0009308, P, amine metabolic process	2	1	1	1	0.92025	0.71043	0.28967
GO:0048038, F, quinone binding	4	1	3	0.83784	1	0.24858	0.75152
GO:0000956, P, nuclear-transcribed mRNA catabolic process	15	7	8	0.89079	1	0.35276	0.64734
GO:0035091, F, phosphatidylinositol binding	19	6	13	0.23445	1	0.0076992	0.9924
GO:0005347, F, ATP transmembrane transporter activity	21	14	7	1	0.37194	0.9737	0.026397
GO:0008559, F, ABC-type xenobiotic transporter activity	2	1	1	0.91979	1	0.40266	0.59744
GO:0032051, F, clathrin light chain binding	2	1	1	0.8773	1	0.31097	0.68913
GO:0000278, P, mitotic cell cycle	98	19	79	0.018177	1	9.999e-05	1
GO:0004767, F, sphingomyelin phosphodiesterase activity	1	0	1	0.80964	1	0.23288	0.76762
GO:0016798, F, hydrolase activity acting on glycosyl bonds	37	10	27	0.14678	1	0.0033997	0.9967
GO:0006490, P, oligosaccharide-lipid intermediate biosynthetic process	3	2	1	1	0.94136	0.67903	0.32107
GO:0046856, P, phosphatidylinositol dephosphorylation	7	3	4	0.88951	1	0.32737	0.67273
GO:0003755, F, peptidyl-prolyl cis-trans isomerase activity	16	11	5	1	0.59799	0.93221	0.067893
GO:0000183, P, rDNA heterochromatin assembly	4	1	3	0.7154	1	0.14029	0.85981
GO:0009055, F, electron transfer activity	27	14	13	0.95065	1	0.45515	0.54495
GO:0031204, P, posttranslational protein targeting to membrane translocation	6	2	4	0.87509	1	0.30527	0.69483
GO:0000028, P, ribosomal small subunit assembly	13	13	0	1	0.0094838	1	9.999e-05
GO:0052689, F, carboxylic ester hydrolase activity	12	6	6	0.98172	1	0.49625	0.50385
GO:0004497, F, monooxygenase activity	15	8	7	0.89079	1	0.34317	0.65693
GO:0016126, P, sterol biosynthetic process	17	8	9	0.84661	1	0.26407	0.73603
GO:0016705, F, oxidoreductase activity acting on paired donors with incorporation or reduction of molecular oxygen	18	8	10	0.64232	1	0.10249	0.89761
GO:0004519, F, endonuclease activity	15	10	5	1	0.65361	0.91561	0.084492
GO:0016757, F, transferase activity transferring glycosyl groups	64	26	38	0.64148	1	0.09939	0.90071
GO:0004134, F, 4-alpha-glucanotransferase activity	1	0	1	0.84661	1	0.26457	0.73593
GO:0004135, F, amylo-alpha-1 6-glucosidase activity	1	0	1	0.84661	1	0.26457	0.73593
GO:0005978, P, glycogen biosynthetic process	7	4	3	1	0.99166	0.57504	0.42506
GO:0005980, P, glycogen catabolic process	2	0	2	0.54121	1	0.066493	0.93361
GO:0102500, F, beta-maltose 4-alpha-glucanotransferase activity	1	0	1	0.84661	1	0.26457	0.73593
GO:0004842, F, ubiquitin-protein transferase activity	31	15	16	0.95065	1	0.45385	0.54625
GO:0006465, P, signal peptide processing	4	2	2	0.91979	1	0.40156	0.59854
GO:0006865, P, amino acid transport	14	8	6	1	0.99166	0.57964	0.42046
GO:0000398, P, mRNA splicing via spliceosome	69	23	46	0.067695	1	0.00089991	0.9992
GO:0000083, P, regulation of transcription involved in G1/S transition of mitotic cell cycle	7	1	6	0.38968	1	0.025097	0.975
GO:0004349, F, glutamate 5-kinase activity	1	0	1	0.72723	1	0.15448	0.84562
GO:0006561, P, proline biosynthetic process	3	1	2	0.85434	1	0.27197	0.72813
GO:0017183, P, peptidyl-diphthamide biosynthetic process from peptidyl-histidine	4	4	0	1	0.4511	0.9606	0.039496
GO:0004601, F, peroxidase activity	11	10	1	1	0.12526	0.9972	0.0028997
GO:0051920, F, peroxiredoxin activity	3	3	0	1	0.49321	0.9542	0.045895
GO:0005975, P, carbohydrate metabolic process	100	48	52	0.93075	1	0.42026	0.57984
GO:0006811, P, ion transport	53	23	30	0.57899	1	0.079092	0.92101
GO:0055072, P, iron ion homeostasis	5	4	1	1	0.99166	0.57604	0.42406
GO:0006482, P, protein demethylation	1	1	0	1	0.81311	0.82112	0.17928
GO:0051723, F, protein methylesterase activity	1	1	0	1	0.81311	0.82112	0.17928
GO:0003952, F, NAD+ synthase (glutamine-hydrolyzing) activity	1	1	0	1	0.93492	0.69763	0.30257
GO:0004359, F, glutaminase activity	3	2	1	1	0.81298	0.82172	0.17838
GO:0009435, P, NAD biosynthetic process	6	5	1	1	0.37354	0.9733	0.026797
GO:0008496, F, mannan endo-1 6-alpha-mannosidase activity	2	0	2	0.8051	1	0.23038	0.76972
GO:0016052, P, carbohydrate catabolic process	9	3	6	0.86903	1	0.29917	0.70093
GO:0000340, F, RNA 7-methylguanosine cap binding	4	2	2	0.88582	1	0.31957	0.68053
GO:0003729, F, mRNA binding	78	42	36	1	0.91677	0.72253	0.27757
GO:0004113, F, 2' 3'-cyclic-nucleotide 3'-phosphodiesterase activity	2	2	0	1	0.87486	0.77712	0.22298
GO:0006364, P, rRNA processing	86	76	10	1	0.0094838	1	9.999e-05
GO:0034511, F, U3 snoRNA binding	7	7	0	1	0.0094838	1	9.999e-05
GO:0005509, F, calcium ion binding	29	10	19	0.67231	1	0.12169	0.87841
GO:0006120, P, mitochondrial electron transport NADH to ubiquinone	6	3	3	0.87678	1	0.30667	0.69343
GO:0007030, P, Golgi organization	15	7	8	0.91575	1	0.39796	0.60214
GO:0008380, P, RNA splicing	37	14	23	0.53673	1	0.060894	0.93921
GO:0003700, F, DNA-binding transcription factor activity	78	21	57	0.018177	1	9.999e-05	1
GO:0008420, F, RNA polymerase II CTD heptapeptide repeat phosphatase activity	3	1	2	0.7305	1	0.17828	0.82182
GO:0043175, F, RNA polymerase core enzyme binding	3	1	2	0.98172	1	0.49525	0.50485
GO:0070940, P, dephosphorylation of RNA polymerase II C-terminal domain	4	1	3	0.57305	1	0.077492	0.92261
GO:0008536, F, small GTPase binding	14	11	3	1	0.31861	0.9806	0.019498
GO:0004514, F, nicotinate-nucleotide diphosphorylase (carboxylating) activity	2	1	1	1	0.93616	0.69313	0.30697
GO:0004516, F, nicotinate phosphoribosyltransferase activity	1	0	1	0.9198	1	0.40456	0.59564
GO:0006417, P, regulation of translation	19	14	5	1	0.29026	0.9834	0.016698
GO:0006383, P, transcription by RNA polymerase III	13	6	7	0.84191	1	0.25537	0.74473
GO:0008410, F, CoA-transferase activity	3	2	1	1	0.975	0.62024	0.37986
GO:0008137, F, NADH dehydrogenase (ubiquinone) activity	15	8	7	1	0.99166	0.56094	0.43916
GO:0006139, P, nucleobase-containing compound metabolic process	8	5	3	1	0.8503	0.78962	0.21048
GO:0019205, F, nucleobase-containing compound kinase activity	8	6	2	1	0.76345	0.86441	0.13569
GO:0010485, F, H4 histone acetyltransferase activity	1	0	1	0.63855	1	0.09869	0.90161
GO:0000132, P, establishment of mitotic spindle orientation	6	2	4	0.67231	1	0.12149	0.87861
GO:0051012, P, microtubule sliding	1	0	1	0.87784	1	0.31267	0.68773
GO:0070840, F, dynein complex binding	1	0	1	0.87784	1	0.31267	0.68773
GO:0003747, F, translation release factor activity	3	2	1	1	0.80188	0.82642	0.17368
GO:0001522, P, pseudouridine synthesis	10	8	2	1	0.10145	0.9981	0.0019998
GO:0009982, F, pseudouridine synthase activity	6	5	1	1	0.21601	0.99	0.010099
GO:0032968, P, positive regulation of transcription elongation from RNA polymerase II promoter	14	5	9	0.64232	1	0.10289	0.89721
GO:1903259, P, exon-exon junction complex disassembly	1	0	1	0.96908	1	0.47865	0.52155
GO:0003861, F, 3-isopropylmalate dehydratase activity	1	0	1	0.95065	1	0.45385	0.54635
GO:0009098, P, leucine biosynthetic process	5	3	2	1	0.96866	0.64074	0.35936
GO:0004185, F, serine-type carboxypeptidase activity	5	4	1	1	0.71945	0.89381	0.10629
GO:0003684, F, damaged DNA binding	17	6	11	0.53733	1	0.062194	0.93791
GO:0006289, P, nucleotide-excision repair	22	7	15	0.58168	1	0.079592	0.92051
GO:0000049, F, tRNA binding	29	21	8	1	0.048473	0.9994	0.00069993
GO:0008168, F, methyltransferase activity	75	47	28	1	0.09156	0.9984	0.0016998
GO:0032259, P, methylation	58	36	22	1	0.13896	0.9964	0.0036996
GO:0016973, P, poly(A)+ mRNA export from nucleus	18	10	8	0.95702	1	0.46525	0.53485
GO:0003712, F, transcription coregulator activity	33	7	26	0.038493	1	0.00029997	0.9998
GO:0004069, F, L-aspartate:2-oxoglutarate aminotransferase activity	2	2	0	1	0.37194	0.9739	0.026197
GO:0016773, F, phosphotransferase activity alcohol group as acceptor	37	14	23	0.72723	1	0.16598	0.83412
GO:0046854, P, phosphatidylinositol phosphorylation	10	3	7	0.72615	1	0.15278	0.84732
GO:0048015, P, phosphatidylinositol-mediated signaling	4	1	3	0.88333	1	0.31767	0.68243
GO:0004573, F, mannosyl-oligosaccharide glucosidase activity	2	1	1	0.8915	1	0.37076	0.62934
GO:0009311, P, oligosaccharide metabolic process	2	1	1	0.8915	1	0.37076	0.62934
GO:0005484, F, SNAP receptor activity	19	6	13	0.39413	1	0.027797	0.9723
GO:0004364, F, glutathione transferase activity	4	2	2	0.91042	1	0.39146	0.60864
GO:0004707, F, MAP kinase activity	5	1	4	0.59044	1	0.082892	0.91721
GO:0030001, P, metal ion transport	11	6	5	0.95878	1	0.46895	0.53115
GO:0030234, F, enzyme regulator activity	90	38	52	0.64885	1	0.10559	0.89451
GO:0042176, P, regulation of protein catabolic process	4	3	1	1	0.7561	0.86891	0.13119
GO:0004177, F, aminopeptidase activity	14	7	7	1	0.8839	0.75442	0.24568
GO:0008236, F, serine-type peptidase activity	13	6	7	0.95895	1	0.46925	0.53085
GO:0004619, F, phosphoglycerate mutase activity	1	1	0	1	0.98669	0.58914	0.41146
GO:0006096, P, glycolytic process	13	11	2	1	0.17501	0.9932	0.0068993
GO:0000334, F, 3-hydroxyanthranilate 3 4-dioxygenase activity	1	0	1	0.93994	1	0.43466	0.56574
GO:0006569, P, tryptophan catabolic process	4	1	3	0.89079	1	0.36326	0.63684
GO:0008198, F, ferrous iron binding	7	4	3	1	0.93616	0.68943	0.31067
GO:0019805, P, quinolinate biosynthetic process	3	1	2	0.99266	1	0.53355	0.46655
GO:0034354, P, de novo' NAD biosynthetic process from tryptophan	6	3	3	1	0.92071	0.70793	0.29217
GO:0043420, P, anthranilate metabolic process	3	1	2	0.99266	1	0.53355	0.46655
GO:0019211, F, phosphatase activator activity	4	3	1	1	0.84031	0.79952	0.20058
GO:0000462, P, maturation of SSU-rRNA from tricistronic rRNA transcript (SSU-rRNA 5.8S rRNA LSU-rRNA)	48	46	2	1	0.0094838	1	9.999e-05
GO:0004367, F, glycerol-3-phosphate dehydrogenase [NAD+] activity	1	1	0	1	0.19416	0.9925	0.0080992
GO:0042803, F, protein homodimerization activity	8	6	2	1	0.43154	0.9635	0.036596
GO:0046168, P, glycerol-3-phosphate catabolic process	1	1	0	1	0.19416	0.9925	0.0080992
GO:0006606, P, protein import into nucleus	38	19	19	1	0.98512	0.59334	0.40676
GO:0008171, F, O-methyltransferase activity	1	1	0	1	0.91961	0.71243	0.28777
GO:0048309, P, endoplasmic reticulum inheritance	1	0	1	0.72723	1	0.16198	0.83822
GO:0007076, P, mitotic chromosome condensation	6	0	6	0.038493	1	0.00029997	0.9998
GO:0071596, P, ubiquitin-dependent protein catabolic process via the N-end rule pathway	2	2	0	1	0.91184	0.72883	0.27127
GO:0009263, P, deoxyribonucleotide biosynthetic process	3	0	3	0.26809	1	0.010999	0.9891
GO:0034599, P, cellular response to oxidative stress	42	22	20	1	0.9774	0.60834	0.39176
GO:0000469, P, cleavage involved in rRNA processing	9	7	2	1	0.15601	0.9947	0.0053995
GO:0006458, P, de novo' protein folding	13	10	3	1	0.15864	0.9945	0.0055994
GO:0031047, P, gene silencing by RNA	1	1	0	1	0.975	0.61224	0.38816
GO:0015204, F, urea transmembrane transporter activity	2	0	2	0.39413	1	0.028797	0.9713
GO:0035615, F, clathrin adaptor activity	7	4	3	1	0.98669	0.58594	0.41416
GO:0072583, P, clathrin-dependent endocytosis	6	2	4	0.84191	1	0.25507	0.74503
GO:0004674, F, protein serine/threonine kinase activity	69	19	50	0.067695	1	0.00089991	0.9992
GO:0004813, F, alanine-tRNA ligase activity	2	2	0	1	0.75123	0.87381	0.12629
GO:0070143, P, mitochondrial alanyl-tRNA aminoacylation	1	1	0	1	0.96866	0.64504	0.35536
GO:0006506, P, GPI anchor biosynthetic process	23	1	22	0.018177	1	9.999e-05	1
GO:0004725, F, protein tyrosine phosphatase activity	16	7	9	0.85713	1	0.27917	0.72093
GO:0004512, F, inositol-3-phosphate synthase activity	1	1	0	1	0.27928	0.9849	0.015298
GO:0006021, P, inositol biosynthetic process	2	2	0	1	0.7637	0.85861	0.14149
GO:0008654, P, phospholipid biosynthetic process	18	11	7	1	0.7637	0.85281	0.14729
GO:0043087, P, regulation of GTPase activity	10	2	8	0.23822	1	0.0082992	0.9918
GO:0000070, P, mitotic sister chromatid segregation	9	2	7	0.35975	1	0.021998	0.9781
GO:0045047, P, protein targeting to ER	13	6	7	0.89079	1	0.33237	0.66773
GO:0001510, P, RNA methylation	8	6	2	1	0.41519	0.9666	0.033497
GO:0009452, P, 7-methylguanosine RNA capping	1	0	1	0.85474	1	0.27387	0.72653
GO:0000045, P, autophagosome assembly	20	4	16	0.056903	1	0.00059994	0.9995
GO:0000422, P, autophagy of mitochondrion	12	4	8	0.53733	1	0.061394	0.93871
GO:0016226, P, iron-sulfur cluster assembly	17	10	7	1	0.89007	0.74163	0.25847
GO:0043386, P, mycotoxin biosynthetic process	1	0	1	0.97559	1	0.48455	0.51585
GO:0003883, F, CTP synthase activity	1	1	0	1	0.37194	0.974	0.026597
GO:0044210, P, de novo' CTP biosynthetic process	1	1	0	1	0.37194	0.974	0.026597
GO:0048193, P, Golgi vesicle transport	7	2	5	0.72723	1	0.17608	0.82402
GO:0008237, F, metallopeptidase activity	31	16	15	1	0.7637	0.85261	0.14749
GO:0004828, F, serine-tRNA ligase activity	2	1	1	1	0.93616	0.69023	0.30987
GO:0006434, P, seryl-tRNA aminoacylation	2	1	1	1	0.93616	0.69023	0.30987
GO:0004592, F, pantoate-beta-alanine ligase activity	1	1	0	1	0.79739	0.83362	0.16658
GO:0015940, P, pantothenate biosynthetic process	3	2	1	1	0.7213	0.89251	0.10759
GO:0008156, P, negative regulation of DNA replication	2	0	2	0.63556	1	0.09719	0.90291
GO:0015095, F, magnesium ion transmembrane transporter activity	6	3	3	0.80999	1	0.23538	0.76472
GO:0000266, P, mitochondrial fission	9	6	3	1	0.45443	0.9601	0.039996
GO:0015078, F, proton transmembrane transporter activity	26	10	16	0.66384	1	0.11199	0.88811
GO:0015986, P, ATP synthesis coupled proton transport	32	18	14	1	0.8839	0.75452	0.24558
GO:0006368, P, transcription elongation from RNA polymerase II promoter	21	7	14	0.47927	1	0.046595	0.9535
GO:0016817, F, hydrolase activity acting on acid anhydrides	2	2	0	1	0.44204	0.962	0.038096
GO:0005096, F, GTPase activator activity	34	9	25	0.053202	1	0.00049995	0.9996
GO:0003852, F, 2-isopropylmalate synthase activity	1	1	0	1	0.84814	0.79452	0.20598
GO:0004604, F, phosphoadenylyl-sulfate reductase (thioredoxin) activity	1	1	0	1	0.88501	0.74563	0.25447
GO:0019379, P, sulfate assimilation phosphoadenylyl sulfate reduction by phosphoadenylyl-sulfate reductase (thioredoxin)	3	3	0	1	0.73104	0.89011	0.10999
GO:0070814, P, hydrogen sulfide biosynthetic process	5	4	1	1	0.7637	0.86211	0.13799
GO:0016791, F, phosphatase activity	73	27	46	0.26326	1	0.010499	0.9896
GO:0006596, P, polyamine biosynthetic process	3	2	1	1	0.96866	0.64694	0.35316
GO:0000027, P, ribosomal large subunit assembly	22	20	2	1	0.0094838	1	9.999e-05
GO:0018026, P, peptidyl-lysine monomethylation	5	3	2	1	0.61837	0.92401	0.076092
GO:0006888, P, endoplasmic reticulum to Golgi vesicle-mediated transport	47	14	33	0.3141	1	0.016198	0.9839
GO:0016747, F, transferase activity transferring acyl groups other than amino-acyl groups	14	7	7	0.99731	1	0.54815	0.45195
GO:0015369, F, calcium:proton antiporter activity	2	0	2	0.54121	1	0.069093	0.93101
GO:0004784, F, superoxide dismutase activity	7	5	2	1	0.75587	0.87071	0.12939
GO:0004830, F, tryptophan-tRNA ligase activity	2	1	1	1	0.88196	0.75852	0.24158
GO:0006436, P, tryptophanyl-tRNA aminoacylation	2	1	1	1	0.88196	0.75852	0.24158
GO:0007034, P, vacuolar transport	42	13	29	0.35435	1	0.019898	0.9802
GO:0005545, F, 1-phosphatidylinositol binding	2	0	2	0.59941	1	0.085591	0.91451
GO:0030276, F, clathrin binding	11	5	6	0.85434	1	0.27227	0.72783
GO:0048268, P, clathrin coat assembly	3	0	3	0.45366	1	0.038996	0.9611
GO:0016746, F, transferase activity transferring acyl groups	80	39	41	1	0.975	0.62394	0.37616
GO:0005543, F, phospholipid binding	16	7	9	0.88087	1	0.31587	0.68423
GO:0032065, P, maintenance of protein location in cell cortex	1	0	1	0.71584	1	0.14209	0.85841
GO:0043023, F, ribosomal large subunit binding	9	7	2	1	0.27358	0.9853	0.014799
GO:0002098, P, tRNA wobble uridine modification	14	12	2	1	0.15065	0.9953	0.0047995
GO:0016779, F, nucleotidyltransferase activity	54	30	24	1	0.83161	0.80542	0.19468
GO:0032447, P, protein urmylation	3	3	0	1	0.4303	0.964	0.036096
GO:0034227, P, tRNA thio-modification	2	2	0	1	0.44204	0.9619	0.038196
GO:0008608, P, attachment of spindle microtubules to kinetochore	4	0	4	0.28713	1	0.012899	0.9872
GO:0006665, P, sphingolipid metabolic process	8	6	2	1	0.73104	0.88581	0.11429
GO:0000493, P, box H/ACA snoRNP assembly	2	2	0	1	0.58168	0.93851	0.061594
GO:0030488, P, tRNA methylation	21	12	9	1	0.66923	0.91221	0.087891
GO:0004622, F, lysophospholipase activity	3	0	3	0.54121	1	0.066093	0.93401
GO:0046470, P, phosphatidylcholine metabolic process	3	1	2	0.80999	1	0.23568	0.76442
GO:0102545, F, phosphatidyl phospholipase B activity	3	0	3	0.54121	1	0.066093	0.93401
GO:0003951, F, NAD+ kinase activity	5	5	0	1	0.36479	0.9756	0.024498
GO:0008757, F, S-adenosylmethionine-dependent methyltransferase activity	24	14	10	1	0.74933	0.87541	0.12469
GO:0019843, F, rRNA binding	32	31	1	1	0.0094838	1	9.999e-05
GO:0032958, P, inositol phosphate biosynthetic process	3	1	2	0.87678	1	0.30737	0.69273
GO:0004553, F, hydrolase activity hydrolyzing O-glycosyl compounds	19	8	11	0.7862	1	0.21738	0.78272
GO:0016575, P, histone deacetylation	18	3	15	0.053202	1	0.00049995	0.9996
GO:0016255, P, attachment of GPI anchor to protein	5	0	5	0.11331	1	0.0019998	0.9981
GO:0051315, P, attachment of mitotic spindle microtubules to kinetochore	6	1	5	0.34865	1	0.019498	0.9806
GO:0003896, F, DNA primase activity	1	0	1	0.88951	1	0.32677	0.67393
GO:0006284, P, base-excision repair	10	2	8	0.45567	1	0.039796	0.9603
GO:0140078, F, class I DNA-(apurinic or apyrimidinic site) endonuclease activity	2	0	2	0.72723	1	0.15928	0.84082
GO:0048208, P, COPII vesicle coating	1	1	0	1	0.95562	0.66353	0.33687
GO:0000959, P, mitochondrial RNA metabolic process	2	1	1	0.95065	1	0.45725	0.54285
GO:0006890, P, retrograde vesicle-mediated transport Golgi to endoplasmic reticulum	18	4	14	0.30348	1	0.014399	0.9857
GO:0004181, F, metallocarboxypeptidase activity	2	0	2	0.73283	1	0.18268	0.81742
GO:0000827, F, inositol-1 3 4 5 6-pentakisphosphate kinase activity	1	0	1	0.72723	1	0.17158	0.82882
GO:0000829, F, inositol heptakisphosphate kinase activity	1	0	1	0.72723	1	0.17158	0.82882
GO:0000832, F, inositol hexakisphosphate 5-kinase activity	1	0	1	0.72723	1	0.17158	0.82882
GO:0033857, F, diphosphoinositol-pentakisphosphate kinase activity	1	0	1	0.72723	1	0.17158	0.82882
GO:0052723, F, inositol hexakisphosphate 1-kinase activity	1	0	1	0.72723	1	0.17158	0.82882
GO:0052724, F, inositol hexakisphosphate 3-kinase activity	1	0	1	0.72723	1	0.17158	0.82882
GO:0102092, F, 5-diphosphoinositol pentakisphosphate 3-kinase activity	1	0	1	0.72723	1	0.17158	0.82882
GO:0006166, P, purine ribonucleoside salvage	3	1	2	0.88743	1	0.32057	0.67953
GO:0017061, F, S-methyl-5-thioadenosine phosphorylase activity	1	1	0	1	0.87602	0.77572	0.22468
GO:0000002, P, mitochondrial genome maintenance	13	8	5	1	0.7842	0.83872	0.16138
GO:0032211, P, negative regulation of telomere maintenance via telomerase	1	1	0	1	0.96866	0.63874	0.36166
GO:0043139, F, 5'-3' DNA helicase activity	3	1	2	1	0.97867	0.60624	0.39386
GO:0051880, F, G-quadruplex DNA binding	1	0	1	0.76615	1	0.20448	0.79602
GO:0004749, F, ribose phosphate diphosphokinase activity	4	3	1	1	0.7637	0.85491	0.14519
GO:0009116, P, nucleoside metabolic process	13	11	2	1	0.13881	0.9966	0.0034997
GO:0009156, P, ribonucleoside monophosphate biosynthetic process	4	3	1	1	0.7637	0.85491	0.14519
GO:0009165, P, nucleotide biosynthetic process	15	11	4	1	0.48739	0.9553	0.044796
GO:0046983, F, protein dimerization activity	16	6	10	0.84507	1	0.26157	0.73853
GO:0007264, P, small GTPase mediated signal transduction	20	4	16	0.15209	1	0.0037996	0.9963
GO:0015945, P, methanol metabolic process	1	1	0	1	0.19724	0.992	0.0084992
GO:0046188, P, methane catabolic process	1	1	0	1	0.19724	0.992	0.0084992
GO:0047639, F, alcohol oxidase activity	1	1	0	1	0.19724	0.992	0.0084992
GO:0017176, F, phosphatidylinositol N-acetylglucosaminyltransferase activity	2	0	2	0.46726	1	0.043496	0.9566
GO:0004478, F, methionine adenosyltransferase activity	1	0	1	0.96799	1	0.47745	0.52265
GO:0006556, P, S-adenosylmethionine biosynthetic process	1	0	1	0.96799	1	0.47745	0.52265
GO:0006730, P, one-carbon metabolic process	12	7	5	1	0.62253	0.92291	0.077192
GO:0006644, P, phospholipid metabolic process	9	6	3	1	0.69555	0.90381	0.09629
GO:0008195, F, phosphatidate phosphatase activity	3	3	0	1	0.59799	0.93181	0.068293
GO:0106035, P, protein maturation by [4Fe-4S] cluster transfer	7	5	2	1	0.66659	0.91281	0.087291
GO:0004489, F, methylenetetrahydrofolate reductase (NAD(P)H) activity	2	2	0	1	0.75198	0.87221	0.12789
GO:0006555, P, methionine metabolic process	4	3	1	1	0.71457	0.89761	0.10249
GO:0035999, P, tetrahydrofolate interconversion	7	5	2	1	0.54657	0.94591	0.054195
GO:0004735, F, pyrroline-5-carboxylate reductase activity	1	1	0	1	0.77442	0.84312	0.15698
GO:0055129, P, L-proline biosynthetic process	3	2	1	1	0.87906	0.77222	0.22788
GO:0015039, F, NADPH-adrenodoxin reductase activity	1	1	0	1	0.74527	0.87741	0.12299
GO:0018024, F, histone-lysine N-methyltransferase activity	7	1	6	0.47332	1	0.044696	0.9554
GO:0046907, P, intracellular transport	8	4	4	0.89079	1	0.35996	0.64014
GO:0004313, F, [acyl-carrier-protein] S-acetyltransferase activity	1	1	0	1	0.13896	0.9961	0.0042996
GO:0004314, F, [acyl-carrier-protein] S-malonyltransferase activity	1	1	0	1	0.13896	0.9961	0.0042996
GO:0004317, F, 3-hydroxypalmitoyl-[acyl-carrier-protein] dehydratase activity	1	1	0	1	0.13896	0.9961	0.0042996
GO:0004318, F, enoyl-[acyl-carrier-protein] reductase (NADH) activity	1	1	0	1	0.13896	0.9961	0.0042996
GO:0004320, F, oleoyl-[acyl-carrier-protein] hydrolase activity	1	1	0	1	0.13896	0.9961	0.0042996
GO:0004321, F, fatty-acyl-CoA synthase activity	2	2	0	1	0.0094838	1	9.999e-05
GO:0006633, P, fatty acid biosynthetic process	16	11	5	1	0.37194	0.9742	0.025897
GO:0008659, F, (3R)-hydroxymyristoyl-[acyl-carrier-protein] dehydratase activity	1	1	0	1	0.13896	0.9961	0.0042996
GO:0008693, F, 3-hydroxydecanoyl-[acyl-carrier-protein] dehydratase activity	1	1	0	1	0.13896	0.9961	0.0042996
GO:0016295, F, myristoyl-[acyl-carrier-protein] hydrolase activity	1	1	0	1	0.13896	0.9961	0.0042996
GO:0016296, F, palmitoyl-[acyl-carrier-protein] hydrolase activity	1	1	0	1	0.13896	0.9961	0.0042996
GO:0016631, F, enoyl-[acyl-carrier-protein] reductase activity	1	1	0	1	0.13896	0.9961	0.0042996
GO:0047451, F, 3-hydroxyoctanoyl-[acyl-carrier-protein] dehydratase activity	1	1	0	1	0.13896	0.9961	0.0042996
GO:0004535, F, poly(A)-specific ribonuclease activity	7	4	3	1	0.93111	0.70013	0.29997
GO:0004843, F, thiol-dependent ubiquitin-specific protease activity	21	10	11	0.99266	1	0.53285	0.46725
GO:0016579, P, protein deubiquitination	21	11	10	1	0.92989	0.70203	0.29807
GO:0006302, P, double-strand break repair	11	2	9	0.39413	1	0.026897	0.9732
GO:0008408, F, 3'-5' exonuclease activity	4	1	3	0.84766	1	0.26597	0.73413
GO:0030145, F, manganese ion binding	7	5	2	1	0.49146	0.9547	0.045395
GO:0051321, P, meiotic cell cycle	11	1	10	0.053202	1	0.00049995	0.9996
GO:0016651, F, oxidoreductase activity acting on NAD(P)H	6	1	5	0.45463	1	0.039596	0.9605
GO:0022900, P, electron transport chain	21	9	12	0.83784	1	0.24888	0.75122
GO:0071985, P, multivesicular body sorting pathway	2	1	1	0.95702	1	0.46415	0.53595
GO:0004044, F, amidophosphoribosyltransferase activity	1	1	0	1	0.57306	0.94081	0.059394
GO:0006189, P, de novo' IMP biosynthetic process	8	7	1	1	0.30853	0.9815	0.018598
GO:0009113, P, purine nucleobase biosynthetic process	4	3	1	1	0.69237	0.90441	0.09569
GO:0043565, F, sequence-specific DNA binding	30	11	19	0.64232	1	0.10339	0.89671
GO:0006338, P, chromatin remodeling	34	7	27	0.038493	1	0.00029997	0.9998
GO:0000077, P, DNA damage checkpoint	7	1	6	0.48462	1	0.048095	0.952
GO:0004694, F, eukaryotic translation initiation factor 2alpha kinase activity	2	1	1	0.86168	1	0.28867	0.71143
GO:0004616, F, phosphogluconate dehydrogenase (decarboxylating) activity	1	1	0	1	0.99166	0.56944	0.43066
GO:0006098, P, pentose-phosphate shunt	8	5	3	1	0.83161	0.80632	0.19378
GO:0019521, P, D-gluconate metabolic process	1	1	0	1	0.99166	0.56944	0.43066
GO:0004395, F, hexaprenyldihydroxybenzoate methyltransferase activity	1	1	0	1	0.82364	0.81512	0.18518
GO:0006744, P, ubiquinone biosynthetic process	14	11	3	1	0.19724	0.9916	0.0084992
GO:0008425, F, 2-polyprenyl-6-methoxy-1 4-benzoquinone methyltransferase activity	1	1	0	1	0.82364	0.81512	0.18518
GO:0008689, F, 3-demethylubiquinone-9 3-O-methyltransferase activity	1	1	0	1	0.82364	0.81512	0.18518
GO:0061543, F, 3-demethylubiquinol-6 3-O-methyltransferase activity	1	1	0	1	0.82364	0.81512	0.18518
GO:0043486, P, histone exchange	12	5	7	0.89141	1	0.36696	0.63314
GO:0003922, F, GMP synthase (glutamine-hydrolyzing) activity	2	2	0	1	0.053693	0.9993	0.00079992
GO:0016462, F, pyrophosphatase activity	5	3	2	1	0.82648	0.81172	0.18838
GO:0004496, F, mevalonate kinase activity	1	1	0	1	0.73104	0.88371	0.11659
GO:0019287, P, isopentenyl diphosphate biosynthetic process mevalonate pathway	3	2	1	1	0.7637	0.86141	0.13869
GO:0004100, F, chitin synthase activity	7	4	3	1	0.95519	0.66983	0.33027
GO:0006031, P, chitin biosynthetic process	4	1	3	0.85434	1	0.27037	0.72973
GO:0071555, P, cell wall organization	11	3	8	0.66952	1	0.11919	0.88091
GO:0000298, F, endopolyphosphatase activity	2	0	2	0.47927	1	0.046395	0.9537
GO:0004042, F, acetyl-CoA:L-glutamate N-acetyltransferase activity	3	3	0	1	0.79739	0.83062	0.16948
GO:0006526, P, arginine biosynthetic process	7	4	3	0.89784	1	0.38196	0.61814
GO:0103045, F, methione N-acyltransferase activity	2	2	0	1	0.84012	0.80102	0.19908
GO:0000155, F, phosphorelay sensor kinase activity	5	1	4	0.54121	1	0.065593	0.93451
GO:0002953, F, 5'-deoxynucleotidase activity	1	1	0	0.99067	1	0.51855	0.48175
GO:0004579, F, dolichyl-diphosphooligosaccharide-protein glycotransferase activity	1	1	0	1	0.7842	0.83772	0.16248
GO:1904263, P, positive regulation of TORC1 signaling	6	4	2	1	0.98139	0.59994	0.40016
GO:0042147, P, retrograde transport endosome to Golgi	25	9	16	0.27653	1	0.011599	0.9885
GO:0008318, F, protein prenyltransferase activity	2	2	0	1	0.82424	0.81402	0.18608
GO:0018342, P, protein prenylation	8	4	4	0.86464	1	0.29577	0.70433
GO:0017128, F, phospholipid scramblase activity	1	0	1	0.89079	1	0.33547	0.66493
GO:0003689, F, DNA clamp loader activity	5	0	5	0.23205	1	0.0074993	0.9926
GO:0016853, F, isomerase activity	64	35	29	1	0.83161	0.80652	0.19358
GO:0016567, P, protein ubiquitination	50	25	25	0.98192	1	0.50175	0.49835
GO:0004106, F, chorismate mutase activity	2	1	1	0.84191	1	0.25737	0.74273
GO:0004664, F, prephenate dehydratase activity	1	1	0	0.99067	1	0.51905	0.48135
GO:0009094, P, L-phenylalanine biosynthetic process	1	1	0	0.99067	1	0.51905	0.48135
GO:0003942, F, N-acetyl-gamma-glutamyl-phosphate reductase activity	1	1	0	0.99266	1	0.53275	0.46745
GO:0003991, F, acetylglutamate kinase activity	2	2	0	1	0.88196	0.75742	0.24268
GO:0015079, F, potassium ion transmembrane transporter activity	1	0	1	0.45655	1	0.040396	0.9602
GO:0030007, P, cellular potassium ion homeostasis	2	1	1	0.89163	1	0.37376	0.62634
GO:0032008, P, positive regulation of TOR signaling	6	4	2	0.98028	1	0.49105	0.50905
GO:0008271, F, secondary active sulfate transmembrane transporter activity	3	1	2	0.73283	1	0.18128	0.81882
GO:0008479, F, queuine tRNA-ribosyltransferase activity	2	0	2	0.76615	1	0.20178	0.79832
GO:0101030, P, tRNA-guanine transglycosylation	2	0	2	0.76615	1	0.20178	0.79832
GO:0006400, P, tRNA modification	13	7	6	1	0.77442	0.84302	0.15708
GO:0048312, P, intracellular distribution of mitochondria	3	1	2	0.74787	1	0.18958	0.81052
GO:0000731, P, DNA synthesis involved in DNA repair	2	0	2	0.72723	1	0.17218	0.82792
GO:0070290, F, N-acylphosphatidylethanolamine-specific phospholipase D activity	2	1	1	0.91979	1	0.40216	0.59794
GO:0004016, F, adenylate cyclase activity	1	0	1	0.66791	1	0.11839	0.88191
GO:0006171, P, cAMP biosynthetic process	1	0	1	0.66791	1	0.11839	0.88191
GO:0035556, P, intracellular signal transduction	40	11	29	0.038493	1	0.00029997	0.9998
GO:0006887, P, exocytosis	20	4	16	0.1047	1	0.0017998	0.9983
GO:0002100, P, tRNA wobble adenosine to inosine editing	1	0	1	0.89163	1	0.37576	0.62454
GO:0004315, F, 3-oxoacyl-[acyl-carrier-protein] synthase activity	1	1	0	1	0.17241	0.9938	0.0064994
GO:0004316, F, 3-oxoacyl-[acyl-carrier-protein] reductase (NADPH) activity	1	1	0	1	0.17241	0.9938	0.0064994
GO:0008897, F, holo-[acyl-carrier-protein] synthase activity	3	3	0	1	0.55006	0.94501	0.055094
GO:0042759, P, long-chain fatty acid biosynthetic process	3	3	0	1	0.0094838	1	9.999e-05
GO:0102131, F, 3-oxo-glutaryl-[acp] methyl ester reductase activity	1	1	0	1	0.17241	0.9938	0.0064994
GO:0102132, F, 3-oxo-pimeloyl-[acp] methyl ester reductase activity	1	1	0	1	0.17241	0.9938	0.0064994
GO:0003864, F, 3-methyl-2-oxobutanoate hydroxymethyltransferase activity	1	1	0	1	0.87906	0.77372	0.22638
GO:0007031, P, peroxisome organization	20	8	12	0.85713	1	0.27927	0.72083
GO:0008239, F, dipeptidyl-peptidase activity	1	0	1	0.92863	1	0.41846	0.58164
GO:0070006, F, metalloaminopeptidase activity	12	7	5	1	0.647	0.91731	0.082792
GO:0008176, F, tRNA (guanine-N7-)-methyltransferase activity	2	1	1	0.94076	1	0.43936	0.56074
GO:0102336, F, 3-oxo-arachidoyl-CoA synthase activity	2	1	1	1	0.99166	0.56134	0.43876
GO:0102337, F, 3-oxo-cerotoyl-CoA synthase activity	2	1	1	1	0.99166	0.56134	0.43876
GO:0102338, F, 3-oxo-lignoceronyl-CoA synthase activity	2	1	1	1	0.99166	0.56134	0.43876
GO:0102756, F, very-long-chain 3-ketoacyl-CoA synthase activity	2	1	1	1	0.99166	0.56134	0.43876
GO:0003849, F, 3-deoxy-7-phosphoheptulonate synthase activity	3	3	0	1	0.6983	0.90311	0.09699
GO:0009073, P, aromatic amino acid family biosynthetic process	21	16	5	1	0.32068	0.9804	0.019698
GO:0042546, P, cell wall biogenesis	2	2	0	1	0.91961	0.71333	0.28677
GO:0006998, P, nuclear envelope organization	4	1	3	0.71664	1	0.14499	0.85511
GO:0055088, P, lipid homeostasis	10	4	6	0.72723	1	0.16588	0.83422
GO:0016040, F, glutamate synthase (NADH) activity	1	0	1	0.63556	1	0.09789	0.90241
GO:0051538, F, 3 iron 4 sulfur cluster binding	2	0	2	0.49079	1	0.051295	0.94881
GO:0097054, P, L-glutamate biosynthetic process	1	0	1	0.63556	1	0.09789	0.90241
GO:0000245, P, spliceosomal complex assembly	8	1	7	0.39413	1	0.028497	0.9716
GO:0003993, F, acid phosphatase activity	5	2	3	0.89079	1	0.33567	0.66443
GO:0016603, F, glutaminyl-peptide cyclotransferase activity	2	0	2	0.59783	1	0.084992	0.91511
GO:0004360, F, glutamine-fructose-6-phosphate transaminase (isomerizing) activity	1	0	1	0.91979	1	0.40066	0.59964
GO:0006048, P, UDP-N-acetylglucosamine biosynthetic process	4	2	2	1	0.975	0.62664	0.37346
GO:0097367, F, carbohydrate derivative binding	38	13	25	0.33769	1	0.018498	0.9816
GO:0016706, F, 2-oxoglutarate-dependent dioxygenase activity	10	8	2	1	0.19976	0.9914	0.0086991
GO:0031418, F, L-ascorbic acid binding	2	2	0	1	0.88013	0.76972	0.23038
GO:0042273, P, ribosomal large subunit biogenesis	23	22	1	1	0.0094838	1	9.999e-05
GO:0008553, F, proton-exporting ATPase activity phosphorylative mechanism	8	2	6	0.52974	1	0.059094	0.94101
GO:0120029, P, proton export across plasma membrane	1	1	0	1	0.81317	0.82082	0.17948
GO:0009423, P, chorismate biosynthetic process	3	2	1	1	0.99166	0.56164	0.43846
GO:0017150, F, tRNA dihydrouridine synthase activity	3	2	1	1	0.7637	0.85451	0.14559
GO:0004518, F, nuclease activity	56	35	21	1	0.34135	0.9781	0.021998
GO:0001678, P, cellular glucose homeostasis	2	0	2	0.39413	1	0.028997	0.9711
GO:0004396, F, hexokinase activity	2	0	2	0.39413	1	0.028997	0.9711
GO:0005536, F, glucose binding	2	0	2	0.39413	1	0.028997	0.9711
GO:0004722, F, protein serine/threonine phosphatase activity	16	5	11	0.39413	1	0.027097	0.973
GO:0004017, F, adenylate kinase activity	5	3	2	0.99266	1	0.53905	0.46105
GO:0030429, F, kynureninase activity	1	1	0	1	0.975	0.61564	0.38486
GO:0097053, P, L-kynurenine catabolic process	1	1	0	1	0.975	0.61564	0.38486
GO:0009117, P, nucleotide metabolic process	3	3	0	1	0.31817	0.9807	0.019398
GO:0009204, P, deoxyribonucleoside triphosphate catabolic process	1	1	0	1	0.7637	0.85881	0.14139
GO:0035529, F, NADH pyrophosphatase activity	2	2	0	1	0.71457	0.89741	0.10269
GO:0036218, F, dTTP diphosphatase activity	1	1	0	1	0.7637	0.85881	0.14139
GO:0007094, P, mitotic spindle assembly checkpoint	10	2	8	0.43743	1	0.037096	0.963
GO:0052856, F, NADHX epimerase activity	1	1	0	1	0.73182	0.88201	0.11839
GO:0052857, F, NADPHX epimerase activity	1	1	0	1	0.73182	0.88201	0.11839
GO:0016829, F, lyase activity	81	52	29	1	0.15682	0.9946	0.0054995
GO:0001164, F, RNA polymerase I core promoter sequence-specific DNA binding	2	0	2	0.7305	1	0.17838	0.82172
GO:0006352, P, DNA-templated transcription initiation	15	2	13	0.056903	1	0.00059994	0.9995
GO:0000463, P, maturation of LSU-rRNA from tricistronic rRNA transcript (SSU-rRNA 5.8S rRNA LSU-rRNA)	19	18	1	1	0.0094838	1	9.999e-05
GO:0000466, P, maturation of 5.8S rRNA from tricistronic rRNA transcript (SSU-rRNA 5.8S rRNA LSU-rRNA)	16	14	2	1	0.0094838	1	9.999e-05
GO:0043021, F, ribonucleoprotein complex binding	15	12	3	1	0.13047	0.997	0.0030997
GO:0003984, F, acetolactate synthase activity	2	2	0	1	0.72443	0.89151	0.10859
GO:0009097, P, isoleucine biosynthetic process	7	7	0	1	0.10674	0.9978	0.0022998
GO:0009099, P, valine biosynthetic process	5	5	0	1	0.29939	0.9826	0.017498
GO:0030976, F, thiamine pyrophosphate binding	5	3	2	0.9945	1	0.54415	0.45595
GO:0070072, P, vacuolar proton-transporting V-type ATPase complex assembly	2	1	1	0.94391	1	0.44336	0.55674
GO:0004638, F, phosphoribosylaminoimidazole carboxylase activity	1	1	0	1	0.73104	0.88401	0.11609
GO:0043727, F, 5-amino-4-imidazole carboxylate lyase activity	1	1	0	1	0.73104	0.88401	0.11609
GO:0003862, F, 3-isopropylmalate dehydrogenase activity	1	0	1	0.54395	1	0.069693	0.93061
GO:0030515, F, snoRNA binding	20	19	1	1	0.0094838	1	9.999e-05
GO:0015914, P, phospholipid transport	12	6	6	0.91194	1	0.39316	0.60694
GO:0140326, F, ATPase-coupled intramembrane lipid transporter activity	6	3	3	0.9904	1	0.51325	0.48685
GO:0070122, F, isopeptidase activity	8	4	4	0.97594	1	0.48495	0.51515
GO:0045859, P, regulation of protein kinase activity	5	4	1	1	0.4147	0.9674	0.032697
GO:0015385, F, sodium:proton antiporter activity	2	2	0	1	0.88196	0.76282	0.23728
GO:0030004, P, cellular monovalent inorganic cation homeostasis	1	1	0	1	0.95519	0.66693	0.33327
GO:0000215, F, tRNA 2'-phosphotransferase activity	1	0	1	0.94582	1	0.44706	0.55334
GO:0003950, F, NAD+ ADP-ribosyltransferase activity	2	0	2	0.73283	1	0.18218	0.81792
GO:0003843, F, 1 3-beta-D-glucan synthase activity	1	0	1	0.88951	1	0.32907	0.67163
GO:0006075, P, (1->3)-beta-D-glucan biosynthetic process	1	0	1	0.88951	1	0.32907	0.67163
GO:0006044, P, N-acetylglucosamine metabolic process	1	1	0	1	0.98047	0.60224	0.39826
GO:0006078, P, (1->6)-beta-D-glucan biosynthetic process	5	3	2	1	0.92071	0.70783	0.29227
GO:0003746, F, translation elongation factor activity	15	13	2	1	0.13896	0.9964	0.0036996
GO:0004853, F, uroporphyrinogen decarboxylase activity	1	0	1	0.72723	1	0.17438	0.82612
GO:0006782, P, protoporphyrinogen IX biosynthetic process	7	4	3	1	0.97867	0.60674	0.39336
GO:0004491, F, methylmalonate-semialdehyde dehydrogenase (acylating) activity	1	1	0	1	0.88501	0.74543	0.25497
GO:0052824, F, dolichyl-P-Man:Man(7)GlcNAc(2)-PP-dolichol alpha-1,6-mannosyltransferase	1	0	1	0.89079	1	0.33767	0.66263
GO:0006488, P, dolichol-linked oligosaccharide biosynthetic process	6	2	4	0.8915	1	0.36876	0.63134
GO:0052917, F, dolichyl-P-Man:Man(7)GlcNAc(2)-PP-dolichol alpha-1 6-mannosyltransferase	1	0	1	0.89079	1	0.33767	0.66263
GO:0009272, P, fungal-type cell wall biogenesis	13	3	10	0.48741	1	0.049995	0.9501
GO:0043022, F, ribosome binding	25	22	3	1	0.0094838	1	9.999e-05
GO:0003714, F, transcription corepressor activity	12	4	8	0.52954	1	0.057894	0.94221
GO:0006808, P, regulation of nitrogen utilization	3	2	1	0.9945	1	0.54405	0.45605
GO:0042128, P, nitrate assimilation	1	1	0	1	0.95519	0.66643	0.33377
GO:0042144, P, vacuole fusion non-autophagic	13	5	8	0.67633	1	0.12479	0.87531
GO:0006850, P, mitochondrial pyruvate transmembrane transport	3	2	1	1	0.95519	0.66813	0.33197
GO:0010997, F, anaphase-promoting complex binding	3	1	2	0.72723	1	0.15708	0.84302
GO:0097027, F, ubiquitin-protein transferase activator activity	2	0	2	0.63556	1	0.09779	0.90231
GO:1904668, P, positive regulation of ubiquitin protein ligase activity	1	0	1	0.88743	1	0.32117	0.67903
GO:0005199, F, structural constituent of cell wall	5	1	4	0.89079	1	0.34907	0.65103
GO:0004819, F, glutamine-tRNA ligase activity	2	2	0	1	0.54657	0.94611	0.053995
GO:0006425, P, glutaminyl-tRNA aminoacylation	2	2	0	1	0.54657	0.94611	0.053995
GO:0009249, P, protein lipoylation	3	3	0	1	0.61604	0.92631	0.073793
GO:0043248, P, proteasome assembly	11	6	5	1	0.7637	0.85001	0.15008
GO:0060090, F, molecular adaptor activity	16	2	14	0.13038	1	0.0025997	0.9975
GO:0004435, F, phosphatidylinositol phospholipase C activity	1	1	0	1	0.81933	0.81852	0.18178
GO:0017112, F, guanyl-nucleotide exchange factor activity	4	0	4	0.22138	1	0.0067993	0.9933
GO:0009306, P, protein secretion	9	6	3	0.98357	1	0.50565	0.49445
GO:0009378, F, four-way junction helicase activity	2	0	2	0.84191	1	0.25727	0.74283
GO:0016559, P, peroxisome fission	6	5	1	1	0.27104	0.9859	0.014199
GO:0002949, P, tRNA threonylcarbamoyladenosine modification	2	1	1	1	0.93616	0.68683	0.31327
GO:0061711, F, N(6)-L-threonylcarbamoyladenine synthase activity	2	1	1	1	0.93616	0.68683	0.31327
GO:0006367, P, transcription initiation from RNA polymerase II promoter	18	6	12	0.66384	1	0.11199	0.88811
GO:0016251, F, RNA polymerase II general transcription initiation factor activity	11	1	10	0.32812	1	0.017598	0.9825
GO:0006979, P, response to oxidative stress	18	12	6	1	0.7023	0.90191	0.09819
GO:0030091, P, protein repair	1	1	0	1	0.46093	0.9593	0.040996
GO:0033743, F, peptide-methionine (R)-S-oxide reductase activity	1	1	0	1	0.46093	0.9593	0.040996
GO:0004298, F, threonine-type endopeptidase activity	14	10	4	1	0.4566	0.9598	0.040296
GO:0032780, P, negative regulation of ATPase activity	1	0	1	0.89163	1	0.37526	0.62504
GO:0042030, F, ATPase inhibitor activity	1	0	1	0.89163	1	0.37526	0.62504
GO:0032041, F, NAD-dependent histone deacetylase activity (H3-K14 specific)	3	0	3	0.19427	1	0.0056994	0.9944
GO:0003870, F, 5-aminolevulinate synthase activity	1	1	0	1	0.98445	0.59754	0.40276
GO:0004365, F, glyceraldehyde-3-phosphate dehydrogenase (NAD+) (phosphorylating) activity	1	1	0	1	0.56869	0.94201	0.058394
GO:0006006, P, glucose metabolic process	12	9	3	1	0.37194	0.9738	0.026297
GO:0006623, P, protein targeting to vacuole	24	8	16	0.31571	1	0.016498	0.9836
GO:0005337, F, nucleoside transmembrane transporter activity	2	1	1	1	0.88196	0.76292	0.23718
GO:0003844, F, 1 4-alpha-glucan branching enzyme activity	1	1	0	1	0.92767	0.70453	0.29587
GO:0043169, F, cation binding	10	6	4	0.93731	1	0.43246	0.56764
GO:0102752, F, 1 4-alpha-glucan branching enzyme activity (using a glucosylated glycogenin as primer for glycogen synthesis)	1	1	0	1	0.92767	0.70453	0.29587
GO:0004333, F, fumarate hydratase activity	1	1	0	1	0.77264	0.84572	0.15478
GO:0006099, P, tricarboxylic acid cycle	21	14	7	1	0.68817	0.90701	0.093091
GO:0006106, P, fumarate metabolic process	3	2	1	1	0.7998	0.82852	0.17158
GO:0000105, P, histidine biosynthetic process	8	6	2	1	0.54832	0.94531	0.054795
GO:0000107, F, imidazoleglycerol-phosphate synthase activity	1	1	0	1	0.95519	0.66933	0.33087
GO:0016833, F, oxo-acid-lyase activity	2	2	0	1	0.88196	0.76292	0.23718
GO:0006725, P, cellular aromatic compound metabolic process	4	1	3	0.98172	1	0.49495	0.50515
GO:0016701, F, oxidoreductase activity acting on single donors with incorporation of molecular oxygen	2	1	1	1	0.99166	0.58034	0.41976
GO:0051213, F, dioxygenase activity	12	8	4	1	0.73104	0.88901	0.11109
GO:0045901, P, positive regulation of translational elongation	1	1	0	1	0.88501	0.74763	0.25257
GO:0045905, P, positive regulation of translational termination	1	1	0	1	0.88501	0.74763	0.25257
GO:0006869, P, lipid transport	7	1	6	0.3141	1	0.015398	0.9847
GO:0008289, F, lipid binding	49	15	34	0.067695	1	0.00089991	0.9992
GO:0015103, F, inorganic anion transmembrane transporter activity	3	2	1	1	0.91961	0.71913	0.28097
GO:0015297, F, antiporter activity	6	4	2	1	0.93616	0.68813	0.31197
GO:0045132, P, meiotic chromosome segregation	3	0	3	0.35927	1	0.020398	0.9797
GO:0030435, P, sporulation resulting in formation of a cellular spore	2	1	1	0.89163	1	0.37706	0.62304
GO:0048315, P, conidium formation	1	0	1	0.39413	1	0.028397	0.9719
GO:0007155, P, cell adhesion	2	0	2	0.62429	1	0.092291	0.90781
GO:0005086, F, guanyl-nucleotide exchange factor activity	5	1	4	0.72354	1	0.14909	0.85101
GO:0032012, P, regulation of ARF protein signal transduction	4	0	4	0.57653	1	0.078192	0.92191
GO:0007021, P, tubulin complex assembly	2	0	2	0.71664	1	0.14459	0.85551
GO:0007023, P, post-chaperonin tubulin folding pathway	1	0	1	0.64232	1	0.10379	0.89651
GO:0048487, F, beta-tubulin binding	1	0	1	0.64232	1	0.10379	0.89651
GO:0010255, P, glucose mediated signaling pathway	1	0	1	0.23716	1	0.0080992	0.9922
GO:0051594, P, detection of glucose	1	0	1	0.23716	1	0.0080992	0.9922
GO:0003857, F, 3-hydroxyacyl-CoA dehydrogenase activity	2	2	0	1	0.52561	0.9501	0.049995
GO:0006631, P, fatty acid metabolic process	18	9	9	0.9945	1	0.54575	0.45435
GO:0070403, F, NAD+ binding	5	2	3	0.72723	1	0.17598	0.82412
GO:0004197, F, cysteine-type endopeptidase activity	14	5	9	0.72723	1	0.16808	0.83202
GO:0003958, F, NADPH-hemoprotein reductase activity	4	2	2	0.93471	1	0.42826	0.57184
GO:0030246, F, carbohydrate binding	14	7	7	1	0.97867	0.60504	0.39506
GO:0002161, F, aminoacyl-tRNA editing activity	9	8	1	1	0.14435	0.9956	0.0044996
GO:0004822, F, isoleucine-tRNA ligase activity	2	2	0	1	0.87212	0.77952	0.22058
GO:0006428, P, isoleucyl-tRNA aminoacylation	2	2	0	1	0.87212	0.77952	0.22058
GO:0017070, F, U6 snRNA binding	6	2	4	0.72723	1	0.16758	0.83252
GO:0030623, F, U5 snRNA binding	3	1	2	0.89079	1	0.33927	0.66083
GO:0004799, F, thymidylate synthase activity	1	0	1	0.63556	1	0.09769	0.90261
GO:0006231, P, dTMP biosynthetic process	1	0	1	0.63556	1	0.09769	0.90261
GO:0006235, P, dTTP biosynthetic process	4	0	4	0.19464	1	0.0057994	0.9943
GO:0006348, P, chromatin silencing at telomere	9	0	9	0.083096	1	0.0011999	0.9989
GO:0006974, P, cellular response to DNA damage stimulus	50	13	37	0.083096	1	0.0011999	0.9989
GO:0004525, F, ribonuclease III activity	3	3	0	1	0.10674	0.9978	0.0022998
GO:0006751, P, glutathione catabolic process	2	0	2	0.71664	1	0.14469	0.85541
GO:0036374, F, glutathione hydrolase activity	1	0	1	0.8915	1	0.37086	0.62954
GO:0003989, F, acetyl-CoA carboxylase activity	1	1	0	1	0.13047	0.9973	0.0031997
GO:0004075, F, biotin carboxylase activity	1	1	0	1	0.13047	0.9973	0.0031997
GO:2001295, P, malonyl-CoA biosynthetic process	1	1	0	1	0.13047	0.9973	0.0031997
GO:0032784, P, regulation of DNA-templated transcription elongation	3	1	2	0.74776	1	0.18938	0.81072
GO:0004427, F, inorganic diphosphatase activity	2	2	0	1	0.37194	0.9746	0.025497
GO:0006796, P, phosphate-containing compound metabolic process	15	5	10	0.72723	1	0.16198	0.83812
GO:0004750, F, ribulose-phosphate 3-epimerase activity	1	0	1	0.97457	1	0.48305	0.51735
GO:0004605, F, phosphatidate cytidylyltransferase activity	2	2	0	1	0.64216	0.91871	0.081392
GO:0016024, P, CDP-diacylglycerol biosynthetic process	2	2	0	1	0.64216	0.91871	0.081392
GO:0032049, P, cardiolipin biosynthetic process	3	2	1	1	0.98669	0.58644	0.41366
GO:0003980, F, UDP-glucose:glycoprotein glucosyltransferase activity	1	1	0	1	0.91938	0.72023	0.28047
GO:0004335, F, galactokinase activity	1	0	1	0.96314	1	0.47245	0.52805
GO:0006012, P, galactose metabolic process	3	2	1	1	0.7637	0.85141	0.14869
GO:0031119, P, tRNA pseudouridine synthesis	2	2	0	1	0.69001	0.90521	0.094891
GO:0004798, F, thymidylate kinase activity	1	0	1	0.86464	1	0.29647	0.70393
GO:0006233, P, dTDP biosynthetic process	1	0	1	0.86464	1	0.29647	0.70393
GO:0000289, P, nuclear-transcribed mRNA poly(A) tail shortening	6	2	4	0.86168	1	0.29337	0.70673
GO:0005089, F, guanyl-nucleotide exchange factor activity	1	0	1	0.73283	1	0.17958	0.82062
GO:0006625, P, protein targeting to peroxisome	7	4	3	1	0.99585	0.55424	0.44586
GO:0004174, F, electron-transferring-flavoprotein dehydrogenase activity	1	0	1	0.86024	1	0.28717	0.71323
GO:0004417, F, hydroxyethylthiazole kinase activity	1	1	0	1	0.95519	0.66723	0.33317
GO:0004789, F, thiamine-phosphate diphosphorylase activity	1	1	0	1	0.95519	0.66723	0.33317
GO:0009229, P, thiamine diphosphate biosynthetic process	1	1	0	1	0.95519	0.66723	0.33317
GO:0004385, F, guanylate kinase activity	1	1	0	1	0.97867	0.60464	0.39546
GO:0004451, F, isocitrate lyase activity	2	2	0	1	0.79739	0.82982	0.17028
GO:0019752, P, carboxylic acid metabolic process	18	12	6	1	0.46093	0.959	0.041096
GO:0046421, F, methylisocitrate lyase activity	2	2	0	1	0.79739	0.82982	0.17028
GO:0016831, F, carboxy-lyase activity	13	8	5	1	0.7637	0.85731	0.14279
GO:0006825, P, copper ion transport	6	5	1	1	0.71945	0.89461	0.10549
GO:0016531, F, copper chaperone activity	3	3	0	1	0.61604	0.92731	0.072793
GO:0004612, F, phosphoenolpyruvate carboxykinase (ATP) activity	1	1	0	1	0.82364	0.81482	0.18538
GO:0006094, P, gluconeogenesis	11	8	3	1	0.58974	0.93671	0.063394
GO:0004363, F, glutathione synthase activity	1	1	0	1	0.73104	0.88831	0.11189
GO:0043295, F, glutathione binding	1	1	0	1	0.73104	0.88831	0.11189
GO:0016702, F, oxidoreductase activity acting on single donors with incorporation of molecular oxygen incorporation of two atoms of oxygen	2	1	1	0.89079	1	0.34477	0.65533
GO:0002143, P, tRNA wobble position uridine thiolation	2	2	0	1	0.44204	0.9619	0.038196
GO:0004792, F, thiosulfate sulfurtransferase activity	2	1	1	0.90424	1	0.38756	0.61254
GO:0008641, F, ubiquitin-like modifier activating enzyme activity	7	2	5	0.66791	1	0.11819	0.88191
GO:0043333, F, 2-octaprenyl-6-methoxy-1 4-benzoquinone methylase activity	2	2	0	1	0.84814	0.79132	0.20878
GO:0043334, F, 2-hexaprenyl-6-methoxy-1 4-benzoquinone methyltransferase activity	2	2	0	1	0.84814	0.79132	0.20878
GO:0008324, F, cation transmembrane transporter activity	14	8	6	1	0.97892	0.60364	0.39646
GO:0032543, P, mitochondrial translation	31	28	3	1	0.0094838	1	9.999e-05
GO:0032790, P, ribosome disassembly	3	3	0	1	0.7213	0.89231	0.10779
GO:0005047, F, signal recognition particle binding	2	1	1	0.88951	1	0.32397	0.67613
GO:0006614, P, SRP-dependent cotranslational protein targeting to membrane	8	5	3	1	0.90266	0.73403	0.26607
GO:0008312, F, 7S RNA binding	6	4	2	1	0.88501	0.74513	0.25497
GO:0030942, F, endoplasmic reticulum signal peptide binding	3	2	1	1	0.98512	0.59014	0.40996
GO:0006891, P, intra-Golgi vesicle-mediated transport	23	11	12	0.84661	1	0.26327	0.73683
GO:0031071, F, cysteine desulfurase activity	1	1	0	0.99067	1	0.52405	0.47675
GO:0044571, P, [2Fe-2S] cluster assembly	3	3	0	1	0.68789	0.90771	0.092391
GO:0051536, F, iron-sulfur cluster binding	35	15	20	0.82317	1	0.24188	0.75822
GO:0004826, F, phenylalanine-tRNA ligase activity	3	3	0	1	0.42417	0.9651	0.034997
GO:0006432, P, phenylalanyl-tRNA aminoacylation	3	3	0	1	0.42417	0.9651	0.034997
GO:0016765, F, transferase activity transferring alkyl or aryl (other than methyl) groups	29	21	8	1	0.17241	0.9936	0.0064994
GO:0043461, P, proton-transporting ATP synthase complex assembly	1	1	0	0.99266	1	0.53855	0.46165
GO:0003955, F, NAD(P)H dehydrogenase (quinone) activity	5	3	2	1	0.93616	0.68793	0.31217
GO:0005375, F, copper ion transmembrane transporter activity	5	3	2	0.9198	1	0.40326	0.59684
GO:0006878, P, cellular copper ion homeostasis	12	6	6	0.85474	1	0.27407	0.72603
GO:0018738, F, S-formylglutathione hydrolase activity	1	1	0	0.9878	1	0.51135	0.48885
GO:0046294, P, formaldehyde catabolic process	2	1	1	0.89079	1	0.35376	0.64634
GO:0046570, F, methylthioribulose 1-phosphate dehydratase activity	1	1	0	1	0.91961	0.71823	0.28227
GO:0030036, P, actin cytoskeleton organization	22	10	12	0.88905	1	0.32237	0.67773
GO:0051016, P, barbed-end actin filament capping	5	1	4	0.64232	1	0.10019	0.89991
GO:0043138, F, 3'-5' DNA helicase activity	15	4	11	0.47927	1	0.045695	0.9544
GO:0005344, F, oxygen carrier activity	1	1	0	1	0.7637	0.85311	0.14709
GO:0019985, P, translesion synthesis	3	1	2	0.70879	1	0.13639	0.86371
GO:0001732, P, formation of cytoplasmic translation initiation complex	17	15	2	1	0.079319	0.9987	0.0013999
GO:0003854, F, 3-beta-hydroxy-delta5-steroid dehydrogenase activity	1	0	1	0.8773	1	0.30887	0.69163
GO:0006694, P, steroid biosynthetic process	13	5	8	0.65864	1	0.10829	0.89181
GO:0006325, P, chromatin organization	25	4	21	0.031161	1	0.00019998	0.9999
GO:0019346, P, transsulfuration	7	5	2	1	0.73104	0.88581	0.11429
GO:0035103, P, sterol regulatory element binding protein cleavage	1	0	1	0.96872	1	0.47825	0.52205
GO:0016971, F, flavin-linked sulfhydryl oxidase activity	2	2	0	1	0.82443	0.81322	0.18688
GO:0043666, P, regulation of phosphoprotein phosphatase activity	13	6	7	0.99067	1	0.51815	0.48195
GO:0000184, P, nuclear-transcribed mRNA catabolic process nonsense-mediated decay	10	7	3	1	0.85197	0.78862	0.21148
GO:0008409, F, 5'-3' exonuclease activity	5	2	3	0.81858	1	0.23978	0.76032
GO:0004160, F, dihydroxy-acid dehydratase activity	1	1	0	1	0.93616	0.68863	0.31177
GO:0009082, P, branched-chain amino acid biosynthetic process	14	9	5	1	0.70131	0.90221	0.09789
GO:0006378, P, mRNA polyadenylation	18	7	11	0.85713	1	0.27807	0.72203
GO:0006379, P, mRNA cleavage	2	0	2	0.59624	1	0.084592	0.91551
GO:0033897, F, ribonuclease T2 activity	2	1	1	0.94373	1	0.44126	0.55884
GO:0004121, F, cystathionine beta-lyase activity	2	1	1	1	0.94293	0.67743	0.32267
GO:0071266, P, de novo' L-methionine biosynthetic process	2	1	1	1	0.96866	0.65153	0.34857
GO:0004040, F, amidase activity	4	2	2	0.95702	1	0.46535	0.53475
GO:0043864, F, indoleacetamide hydrolase activity	4	2	2	0.95702	1	0.46535	0.53475
GO:0004412, F, homoserine dehydrogenase activity	1	1	0	1	0.79739	0.83242	0.16778
GO:0009086, P, methionine biosynthetic process	9	8	1	1	0.19254	0.9922	0.0078992
GO:0009088, P, threonine biosynthetic process	5	4	1	1	0.56869	0.94171	0.058394
GO:0032266, F, phosphatidylinositol-3-phosphate binding	13	2	11	0.12682	1	0.0024998	0.9976
GO:0032509, P, endosome transport via multivesicular body sorting pathway	5	1	4	0.45655	1	0.040496	0.9596
GO:0030272, F, 5-formyltetrahydrofolate cyclo-ligase activity	1	0	1	0.91938	1	0.40016	0.60004
GO:0031591, P, wybutosine biosynthetic process	2	2	0	1	0.70608	0.90111	0.09899
GO:0004794, F, L-threonine ammonia-lyase activity	2	2	0	1	0.8503	0.78962	0.21048
GO:0000079, P, regulation of cyclin-dependent protein serine/threonine kinase activity	9	6	3	1	0.7561	0.87001	0.13009
GO:0019901, F, protein kinase binding	33	18	15	1	0.93616	0.68863	0.31147
GO:0004455, F, ketol-acid reductoisomerase activity	1	1	0	1	0.7637	0.85891	0.14129
GO:0031072, F, heat shock protein binding	15	13	2	1	0.037608	0.9996	0.00049995
GO:0004748, F, ribonucleoside-diphosphate reductase activity thioredoxin disulfide as acceptor	2	0	2	0.39413	1	0.027297	0.9728
GO:0004644, F, phosphoribosylglycinamide formyltransferase activity	1	0	1	0.84191	1	0.25327	0.74693
GO:0070273, F, phosphatidylinositol-4-phosphate binding	5	0	5	0.038493	1	0.00029997	0.9998
GO:0010212, P, response to ionizing radiation	3	1	2	0.9198	1	0.40386	0.59624
GO:0016572, P, histone phosphorylation	1	0	1	0.95702	1	0.46575	0.53455
GO:0032549, F, ribonucleoside binding	3	2	1	1	0.91938	0.72093	0.27917
GO:0004844, F, uracil DNA N-glycosylase activity	1	0	1	0.72615	1	0.15018	0.85031
GO:0000026, F, alpha-1 2-mannosyltransferase activity	6	1	5	0.4964	1	0.051995	0.94811
GO:0004376, F, glycolipid mannosyltransferase activity	2	0	2	0.72723	1	0.16938	0.83072
GO:0008353, F, RNA polymerase II CTD heptapeptide repeat kinase activity	5	4	1	1	0.7561	0.86931	0.13079
GO:0051168, P, nuclear export	1	0	1	0.89079	1	0.35146	0.64874
GO:0051568, P, histone H3-K4 methylation	7	1	6	0.35975	1	0.021198	0.9789
GO:0070084, P, protein initiator methionine removal	2	1	1	1	0.90467	0.73283	0.26727
GO:0005388, F, calcium transmembrane transporter activity phosphorylative mechanism	2	1	1	0.89001	1	0.33027	0.66983
GO:0003999, F, adenine phosphoribosyltransferase activity	1	0	1	0.85713	1	0.28407	0.71623
GO:0006168, P, adenine salvage	1	0	1	0.85713	1	0.28407	0.71623
GO:0044209, P, AMP salvage	2	0	2	0.61569	1	0.089691	0.91041
GO:0016818, F, hydrolase activity acting on acid anhydrides in phosphorus-containing anhydrides	4	0	4	0.59509	1	0.084292	0.91581
GO:0031491, F, nucleosome binding	12	3	9	0.47927	1	0.046795	0.9533
GO:0043044, P, ATP-dependent chromatin remodeling	22	1	21	0.018177	1	9.999e-05	1
GO:0004581, F, dolichyl-phosphate beta-glucosyltransferase activity	1	1	0	1	0.93731	0.68663	0.31387
GO:0004449, F, isocitrate dehydrogenase (NAD+) activity	2	1	1	1	0.95562	0.66583	0.33427
GO:0030148, P, sphingolipid biosynthetic process	11	7	4	1	0.90266	0.73433	0.26577
GO:0042284, F, sphingolipid delta-4 desaturase activity	2	0	2	0.59044	1	0.082492	0.91761
GO:0051603, P, proteolysis involved in cellular protein catabolic process	18	11	7	1	0.71945	0.89451	0.10559
GO:0004439, F, phosphatidylinositol-4 5-bisphosphate 5-phosphatase activity	4	3	1	1	0.87486	0.77632	0.22378
GO:0004582, F, dolichyl-phosphate beta-D-mannosyltransferase activity	1	0	1	0.66547	1	0.11379	0.88671
GO:0006621, P, protein retention in ER lumen	4	0	4	0.57032	1	0.076992	0.92311
GO:0046923, F, ER retention sequence binding	1	0	1	0.96318	1	0.47355	0.52655
GO:0072321, P, chaperone-mediated protein transport	2	2	0	1	0.80334	0.82592	0.17418
GO:0045040, P, protein insertion into mitochondrial outer membrane	8	2	6	0.49939	1	0.052795	0.94731
GO:0004416, F, hydroxyacylglutathione hydrolase activity	1	0	1	0.66384	1	0.11019	0.88991
GO:0070125, P, mitochondrial translational elongation	2	2	0	1	0.30333	0.9823	0.017798
GO:0004088, F, carbamoyl-phosphate synthase (glutamine-hydrolyzing) activity	3	1	2	0.89079	1	0.34027	0.65983
GO:0006207, P, de novo' pyrimidine nucleobase biosynthetic process	8	6	2	1	0.65206	0.91611	0.083992
GO:0006307, P, DNA dealkylation involved in DNA repair	2	0	2	0.76383	1	0.19778	0.80232
GO:0035552, P, oxidative single-stranded DNA demethylation	1	0	1	0.95525	1	0.46175	0.53865
GO:0003774, F, motor activity	14	5	9	0.72723	1	0.15958	0.84052
GO:0007017, P, microtubule-based process	10	1	9	0.12542	1	0.0022998	0.9978
GO:0005544, F, calcium-dependent phospholipid binding	1	1	0	1	0.29939	0.983	0.017398
GO:0003935, F, GTP cyclohydrolase II activity	2	0	2	0.74199	1	0.18758	0.81252
GO:0009231, P, riboflavin biosynthetic process	7	4	3	0.98593	1	0.50835	0.49175
GO:0000386, F, second spliceosomal transesterification activity	2	0	2	0.55823	1	0.074493	0.92561
GO:0030628, F, pre-mRNA 3'-splice site binding	3	0	3	0.66384	1	0.11189	0.88821
GO:0009395, P, phospholipid catabolic process	3	0	3	0.67481	1	0.12389	0.87621
GO:0004377, F, GDP-Man:Man3GlcNAc2-PP-Dol alpha-1 2-mannosyltransferase activity	1	1	0	1	0.96866	0.64874	0.35176
GO:1901135, P, carbohydrate derivative metabolic process	8	2	6	0.72723	1	0.15588	0.84422
GO:0008526, F, phosphatidylinositol transfer activity	3	3	0	1	0.68817	0.90671	0.093391
GO:0006605, P, protein targeting	65	32	33	1	0.99166	0.56874	0.43136
GO:0015450, F, P-P-bond-hydrolysis-driven protein transmembrane transporter activity	1	0	1	0.9198	1	0.40446	0.59594
GO:0003690, F, double-stranded DNA binding	13	6	7	0.90177	1	0.38526	0.61484
GO:0003994, F, aconitate hydratase activity	2	0	2	0.48529	1	0.048295	0.9518
GO:0043967, P, histone H4 acetylation	8	1	7	0.14678	1	0.0035996	0.9965
GO:0043968, P, histone H2A acetylation	2	1	1	0.8773	1	0.30907	0.69103
GO:0045892, P, negative regulation of transcription DNA-templated	9	4	5	0.77887	1	0.21208	0.78802
GO:0000162, P, tryptophan biosynthetic process	6	5	1	1	0.69585	0.90361	0.09649
GO:0004049, F, anthranilate synthase activity	2	2	0	1	0.83161	0.80492	0.19518
GO:0004425, F, indole-3-glycerol-phosphate synthase activity	1	1	0	0.9945	1	0.54565	0.45455
GO:0004783, F, sulfite reductase (NADPH) activity	1	1	0	1	0.7561	0.87031	0.13009
GO:0019344, P, cysteine biosynthetic process	5	4	1	1	0.7637	0.85911	0.14099
GO:0004169, F, dolichyl-phosphate-mannose-protein mannosyltransferase activity	4	0	4	0.27477	1	0.011399	0.9887
GO:0017048, F, small GTPase binding	1	0	1	0.89079	1	0.33627	0.66393
GO:0051087, F, chaperone binding	17	13	4	1	0.10674	0.9978	0.0022998
GO:0006336, P, DNA replication-independent nucleosome assembly	4	2	2	0.93994	1	0.43536	0.56474
GO:0008173, F, RNA methyltransferase activity	12	8	4	1	0.49414	0.954	0.046095
GO:0046496, P, nicotinamide nucleotide metabolic process	1	1	0	1	0.41513	0.9673	0.033397
GO:0047453, F, ATP-dependent NAD(P)H-hydrate dehydratase activity	1	1	0	1	0.41513	0.9673	0.033397
GO:0052855, F, ADP-dependent NAD(P)H-hydrate dehydratase activity	1	1	0	1	0.41513	0.9673	0.033397
GO:0004072, F, aspartate kinase activity	1	1	0	1	0.88776	0.74413	0.25617
GO:0009089, P, lysine biosynthetic process via diaminopimelate	2	2	0	1	0.59822	0.93151	0.068593
GO:0030163, P, protein catabolic process	10	8	2	1	0.35323	0.9767	0.023398
GO:0036402, F, proteasome-activating ATPase activity	6	4	2	1	0.88776	0.74413	0.25597
GO:0043161, P, proteasome-mediated ubiquitin-dependent protein catabolic process	52	28	24	1	0.76345	0.86431	0.13579
GO:0008177, F, succinate dehydrogenase (ubiquinone) activity	2	0	2	0.48741	1	0.050395	0.94971
GO:0004618, F, phosphoglycerate kinase activity	1	1	0	1	0.21601	0.9899	0.010199
GO:0001731, P, formation of translation preinitiation complex	12	9	3	1	0.48835	0.9551	0.044996
GO:0030071, P, regulation of mitotic metaphase/anaphase transition	4	2	2	0.89079	1	0.34597	0.65413
GO:0031145, P, anaphase-promoting complex-dependent catabolic process	8	3	5	0.70344	1	0.13479	0.86531
GO:0016300, F, tRNA (uracil) methyltransferase activity	2	0	2	0.75414	1	0.19228	0.80782
GO:0000742, P, karyogamy involved in conjugation with cellular fusion	1	1	0	1	0.70102	0.90271	0.09769
GO:0034450, F, ubiquitin-ubiquitin ligase activity	2	1	1	0.95658	1	0.46295	0.53715
GO:0004571, F, mannosyl-oligosaccharide 1 2-alpha-mannosidase activity	3	0	3	0.53222	1	0.059894	0.94021
GO:0004356, F, glutamate-ammonia ligase activity	2	1	1	1	0.99166	0.57224	0.42786
GO:0006807, P, nitrogen compound metabolic process	15	4	11	0.46726	1	0.043196	0.9569
GO:0030433, P, ubiquitin-dependent ERAD pathway	28	18	10	1	0.43154	0.9635	0.036596
GO:0035243, F, protein-arginine omega-N symmetric methyltransferase activity	2	1	1	0.88087	1	0.31617	0.68393
GO:0004073, F, aspartate-semialdehyde dehydrogenase activity	1	1	0	1	0.7637	0.84952	0.15078
GO:0004534, F, 5'-3' exoribonuclease activity	2	1	1	0.84191	1	0.25837	0.74173
GO:0006353, P, DNA-templated transcription termination	5	1	4	0.72723	1	0.15768	0.84242
GO:0004733, F, pyridoxamine-phosphate oxidase activity	1	1	0	1	0.91961	0.71883	0.28147
GO:0008615, P, pyridoxine biosynthetic process	2	2	0	1	0.63492	0.92031	0.079792
GO:0000156, F, phosphorelay response regulator activity	1	0	1	0.92791	1	0.41706	0.58324
GO:0032981, P, mitochondrial respiratory chain complex I assembly	12	6	6	0.99266	1	0.53465	0.46545
GO:0045048, P, protein insertion into ER membrane	3	3	0	1	0.56869	0.94261	0.057494
GO:0004198, F, calcium-dependent cysteine-type endopeptidase activity	1	0	1	0.97468	1	0.48355	0.51675
GO:0003972, F, RNA ligase (ATP) activity	1	1	0	1	0.71842	0.89551	0.10489
GO:0006388, P, tRNA splicing via endonucleolytic cleavage and ligation	6	5	1	1	0.42155	0.9657	0.034397
GO:0051730, F, GTP-dependent polyribonucleotide 5'-hydroxyl-kinase activity	1	1	0	1	0.71842	0.89551	0.10489
GO:0004817, F, cysteine-tRNA ligase activity	1	0	1	0.84032	1	0.25057	0.74963
GO:0006423, P, cysteinyl-tRNA aminoacylation	1	0	1	0.84032	1	0.25057	0.74963
GO:0004076, F, biotin synthase activity	1	0	1	0.66384	1	0.11029	0.88991
GO:0009102, P, biotin biosynthetic process	2	0	2	0.79734	1	0.22698	0.77312
GO:0004827, F, proline-tRNA ligase activity	2	2	0	1	0.67284	0.91101	0.089091
GO:0006433, P, prolyl-tRNA aminoacylation	2	2	0	1	0.67284	0.91101	0.089091
GO:0004555, F, alpha alpha-trehalase activity	1	1	0	1	0.7637	0.85081	0.14959
GO:0031593, F, polyubiquitin modification-dependent protein binding	6	4	2	1	0.72353	0.89181	0.10829
GO:0003872, F, 6-phosphofructokinase activity	1	1	0	1	0.98102	0.60064	0.39956
GO:0006002, P, fructose 6-phosphate metabolic process	3	1	2	0.89784	1	0.38266	0.61744
GO:0006108, P, malate metabolic process	4	4	0	1	0.38656	0.9721	0.027997
GO:0030060, F, L-malate dehydrogenase activity	2	2	0	1	0.71842	0.89581	0.10429
GO:0097428, P, protein maturation by iron-sulfur cluster transfer	5	4	1	1	0.41463	0.9678	0.032297
GO:0004126, F, cytidine deaminase activity	1	1	0	1	0.98669	0.58624	0.41446
GO:0042281, F, dolichyl pyrophosphate Man9GlcNAc2 alpha-1 3-glucosyltransferase activity	1	0	1	0.95065	1	0.45485	0.54555
GO:0008299, P, isoprenoid biosynthetic process	10	7	3	1	0.57306	0.94031	0.059794
GO:0019887, F, protein kinase regulator activity	5	4	1	1	0.63273	0.92121	0.078892
GO:0033674, P, positive regulation of kinase activity	2	1	1	0.97435	1	0.48215	0.51795
GO:0004107, F, chorismate synthase activity	1	0	1	0.89079	1	0.33407	0.66623
GO:0009968, P, negative regulation of signal transduction	1	0	1	0.89079	1	0.35966	0.64054
GO:0000256, P, allantoin catabolic process	2	2	0	1	0.83161	0.80962	0.19048
GO:0004037, F, allantoicase activity	1	1	0	1	0.93922	0.68513	0.31537
GO:0006857, P, oligopeptide transport	4	1	3	0.62674	1	0.093891	0.90621
GO:0016906, F, sterol 3-beta-glucosyltransferase activity	1	1	0	1	0.7637	0.85271	0.14759
GO:0030259, P, lipid glycosylation	1	1	0	1	0.7637	0.85271	0.14759
GO:0102202, F, soladodine glucosyltransferase activity	1	1	0	1	0.7637	0.85271	0.14759
GO:0102203, F, brassicasterol glucosyltransferase activity	1	1	0	1	0.7637	0.85271	0.14759
GO:0102205, F, cholesterol alpha-glucosyltransferase activity	1	1	0	1	0.7637	0.85271	0.14759
GO:0000455, P, enzyme-directed rRNA pseudouridine synthesis	2	1	1	1	0.91961	0.71583	0.28427
GO:1904047, F, S-adenosyl-L-methionine binding	1	1	0	1	0.93616	0.69623	0.30407
GO:0004474, F, malate synthase activity	1	0	1	0.66952	1	0.11939	0.88131
GO:0006097, P, glyoxylate cycle	3	1	2	0.84191	1	0.25427	0.74583
GO:0016628, F, oxidoreductase activity acting on the CH-CH group of donors NAD or NADP as acceptor	4	3	1	1	0.92989	0.70293	0.29717
GO:0010265, P, SCF complex assembly	1	1	0	1	0.98669	0.58564	0.41476
GO:0072659, P, protein localization to plasma membrane	7	0	7	0.14678	1	0.0034997	0.9966
GO:0004343, F, glucosamine 6-phosphate N-acetyltransferase activity	1	1	0	1	0.7637	0.86011	0.14009
GO:0006384, P, transcription initiation from RNA polymerase III promoter	6	1	5	0.31571	1	0.016498	0.9836
GO:0030150, P, protein import into mitochondrial matrix	16	11	5	1	0.47791	0.9565	0.043596
GO:0006487, P, protein N-linked glycosylation	23	10	13	0.79294	1	0.22358	0.77652
GO:0003910, F, DNA ligase (ATP) activity	2	0	2	0.66791	1	0.11669	0.88341
GO:0051103, P, DNA ligation involved in DNA repair	2	0	2	0.66791	1	0.11669	0.88341
GO:0071897, P, DNA biosynthetic process	38	5	33	0.018177	1	9.999e-05	1
GO:0004609, F, phosphatidylserine decarboxylase activity	1	0	1	0.84661	1	0.26397	0.73653
GO:0006646, P, phosphatidylethanolamine biosynthetic process	2	0	2	0.55082	1	0.071993	0.92811
GO:0016540, P, protein autoprocessing	1	0	1	0.84661	1	0.26397	0.73653
GO:0003938, F, IMP dehydrogenase activity	1	1	0	1	0.7637	0.84922	0.15088
GO:0006177, P, GMP biosynthetic process	3	3	0	1	0.13734	0.9967	0.0033997
GO:0017025, F, TBP-class protein binding	10	2	8	0.52425	1	0.056594	0.94351
GO:0019706, F, protein-cysteine S-palmitoyltransferase activity	1	1	0	1	0.68817	0.90701	0.093391
GO:0004559, F, alpha-mannosidase activity	1	0	1	0.72723	1	0.16038	0.83992
GO:0006013, P, mannose metabolic process	2	0	2	0.39413	1	0.026697	0.9734
GO:0031369, F, translation initiation factor binding	12	7	5	1	0.90216	0.73553	0.26457
GO:0016504, F, peptidase activator activity	1	1	0	1	0.93616	0.68833	0.31187
GO:0070577, F, lysine-acetylated histone binding	4	1	3	0.62582	1	0.092691	0.90741
GO:0070628, F, proteasome binding	8	5	3	1	0.88013	0.76972	0.23038
GO:0042779, P, tRNA 3'-trailer cleavage	1	0	1	0.92699	1	0.41166	0.58864
GO:0004372, F, glycine hydroxymethyltransferase activity	2	2	0	1	0.28146	0.9841	0.015998
GO:0019264, P, glycine biosynthetic process from serine	2	2	0	1	0.28146	0.9841	0.015998
GO:0004729, F, oxygen-dependent protoporphyrinogen oxidase activity	1	0	1	0.63855	1	0.09879	0.90141
GO:0006812, P, cation transport	13	8	5	1	0.96866	0.64694	0.35316
GO:0006446, P, regulation of translational initiation	6	6	0	1	0.19851	0.9915	0.0085991
GO:0031505, P, fungal-type cell wall organization	38	12	26	0.33177	1	0.018098	0.982
GO:0003937, F, IMP cyclohydrolase activity	1	1	0	1	0.56869	0.94221	0.057994
GO:0004643, F, phosphoribosylaminoimidazolecarboxamide formyltransferase activity	1	1	0	1	0.56869	0.94221	0.057994
GO:0003918, F, DNA topoisomerase type II (double strand cut ATP-hydrolyzing) activity	1	0	1	0.66791	1	0.11569	0.88451
GO:0006265, P, DNA topological change	3	0	3	0.41405	1	0.031697	0.9684
GO:0035494, P, SNARE complex disassembly	2	1	1	1	0.96866	0.64694	0.35316
GO:0003878, F, ATP citrate synthase activity	2	2	0	1	0.15065	0.9953	0.0047995
GO:0034501, P, protein localization to kinetochore	7	3	4	0.76469	1	0.20068	0.79942
GO:0003917, F, DNA topoisomerase type I (single strand cut ATP-independent) activity	2	0	2	0.64232	1	0.10269	0.89741
GO:0018345, P, protein palmitoylation	1	1	0	1	0.68817	0.90701	0.093391
GO:0001055, F, RNA polymerase II activity	6	0	6	0.48815	1	0.050795	0.94931
GO:0042910, F, xenobiotic transmembrane transporter activity	5	3	2	1	0.88196	0.76552	0.23458
GO:0004056, F, argininosuccinate lyase activity	1	1	0	0.99435	1	0.54105	0.45905
GO:0042450, P, arginine biosynthetic process via ornithine	2	1	1	0.85	1	0.26807	0.73203
GO:0000338, P, protein deneddylation	4	1	3	0.74199	1	0.18678	0.81332
GO:0004791, F, thioredoxin-disulfide reductase activity	1	1	0	1	0.34087	0.9786	0.021698
GO:0019430, P, removal of superoxide radicals	8	6	2	1	0.58974	0.93681	0.063294
GO:0000379, P, tRNA-type intron splice site recognition and cleavage	3	3	0	1	0.61884	0.92351	0.076592
GO:0004048, F, anthranilate phosphoribosyltransferase activity	1	0	1	0.91575	1	0.39816	0.60214
GO:0006559, P, L-phenylalanine catabolic process	1	0	1	0.80999	1	0.23578	0.76452
GO:0006572, P, tyrosine catabolic process	1	0	1	0.80999	1	0.23578	0.76452
GO:0019888, F, protein phosphatase regulator activity	9	4	5	0.94076	1	0.43936	0.56074
GO:0000103, P, sulfate assimilation	5	3	2	0.99266	1	0.53685	0.46325
GO:0004020, F, adenylylsulfate kinase activity	2	2	0	1	0.88196	0.76452	0.23558
GO:0016274, F, protein-arginine N-methyltransferase activity	4	4	0	1	0.15518	0.9949	0.0051995
GO:0008134, F, transcription factor binding	21	9	12	0.89163	1	0.37766	0.62244
GO:0000179, F, rRNA (adenine-N6 N6-)-dimethyltransferase activity	1	1	0	1	0.70608	0.90071	0.09969
GO:0052909, F, 18S rRNA (adenine(1779)-N(6)/adenine(1780)-N(6))-dimethyltransferase activity	1	1	0	1	0.70608	0.90071	0.09969
GO:0005200, F, structural constituent of cytoskeleton	10	1	9	0.12615	1	0.0023998	0.9977
GO:0042578, F, phosphoric ester hydrolase activity	4	1	3	0.87222	1	0.30157	0.69853
GO:0140053, P, mitochondrial gene expression	1	1	0	1	0.975	0.61124	0.38896
GO:0015299, F, solute:proton antiporter activity	7	3	4	0.79734	1	0.22698	0.77312
GO:0016868, F, intramolecular transferase activity phosphotransferases	6	3	3	1	0.99166	0.57704	0.42306
GO:0006303, P, double-strand break repair via nonhomologous end joining	6	1	5	0.66547	1	0.11349	0.88661
GO:0042162, F, telomeric DNA binding	6	0	6	0.31102	1	0.014899	0.9852
GO:0007095, P, mitotic G2 DNA damage checkpoint	5	1	4	0.77655	1	0.21038	0.78972
GO:0004602, F, glutathione peroxidase activity	4	3	1	1	0.7637	0.85551	0.14459
GO:0003756, F, protein disulfide isomerase activity	4	3	1	1	0.82424	0.81412	0.18598
GO:0070569, F, uridylyltransferase activity	3	3	0	1	0.42421	0.9649	0.035196
GO:0004108, F, citrate (Si)-synthase activity	2	2	0	1	0.83161	0.80492	0.19518
GO:0006101, P, citrate metabolic process	2	2	0	1	0.83161	0.80492	0.19518
GO:0017022, F, myosin binding	1	1	0	1	0.99166	0.56134	0.43896
GO:0005267, F, potassium channel activity	1	0	1	0.72723	1	0.17528	0.82492
GO:0052925, F, dol-P-Man:Man(5)GlcNAc(2)-PP-Dol alpha-1 3-mannosyltransferase activity	1	1	0	1	0.99166	0.56794	0.43226
GO:0004061, F, arylformamidase activity	1	0	1	0.89079	1	0.35766	0.64294
GO:0019441, P, tryptophan catabolic process to kynurenine	3	2	1	1	0.975	0.61744	0.38266
GO:0006419, P, alanyl-tRNA aminoacylation	2	2	0	1	0.75123	0.87381	0.12629
GO:0071528, P, tRNA re-export from nucleus	1	1	0	1	0.71457	0.89821	0.10239
GO:0036265, P, RNA (guanine-N7)-methylation	2	1	1	0.94076	1	0.43936	0.56074
GO:0004816, F, asparagine-tRNA ligase activity	2	1	1	1	0.98457	0.59684	0.40326
GO:0006421, P, asparaginyl-tRNA aminoacylation	2	1	1	1	0.98457	0.59684	0.40326
GO:0004401, F, histidinol-phosphatase activity	1	1	0	1	0.83161	0.80812	0.19228
GO:0004608, F, phosphatidylethanolamine N-methyltransferase activity	1	1	0	1	0.88046	0.76832	0.23228
GO:0006656, P, phosphatidylcholine biosynthetic process	4	2	2	1	0.99166	0.57704	0.42306
GO:0004631, F, phosphomevalonate kinase activity	1	0	1	0.93452	1	0.42446	0.57604
GO:0045039, P, protein insertion into mitochondrial inner membrane	6	3	3	1	0.99208	0.55874	0.44136
GO:0003997, F, acyl-CoA oxidase activity	5	1	4	0.48741	1	0.049195	0.9509
GO:0033540, P, fatty acid beta-oxidation using acyl-CoA oxidase	5	1	4	0.48741	1	0.049195	0.9509
GO:0004043, F, L-aminoadipate-semialdehyde dehydrogenase activity	1	0	1	0.72615	1	0.15178	0.84852
GO:0019878, P, lysine biosynthetic process via aminoadipic acid	8	3	5	0.77887	1	0.21208	0.78802
GO:0031177, F, phosphopantetheine binding	1	0	1	0.72615	1	0.15178	0.84852
GO:0004802, F, transketolase activity	2	1	1	1	0.88501	0.74513	0.25497
GO:0005319, F, lipid transporter activity	7	3	4	0.72723	1	0.17188	0.82822
GO:0016428, F, tRNA (cytosine-5-)-methyltransferase activity	1	1	0	1	0.17241	0.9939	0.0062994
GO:0051056, P, regulation of small GTPase mediated signal transduction	1	1	0	1	0.99166	0.57934	0.42076
GO:0031929, P, TOR signaling	11	3	8	0.58721	1	0.081292	0.91881
GO:0035299, F, inositol pentakisphosphate 2-kinase activity	1	1	0	1	0.40311	0.9702	0.030397
GO:0000050, P, urea cycle	1	1	0	1	0.13896	0.9962	0.0039996
GO:0004053, F, arginase activity	1	1	0	1	0.13896	0.9962	0.0039996
GO:0006525, P, arginine metabolic process	2	1	1	1	0.91961	0.71873	0.28137
GO:0019348, P, dolichol metabolic process	1	0	1	0.66547	1	0.11379	0.88671
GO:0000290, P, deadenylation-dependent decapping of nuclear-transcribed mRNA	7	1	6	0.36646	1	0.023098	0.977
GO:0030242, P, autophagy of peroxisome	7	0	7	0.18748	1	0.0051995	0.9949
GO:0006535, P, cysteine biosynthetic process from serine	3	2	1	1	0.87486	0.77792	0.22218
GO:0004122, F, cystathionine beta-synthase activity	1	0	1	0.89079	1	0.36136	0.63884
GO:0019343, P, cysteine biosynthetic process via cystathionine	3	1	2	0.95065	1	0.45295	0.54715
GO:0031124, P, mRNA 3'-end processing	10	1	9	0.14678	1	0.0035996	0.9965
GO:0004662, F, CAAX-protein geranylgeranyltransferase activity	2	1	1	1	0.975	0.61764	0.38246
GO:0018344, P, protein geranylgeranylation	5	3	2	0.99266	1	0.53205	0.46805
GO:0050567, F, glutaminyl-tRNA synthase (glutamine-hydrolyzing) activity	3	2	1	1	0.80954	0.82282	0.17728
GO:0070681, P, glutaminyl-tRNAGln biosynthesis via transamidation	3	2	1	1	0.80954	0.82282	0.17728
GO:0003725, F, double-stranded RNA binding	7	6	1	1	0.52937	0.94951	0.050595
GO:0061710, F, L-threonylcarbamoyladenylate synthase	1	1	0	1	0.99166	0.57684	0.42356
GO:0004070, F, aspartate carbamoyltransferase activity	2	1	1	1	0.98512	0.59034	0.40976
GO:0016597, F, amino acid binding	8	7	1	1	0.38485	0.9724	0.027697
GO:0044205, P, de novo' UMP biosynthetic process	5	5	0	1	0.063226	0.9991	0.0009999
GO:0004352, F, glutamate dehydrogenase (NAD+) activity	1	1	0	1	0.75123	0.87291	0.12739
GO:0019551, P, glutamate catabolic process to 2-oxoglutarate	1	1	0	1	0.75123	0.87291	0.12739
GO:0006113, P, fermentation	1	0	1	0.74939	1	0.19018	0.80992
GO:0004129, F, cytochrome-c oxidase activity	10	4	6	0.89079	1	0.35596	0.64414
GO:0006119, P, oxidative phosphorylation	4	3	1	1	0.93922	0.68353	0.31657
GO:0016992, F, lipoate synthase activity	1	1	0	1	0.73104	0.88661	0.11369
GO:0102552, F, lipoyl synthase activity (acting on glycine-cleavage complex H protein	1	1	0	1	0.73104	0.88661	0.11369
GO:0102553, F, lipoyl synthase activity (acting on pyruvate dehydrogenase E2 protein)	1	1	0	1	0.73104	0.88661	0.11369
GO:1902600, P, proton transmembrane transport	41	17	24	0.64232	1	0.10199	0.89811
GO:0004325, F, ferrochelatase activity	2	1	1	1	0.99166	0.57804	0.42206
GO:0019354, P, siroheme biosynthetic process	2	2	0	1	0.63492	0.92031	0.079792
GO:0043115, F, precorrin-2 dehydrogenase activity	1	1	0	1	0.7637	0.85381	0.14649
GO:0003876, F, AMP deaminase activity	1	0	1	0.95739	1	0.46805	0.53205
GO:0032264, P, IMP salvage	2	1	1	1	0.88839	0.74273	0.25737
GO:0001664, F, G protein-coupled receptor binding	1	0	1	0.76615	1	0.20388	0.79652
GO:0031683, F, G-protein beta/gamma-subunit complex binding	3	1	2	0.89079	1	0.33827	0.66183
GO:0006190, P, inosine salvage	1	1	0	1	0.8839	0.75232	0.24788
GO:0050483, F, IMP 5'-nucleotidase activity	1	1	0	1	0.8839	0.75232	0.24788
GO:0017057, F, 6-phosphogluconolactonase activity	2	1	1	0.88743	1	0.32067	0.67943
GO:0051377, F, mannose-ethanolamine phosphotransferase activity	3	1	2	0.92863	1	0.41866	0.58144
GO:0071586, P, CAAX-box protein processing	2	0	2	0.39413	1	0.025897	0.9742
GO:0000076, P, DNA replication checkpoint	4	0	4	0.22597	1	0.0071993	0.9929
GO:0048478, P, replication fork protection	2	0	2	0.63556	1	0.09719	0.90291
GO:0032007, P, negative regulation of TOR signaling	5	1	4	0.59044	1	0.082892	0.91721
GO:0034198, P, cellular response to amino acid starvation	4	1	3	0.53673	1	0.060794	0.93931
GO:0004358, F, glutamate N-acetyltransferase activity	1	1	0	1	0.98512	0.59084	0.40936
GO:0004821, F, histidine-tRNA ligase activity	1	1	0	1	0.98512	0.59164	0.40866
GO:0006427, P, histidyl-tRNA aminoacylation	1	1	0	1	0.98512	0.59164	0.40866
GO:0008444, F, CDP-diacylglycerol-glycerol-3-phosphate 3-phosphatidyltransferase activity	1	0	1	0.76043	1	0.19538	0.80472
GO:0004663, F, Rab geranylgeranyltransferase activity	2	2	0	1	0.87486	0.77682	0.22328
GO:0035312, F, 5'-3' exodeoxyribonuclease activity	1	0	1	0.83784	1	0.24888	0.75132
GO:0003825, F, alpha alpha-trehalose-phosphate synthase (UDP-forming) activity	1	1	0	1	0.99166	0.57154	0.42876
GO:0005992, P, trehalose biosynthetic process	4	3	1	1	0.94136	0.67973	0.32037
GO:0008143, F, poly(A) binding	6	3	3	0.85713	1	0.27787	0.72223
GO:0043488, P, regulation of mRNA stability	3	0	3	0.43626	1	0.036096	0.964
GO:1900364, P, negative regulation of mRNA polyadenylation	1	0	1	0.60202	1	0.086691	0.91361
GO:1990593, F, nascent polypeptide-associated complex binding	1	1	0	1	0.99166	0.57804	0.42236
GO:0016888, F, endodeoxyribonuclease activity producing 5'-phosphomonoesters	1	1	0	1	0.91961	0.71533	0.28507
GO:0005216, F, ion channel activity	2	1	1	0.93731	1	0.43226	0.56784
GO:0000160, P, phosphorelay signal transduction system	7	1	6	0.3141	1	0.015798	0.9843
GO:0004467, F, long-chain fatty acid-CoA ligase activity	2	1	1	0.89098	1	0.36636	0.63374
GO:0008453, F, alanine-glyoxylate transaminase activity	1	1	0	0.99067	1	0.51705	0.48355
GO:0090114, P, COPII-coated vesicle budding	9	4	5	1	0.96866	0.64284	0.35726
GO:0008610, P, lipid biosynthetic process	8	2	6	0.89079	1	0.34457	0.65553
GO:0046417, P, chorismate metabolic process	1	0	1	0.84191	1	0.25627	0.74403
GO:0006360, P, transcription by RNA polymerase I	16	7	9	1	0.9667	0.65783	0.34227
GO:0034477, P, U6 snRNA 3'-end processing	1	1	0	1	0.88046	0.76782	0.23248
GO:1990838, F, poly(U)-specific exoribonuclease activity producing 3' uridine cyclic phosphate ends	1	1	0	1	0.88046	0.76782	0.23248
GO:0003873, F, 6-phosphofructo-2-kinase activity	3	0	3	0.46468	1	0.042296	0.9578
GO:0006000, P, fructose metabolic process	4	0	4	0.39413	1	0.027497	0.9726
GO:0006003, P, fructose 2 6-bisphosphate metabolic process	3	0	3	0.46468	1	0.042296	0.9578
GO:0004818, F, glutamate-tRNA ligase activity	2	2	0	1	0.54657	0.94581	0.054295
GO:0006424, P, glutamyl-tRNA aminoacylation	2	2	0	1	0.54657	0.94581	0.054295
GO:0004814, F, arginine-tRNA ligase activity	1	1	0	1	0.98512	0.59004	0.41026
GO:0006420, P, arginyl-tRNA aminoacylation	1	1	0	1	0.98512	0.59004	0.41026
GO:0003988, F, acetyl-CoA C-acyltransferase activity	4	3	1	1	0.7637	0.86211	0.13799
GO:0004630, F, phospholipase D activity	1	0	1	0.79294	1	0.22338	0.77692
GO:0006637, P, acyl-CoA metabolic process	6	6	0	1	0.09156	0.9984	0.0016998
GO:0047617, F, acyl-CoA hydrolase activity	7	5	2	1	0.58449	0.93781	0.062294
GO:0003841, F, 1-acylglycerol-3-phosphate O-acyltransferase activity	2	1	1	1	0.96866	0.65213	0.34797
GO:0000995, F, RNA polymerase III general transcription initiation factor activity	2	0	2	0.46726	1	0.043296	0.9568
GO:0016209, F, antioxidant activity	8	8	0	1	0.067589	0.999	0.0010999
GO:0070682, P, proteasome regulatory particle assembly	8	3	5	0.81439	1	0.23818	0.76192
GO:0006673, P, inositol phosphoceramide metabolic process	3	2	1	1	0.7637	0.85721	0.14289
GO:0070917, F, inositol phosphoceramide synthase regulator activity	1	1	0	1	0.79197	0.83512	0.16518
GO:0008113, F, peptide-methionine (S)-S-oxide reductase activity	2	2	0	1	0.17228	0.9939	0.0061994
GO:0004014, F, adenosylmethionine decarboxylase activity	1	1	0	0.9945	1	0.54615	0.45405
GO:0006557, P, S-adenosylmethioninamine biosynthetic process	1	1	0	0.9945	1	0.54615	0.45405
GO:0006597, P, spermine biosynthetic process	1	1	0	0.9945	1	0.54615	0.45405
GO:0008295, P, spermidine biosynthetic process	2	1	1	1	0.975	0.61184	0.38826
GO:0003884, F, D-amino-acid oxidase activity	3	2	1	1	0.92025	0.70903	0.29107
GO:0046416, P, D-amino acid metabolic process	3	2	1	1	0.92025	0.70903	0.29107
GO:0042823, P, pyridoxal phosphate biosynthetic process	3	2	1	1	0.7637	0.85451	0.14559
GO:0015035, F, protein disulfide oxidoreductase activity	13	8	5	1	0.92025	0.70913	0.29097
GO:0045041, P, protein import into mitochondrial intermembrane space	5	4	1	1	0.41772	0.9663	0.033797
GO:0042799, F, histone methyltransferase activity (H4-K20 specific)	1	0	1	0.79294	1	0.22498	0.77552
GO:0006904, P, vesicle docking involved in exocytosis	9	1	8	0.45463	1	0.039396	0.9607
GO:0000225, F, N-acetylglucosaminylphosphatidylinositol deacetylase activity	1	0	1	0.92993	1	0.41946	0.58104
GO:0008097, F, 5S rRNA binding	4	4	0	1	0.19724	0.9918	0.0082992
GO:0004345, F, glucose-6-phosphate dehydrogenase activity	1	1	0	1	0.79197	0.83562	0.16488
GO:0008643, P, carbohydrate transport	4	2	2	1	0.99166	0.56304	0.43706
GO:0016925, P, protein sumoylation	5	2	3	0.80389	1	0.22958	0.77052
GO:0000062, F, fatty-acyl-CoA binding	3	1	2	0.97847	1	0.48755	0.51255
GO:0015293, F, symporter activity	1	1	0	1	0.91089	0.72973	0.27057
GO:0004462, F, lactoylglutathione lyase activity	1	1	0	1	0.75123	0.87271	0.12759
GO:0070897, P, transcription preinitiation complex assembly	3	1	2	0.92114	1	0.40536	0.59474
GO:0006741, P, NADP biosynthetic process	3	3	0	1	0.68817	0.90641	0.093691
GO:0019674, P, NAD metabolic process	4	3	1	1	0.7437	0.87781	0.12229
GO:0004775, F, succinate-CoA ligase (ADP-forming) activity	2	2	0	1	0.25041	0.9873	0.012799
GO:0004823, F, leucine-tRNA ligase activity	2	2	0	1	0.21601	0.9901	0.009999
GO:0006429, P, leucyl-tRNA aminoacylation	2	2	0	1	0.21601	0.9901	0.009999
GO:0017137, F, small GTPase binding	21	4	17	0.056903	1	0.00059994	0.9995
GO:0004326, F, tetrahydrofolylpolyglutamate synthase activity	2	0	2	0.847	1	0.26557	0.73453
GO:0006147, P, guanine catabolic process	1	0	1	0.8915	1	0.37016	0.63054
GO:0008892, F, guanine deaminase activity	1	0	1	0.8915	1	0.37016	0.63054
GO:0000309, F, nicotinamide-nucleotide adenylyltransferase activity	2	2	0	1	0.61604	0.92681	0.073293
GO:0016780, F, phosphotransferase activity for other substituted phosphate groups	1	0	1	0.72723	1	0.16678	0.83342
GO:0006491, P, N-glycan processing	4	2	2	0.7618	1	0.19648	0.80362
GO:0072344, P, rescue of stalled ribosome	5	3	2	1	0.77442	0.84372	0.15638
GO:1990116, P, ribosome-associated ubiquitin-dependent protein catabolic process	4	3	1	1	0.69062	0.90481	0.09529
GO:0000175, F, 3'-5'-exoribonuclease activity	13	11	2	1	0.13896	0.9962	0.0038996
GO:0004526, F, ribonuclease P activity	5	4	1	1	0.7561	0.86941	0.13069
GO:0046034, P, ATP metabolic process	6	4	2	1	0.88501	0.74623	0.25387
GO:0106050, F, tRNA 2'-O-methyltransferase activity	2	0	2	0.54121	1	0.067893	0.93221
GO:0004045, F, aminoacyl-tRNA hydrolase activity	1	1	0	1	0.84814	0.79492	0.20548
GO:0004739, F, pyruvate dehydrogenase (acetyl-transferring) activity	2	2	0	1	0.37194	0.9735	0.026597
GO:0006086, P, acetyl-CoA biosynthetic process from pyruvate	4	4	0	1	0.042218	0.9995	0.00059994
GO:0060962, P, regulation of ribosomal protein gene transcription by RNA polymerase II	1	1	0	1	0.7637	0.86171	0.13869
GO:0000213, F, tRNA-intron endonuclease activity	2	2	0	1	0.76345	0.86451	0.13559
GO:0016485, P, protein processing	8	2	6	0.6109	1	0.088491	0.91161
GO:0052918, F, dol-P-Man:Man(8)GlcNAc(2)-PP-Dol alpha-1 2-mannosyltransferase activity	1	0	1	0.92735	1	0.41596	0.58414
GO:0052926, F, dol-P-Man:Man(6)GlcNAc(2)-PP-Dol alpha-1 2-mannosyltransferase activity	1	0	1	0.92735	1	0.41596	0.58414
GO:0004831, F, tyrosine-tRNA ligase activity	2	2	0	1	0.8503	0.79032	0.20978
GO:0006437, P, tyrosyl-tRNA aminoacylation	2	2	0	1	0.8503	0.79032	0.20978
GO:0000285, F, 1-phosphatidylinositol-3-phosphate 5-kinase activity	1	0	1	0.93452	1	0.42266	0.57754
GO:0004724, F, magnesium-dependent protein serine/threonine phosphatase activity	7	4	3	0.84302	1	0.25987	0.74023
GO:0006896, P, Golgi to vacuole transport	13	5	8	0.7305	1	0.17848	0.82162
GO:0004109, F, coproporphyrinogen oxidase activity	1	1	0	1	0.58974	0.93681	0.063394
GO:0045721, P, negative regulation of gluconeogenesis	1	0	1	0.88087	1	0.31547	0.68513
GO:0004077, F, biotin-[acetyl-CoA-carboxylase] ligase activity	1	0	1	0.91536	1	0.39686	0.60364
GO:0003986, F, acetyl-CoA hydrolase activity	2	1	1	1	0.91461	0.72473	0.27537
GO:0006083, P, acetate metabolic process	2	0	2	0.73283	1	0.18138	0.81872
GO:0008775, F, acetate CoA-transferase activity	1	0	1	0.94554	1	0.44666	0.55374
GO:0019679, P, propionate metabolic process methylcitrate cycle	2	1	1	1	0.91677	0.72293	0.27717
GO:0004849, F, uridine kinase activity	1	1	0	0.99067	1	0.52525	0.47495
GO:0044206, P, UMP salvage	1	1	0	0.99067	1	0.52525	0.47495
GO:0044211, P, CTP salvage	1	1	0	0.99067	1	0.52525	0.47495
GO:0061817, P, endoplasmic reticulum-plasma membrane tethering	3	0	3	0.053202	1	0.00049995	0.9996
GO:0070096, P, mitochondrial outer membrane translocase complex assembly	5	0	5	0.3141	1	0.015498	0.9846
GO:0006662, P, glycerol ether metabolic process	3	0	3	0.56832	1	0.076592	0.92351
GO:0102521, F, tRNA-4-demethylwyosine synthase activity	1	1	0	1	0.93616	0.68733	0.31277
GO:2000574, P, regulation of microtubule motor activity	2	1	1	0.86024	1	0.28737	0.71273
GO:0000774, F, adenyl-nucleotide exchange factor activity	3	3	0	1	0.0094838	1	9.999e-05
GO:0047710, F, bis(5'-adenosyl)-triphosphatase activity	1	1	0	1	0.87486	0.77722	0.22298
GO:0004726, F, non-membrane spanning protein tyrosine phosphatase activity	1	0	1	0.96318	1	0.47335	0.52715
GO:0046475, P, glycerophospholipid catabolic process	4	0	4	0.36461	1	0.022798	0.9773
GO:0047389, F, glycerophosphocholine phosphodiesterase activity	1	0	1	0.83784	1	0.24868	0.75162
GO:0008569, F, ATP-dependent microtubule motor activity minus-end-directed	1	0	1	0.73283	1	0.18278	0.81752
GO:0004144, F, diacylglycerol O-acyltransferase activity	2	0	2	0.72723	1	0.15498	0.84512
GO:0034316, P, negative regulation of Arp2/3 complex-mediated actin nucleation	2	0	2	0.66547	1	0.11399	0.88611
GO:0071933, F, Arp2/3 complex binding	3	1	2	0.89079	1	0.35686	0.64324
GO:0005093, F, Rab GDP-dissociation inhibitor activity	1	0	1	0.89658	1	0.37996	0.62044
GO:0043813, F, phosphatidylinositol-3 5-bisphosphate 5-phosphatase activity	1	1	0	1	0.94136	0.67933	0.32127
GO:0004578, F, chitobiosyldiphosphodolichol beta-mannosyltransferase activity	1	1	0	1	0.77442	0.84342	0.15698
GO:0004591, F, oxoglutarate dehydrogenase (succinyl-transferring) activity	2	2	0	1	0.93616	0.69363	0.30647
GO:0019722, P, calcium-mediated signaling	5	2	3	1	0.98669	0.58544	0.41466
GO:0004096, F, catalase activity	3	3	0	1	0.34087	0.9783	0.021798
GO:0042744, P, hydrogen peroxide catabolic process	8	7	1	1	0.33162	0.9795	0.020598
GO:0004301, F, epoxide hydrolase activity	1	1	0	1	0.63492	0.92051	0.079892
GO:0006542, P, glutamine biosynthetic process	1	0	1	0.79476	1	0.22588	0.77422
GO:0009408, P, response to heat	5	3	2	1	0.92989	0.70193	0.29817
GO:0015267, F, channel activity	2	0	2	0.39413	1	0.026797	0.9733
GO:0007029, P, endoplasmic reticulum organization	13	4	9	0.64232	1	0.10199	0.89811
GO:0008422, F, beta-glucosidase activity	5	1	4	0.61569	1	0.089791	0.91031
GO:0030245, P, cellulose catabolic process	1	1	0	1	0.46283	0.9587	0.041596
GO:0102483, F, scopolin beta-glucosidase activity	1	1	0	1	0.46283	0.9587	0.041596
GO:0004371, F, glycerone kinase activity	3	2	1	1	0.88501	0.74723	0.25287
GO:0019588, P, anaerobic glycerol catabolic process	3	2	1	1	0.88501	0.74723	0.25287
GO:0050354, F, triokinase activity	3	2	1	1	0.88501	0.74723	0.25287
GO:0004807, F, triose-phosphate isomerase activity	3	3	0	1	0.59708	0.93291	0.067193
GO:0006885, P, regulation of pH	1	1	0	0.99137	1	0.52625	0.47405
GO:0048280, P, vesicle fusion with Golgi apparatus	5	1	4	0.40603	1	0.030897	0.9692
GO:0047547, F, 2-methylcitrate dehydratase activity	1	1	0	1	0.78291	0.84062	0.15988
GO:0061631, F, ubiquitin conjugating enzyme activity	10	6	4	1	0.83161	0.80652	0.19358
GO:0097056, P, selenocysteinyl-tRNA(Sec) biosynthetic process	2	1	1	1	0.93616	0.69023	0.30987
GO:0004047, F, aminomethyltransferase activity	1	1	0	1	0.96866	0.65353	0.34697
GO:0042026, P, protein refolding	16	14	2	1	0.0094838	1	9.999e-05
GO:0045332, P, phospholipid translocation	7	3	4	0.93994	1	0.43626	0.56384
GO:0016070, P, RNA metabolic process	6	4	2	1	0.87212	0.77942	0.22068
GO:0006402, P, mRNA catabolic process	4	2	2	0.93994	1	0.43576	0.56434
GO:0016799, F, hydrolase activity hydrolyzing N-glycosyl compounds	4	1	3	0.72723	1	0.16378	0.83632
GO:0000703, F, oxidized pyrimidine nucleobase lesion DNA N-glycosylase activity	1	0	1	0.92699	1	0.41406	0.58624
GO:0006285, P, base-excision repair AP site formation	2	0	2	0.72723	1	0.15958	0.84052
GO:0004450, F, isocitrate dehydrogenase (NADP+) activity	1	1	0	0.99266	1	0.53855	0.46155
GO:0006102, P, isocitrate metabolic process	3	2	1	1	0.9774	0.60814	0.39196
GO:0004452, F, isopentenyl-diphosphate delta-isomerase activity	1	0	1	0.72045	1	0.14829	0.85191
GO:0050992, P, dimethylallyl diphosphate biosynthetic process	1	0	1	0.72045	1	0.14829	0.85191
GO:0006915, P, apoptotic process	3	2	1	1	0.73634	0.88061	0.11949
GO:0008184, F, glycogen phosphorylase activity	1	0	1	0.26326	1	0.010499	0.99
GO:0102250, F, linear malto-oligosaccharide phosphorylase activity	1	0	1	0.26326	1	0.010499	0.99
GO:0102499, F, SHG alpha-glucan phosphorylase activity	1	0	1	0.26326	1	0.010499	0.99
GO:0000250, F, lanosterol synthase activity	1	0	1	0.72723	1	0.17288	0.82732
GO:0016104, P, triterpenoid biosynthetic process	1	0	1	0.72723	1	0.17288	0.82732
GO:0042300, F, beta-amyrin synthase activity	1	0	1	0.72723	1	0.17288	0.82732
GO:0006269, P, DNA replication synthesis of RNA primer	2	0	2	0.72615	1	0.15298	0.84712
GO:0006913, P, nucleocytoplasmic transport	67	35	32	1	0.93922	0.68223	0.31787
GO:0008061, F, chitin binding	1	1	0	0.99067	1	0.51725	0.48305
GO:0019104, F, DNA N-glycosylase activity	4	0	4	0.34612	1	0.019198	0.9809
GO:1905775, P, negative regulation of DNA helicase activity	1	0	1	0.84191	1	0.25457	0.74573
GO:0042790, P, nucleolar large rRNA transcription by RNA polymerase I	6	3	3	0.8915	1	0.37016	0.62994
GO:0004163, F, diphosphomevalonate decarboxylase activity	1	1	0	1	0.81933	0.81882	0.18148
GO:0003987, F, acetate-CoA ligase activity	1	1	0	1	0.22228	0.9897	0.010699
GO:0016208, F, AMP binding	5	3	2	1	0.9667	0.65793	0.34217
GO:0019427, P, acetyl-CoA biosynthetic process from acetate	1	1	0	1	0.22228	0.9897	0.010699
GO:0005092, F, GDP-dissociation inhibitor activity	4	2	2	1	0.97544	0.61064	0.38946
GO:1902979, P, mitotic DNA replication termination	1	0	1	0.89784	1	0.38276	0.61764
GO:0016435, F, rRNA (guanine) methyltransferase activity	2	2	0	1	0.23414	0.9884	0.011699
GO:0070476, P, rRNA (guanine-N7)-methylation	2	2	0	1	0.59799	0.93171	0.068393
GO:0004648, F, O-phospho-L-serine:2-oxoglutarate aminotransferase activity	1	0	1	0.95144	1	0.45925	0.54135
GO:0006564, P, L-serine biosynthetic process	4	3	1	1	0.77611	0.84232	0.15778
GO:0006144, P, purine nucleobase metabolic process	5	2	3	0.89079	1	0.35016	0.64994
GO:0045053, P, protein retention in Golgi apparatus	7	4	3	0.99067	1	0.51915	0.48095
GO:0045324, P, late endosome to vacuole transport	7	2	5	0.66384	1	0.10989	0.89021
GO:0044877, F, protein-containing complex binding	18	6	12	0.43743	1	0.037196	0.9629
GO:0004712, F, protein serine/threonine/tyrosine kinase activity	2	1	1	0.88951	1	0.32727	0.67283
GO:0051304, P, chromosome separation	1	0	1	0.43626	1	0.036796	0.9634
GO:0003923, F, GPI-anchor transamidase activity	1	0	1	0.64978	1	0.10589	0.89441
GO:0004347, F, glucose-6-phosphate isomerase activity	1	1	0	1	0.75123	0.87421	0.12599
GO:0004651, F, polynucleotide 5'-phosphatase activity	1	0	1	0.72615	1	0.15288	0.84742
GO:0006370, P, 7-methylguanosine mRNA capping	6	0	6	0.14678	1	0.0032997	0.9968
GO:0017196, P, N-terminal peptidyl-methionine acetylation	5	1	4	0.86168	1	0.29427	0.70583
GO:0004743, F, pyruvate kinase activity	1	1	0	1	0.7637	0.85581	0.14449
GO:0030955, F, potassium ion binding	1	1	0	1	0.7637	0.85581	0.14449
GO:0042276, P, error-prone translesion synthesis	2	1	1	0.86024	1	0.28657	0.71353
GO:0004846, F, urate oxidase activity	1	1	0	1	0.92989	0.70223	0.29807
GO:0019628, P, urate catabolic process	1	1	0	1	0.92989	0.70223	0.29807
GO:0004127, F, cytidylate kinase activity	1	1	0	0.99067	1	0.52475	0.47565
GO:0006221, P, pyrimidine nucleotide biosynthetic process	10	6	4	1	0.93616	0.69233	0.30777
GO:0009041, F, uridylate kinase activity	2	1	1	0.85434	1	0.27167	0.72843
GO:0004140, F, dephospho-CoA kinase activity	2	0	2	0.76043	1	0.19538	0.80472
GO:0015937, P, coenzyme A biosynthetic process	5	0	5	0.46468	1	0.042396	0.9577
GO:0004550, F, nucleoside diphosphate kinase activity	2	1	1	1	0.975	0.61704	0.38306
GO:0006183, P, GTP biosynthetic process	2	2	0	1	0.37194	0.9745	0.025597
GO:0006228, P, UTP biosynthetic process	3	2	1	1	0.84814	0.79302	0.20708
GO:0006241, P, CTP biosynthetic process	2	2	0	1	0.22628	0.989	0.011099
GO:0004698, F, calcium-dependent protein kinase C activity	1	0	1	0.84191	1	0.25787	0.74233
GO:0004852, F, uroporphyrinogen-III synthase activity	1	0	1	0.85713	1	0.28347	0.71693
GO:0006780, P, uroporphyrinogen III biosynthetic process	1	0	1	0.85713	1	0.28347	0.71693
GO:0008094, F, DNA-dependent ATPase activity	19	3	16	0.031161	1	0.00019998	0.9999
GO:0004617, F, phosphoglycerate dehydrogenase activity	1	1	0	1	0.2057	0.9911	0.0090991
GO:0005049, F, nuclear export signal receptor activity	3	2	1	1	0.93616	0.69103	0.30907
GO:0051879, F, Hsp90 protein binding	6	3	3	1	0.96866	0.64264	0.35746
GO:0004856, F, xylulokinase activity	1	0	1	0.55082	1	0.072593	0.92781
GO:0042732, P, D-xylose metabolic process	1	0	1	0.55082	1	0.072593	0.92781
GO:0019915, P, lipid storage	4	3	1	1	0.87757	0.77442	0.22568
GO:0000009, F, alpha-1 6-mannosyltransferase activity	6	2	4	0.67633	1	0.12469	0.87541
GO:0019903, F, protein phosphatase binding	9	4	5	0.89079	1	0.36476	0.63534
GO:0004527, F, exonuclease activity	6	3	3	0.93815	1	0.43306	0.56704
GO:0004013, F, adenosylhomocysteinase activity	1	1	0	1	0.8839	0.75462	0.24598
GO:0006121, P, mitochondrial electron transport succinate to ubiquinone	3	2	1	1	0.91961	0.71163	0.28847
GO:0018293, P, protein-FAD linkage	1	1	0	1	0.76187	0.86731	0.13289
GO:0080132, F, fatty acid alpha-hydroxylase activity	1	0	1	0.98172	1	0.49955	0.50065
GO:0051015, F, actin filament binding	28	13	15	0.84302	1	0.26007	0.74003
GO:0052905, F, tRNA (guanine(9)-N(1))-methyltransferase activity	1	1	0	1	0.97096	0.63434	0.36586
GO:0047429, F, nucleoside-triphosphate diphosphatase activity	4	2	2	1	0.96866	0.65023	0.34987
GO:0003713, F, transcription coactivator activity	20	6	14	0.3141	1	0.015798	0.9843
GO:0035065, P, regulation of histone acetylation	1	0	1	0.42854	1	0.033297	0.967
GO:0002191, P, cap-dependent translational initiation	1	1	0	1	0.7842	0.83832	0.16198
GO:0098808, F, mRNA cap binding	1	1	0	1	0.7842	0.83832	0.16198
GO:0001181, F, RNA polymerase I general transcription initiation factor activity	3	1	2	0.93731	1	0.43106	0.56904
GO:0004521, F, endoribonuclease activity	27	15	12	1	0.7637	0.85921	0.14089
GO:0042274, P, ribosomal small subunit biogenesis	21	20	1	1	0.0094838	1	9.999e-05
GO:0000226, P, microtubule cytoskeleton organization	14	2	12	0.063621	1	0.00069993	0.9994
GO:0004824, F, lysine-tRNA ligase activity	2	1	1	0.91536	1	0.39736	0.60274
GO:0006430, P, lysyl-tRNA aminoacylation	2	1	1	0.91536	1	0.39736	0.60274
GO:0000737, P, DNA catabolic process endonucleolytic	1	1	0	1	0.73104	0.88781	0.11259
GO:0008047, F, enzyme activator activity	15	5	10	0.66384	1	0.11189	0.88821
GO:0010484, F, H3 histone acetyltransferase activity	1	0	1	0.93452	1	0.42796	0.57224
GO:0043618, P, regulation of transcription from RNA polymerase II promoter in response to stress	4	0	4	0.4337	1	0.033897	0.9662
GO:0004634, F, phosphopyruvate hydratase activity	1	1	0	1	0.93616	0.68713	0.31317
GO:0004035, F, alkaline phosphatase activity	2	1	1	0.84191	1	0.25807	0.74203
GO:0004164, F, diphthine synthase activity	1	1	0	1	0.56869	0.94261	0.057694
GO:0071467, P, cellular response to pH	1	0	1	0.64216	1	0.09969	0.90061
GO:0004665, F, prephenate dehydrogenase (NADP+) activity	1	1	0	0.99266	1	0.53925	0.46085
GO:0006571, P, tyrosine biosynthetic process	3	2	1	1	0.92989	0.70233	0.29777
GO:0008977, F, prephenate dehydrogenase (NAD+) activity	1	1	0	0.99266	1	0.53925	0.46085
GO:0004354, F, glutamate dehydrogenase (NADP+) activity	1	0	1	0.76383	1	0.19918	0.80122
GO:0070573, F, metallodipeptidase activity	1	0	1	0.84191	1	0.25857	0.74153
GO:0035542, P, regulation of SNARE complex assembly	4	0	4	0.39413	1	0.027097	0.973
GO:0045131, F, pre-mRNA branch point binding	1	1	0	1	0.99166	0.58084	0.41946
GO:0006895, P, Golgi to endosome transport	8	2	6	0.64232	1	0.10189	0.89821
GO:0000977, F, RNA polymerase II transcription regulatory region sequence-specific DNA binding	23	4	19	0.088516	1	0.0013999	0.9987
GO:0045944, P, positive regulation of transcription by RNA polymerase II	72	23	49	0.048473	1	0.00039996	0.9997
GO:0120013, F, lipid transfer activity	1	0	1	0.76615	1	0.20478	0.79552
GO:0004373, F, glycogen (starch) synthase activity	1	1	0	1	0.91961	0.71503	0.28527
GO:0004170, F, dUTP diphosphatase activity	1	0	1	0.43626	1	0.036096	0.9641
GO:0006226, P, dUMP biosynthetic process	1	0	1	0.43626	1	0.036096	0.9641
GO:0046081, P, dUTP catabolic process	1	0	1	0.43626	1	0.036096	0.9641
GO:0006783, P, heme biosynthetic process	10	6	4	1	0.975	0.61874	0.38136
GO:0006729, P, tetrahydrobiopterin biosynthetic process	2	1	1	0.95065	1	0.45485	0.54525
GO:0008124, F, 4-alpha-hydroxytetrahydrobiopterin dehydratase activity	1	1	0	1	0.93616	0.68793	0.31247
GO:0004832, F, valine-tRNA ligase activity	1	1	0	1	0.82364	0.81682	0.18328
GO:0006438, P, valyl-tRNA aminoacylation	1	1	0	1	0.82364	0.81682	0.18328
GO:0005471, F, ATP:ADP antiporter activity	4	3	1	1	0.73104	0.88541	0.11469
GO:0140021, P, mitochondrial ADP transmembrane transport	4	3	1	1	0.73104	0.88541	0.11469
GO:1990544, P, mitochondrial ATP transmembrane transport	4	3	1	1	0.73104	0.88541	0.11469
GO:0004655, F, porphobilinogen synthase activity	1	1	0	1	0.85114	0.78932	0.21108
GO:0030697, F, S-adenosylmethionine-dependent tRNA (m5U54) methyltransferase activity	1	1	0	1	0.73182	0.88171	0.11859
GO:0019408, P, dolichol biosynthetic process	2	1	1	1	0.93616	0.69383	0.30627
GO:0030042, P, actin filament depolymerization	6	2	4	0.71894	1	0.14699	0.85311
GO:0004637, F, phosphoribosylamine-glycine ligase activity	1	1	0	1	0.79739	0.83072	0.16988
GO:0004641, F, phosphoribosylformylglycinamidine cyclo-ligase activity	1	1	0	1	0.79739	0.83072	0.16988
GO:0017108, F, 5'-flap endonuclease activity	3	0	3	0.40168	1	0.030097	0.97
GO:0005385, F, zinc ion transmembrane transporter activity	2	2	0	1	0.44204	0.9623	0.037796
GO:0033971, F, hydroxyisourate hydrolase activity	1	0	1	0.89079	1	0.34917	0.65113
GO:0004151, F, dihydroorotase activity	3	2	1	1	0.84814	0.79242	0.20768
GO:0019856, P, pyrimidine nucleobase biosynthetic process	2	2	0	1	0.31232	0.9812	0.018898
GO:0016429, F, tRNA (adenine-N1-)-methyltransferase activity	2	1	1	1	0.88196	0.75902	0.24108
GO:0004795, F, threonine synthase activity	1	0	1	0.72723	1	0.16368	0.83642
GO:0016307, F, phosphatidylinositol phosphate kinase activity	2	0	2	0.72723	1	0.16348	0.83662
GO:0032456, P, endocytic recycling	8	5	3	1	0.88196	0.75912	0.24098
GO:0042742, P, defense response to bacterium	1	1	0	1	0.975	0.61574	0.38446
GO:0090382, P, phagosome maturation	1	1	0	1	0.975	0.61574	0.38446
GO:0006515, P, protein quality control for misfolded or incompletely synthesized proteins	13	9	4	1	0.27678	0.985	0.015098
GO:0016558, P, protein import into peroxisome matrix	9	6	3	1	0.93922	0.68223	0.31787
GO:0006122, P, mitochondrial electron transport ubiquinol to cytochrome c	8	7	1	1	0.77264	0.84562	0.15448
GO:0004834, F, tryptophan synthase activity	1	1	0	1	0.93616	0.69503	0.30507
GO:0016783, F, sulfurtransferase activity	1	1	0	1	0.82364	0.81542	0.18498
GO:0042256, P, mature ribosome assembly	5	4	1	1	0.41513	0.9667	0.033397
GO:0009132, P, nucleoside diphosphate metabolic process	3	2	1	1	0.83397	0.80322	0.19688
GO:0004777, F, succinate-semialdehyde dehydrogenase (NAD+) activity	1	0	1	0.63556	1	0.09769	0.90241
GO:0009450, P, gamma-aminobutyric acid catabolic process	2	1	1	0.98771	1	0.51085	0.48925
GO:0051131, P, chaperone-mediated protein complex assembly	6	3	3	1	0.95562	0.66533	0.33477
GO:0070407, P, oxidation-dependent protein catabolic process	1	1	0	1	0.24675	0.9879	0.012499
GO:0004812, F, aminoacyl-tRNA ligase activity	34	29	5	1	0.0094838	1	9.999e-05
GO:0006418, P, tRNA aminoacylation for protein translation	28	22	6	1	0.042218	0.9995	0.00059994
GO:0004713, F, protein tyrosine kinase activity	4	2	2	0.95065	1	0.45565	0.54445
GO:0009202, P, deoxyribonucleoside triphosphate biosynthetic process	1	0	1	0.63556	1	0.09659	0.90371
GO:0033819, F, lipoyl(octanoyl) transferase activity	1	1	0	1	0.57597	0.93991	0.060594
GO:0102555, F, octanoyl transferase activity (acting on glycine-cleavage complex H protein)	1	1	0	1	0.57597	0.93991	0.060594
GO:0006376, P, mRNA splice site selection	5	1	4	0.65864	1	0.10839	0.89171
GO:0019237, F, centromeric DNA binding	1	0	1	0.43626	1	0.036696	0.9639
GO:0006790, P, sulfur compound metabolic process	76	60	16	1	0.0094838	1	9.999e-05
GO:0008441, F, 3'(2') 5'-bisphosphate nucleotidase activity	1	0	1	0.88951	1	0.32797	0.67263
GO:0046855, P, inositol phosphate dephosphorylation	7	4	3	0.99266	1	0.53605	0.46405
GO:0019781, F, NEDD8 activating enzyme activity	2	1	1	0.87222	1	0.30107	0.69903
GO:0045116, P, protein neddylation	6	3	3	0.92699	1	0.41306	0.58704
GO:0061608, F, nuclear import signal receptor activity	7	5	2	1	0.254	0.987	0.013099
GO:0036002, F, pre-mRNA binding	6	1	5	0.54936	1	0.071393	0.92871
GO:0016433, F, rRNA (adenine) methyltransferase activity	2	1	1	1	0.91677	0.72303	0.27707
GO:0051726, P, regulation of cell cycle	15	8	7	1	0.93616	0.69373	0.30637
GO:0004731, F, purine-nucleoside phosphorylase activity	2	2	0	1	0.53332	0.94901	0.051095
GO:0004421, F, hydroxymethylglutaryl-CoA synthase activity	1	1	0	1	0.91461	0.72453	0.27587
GO:0003877, F, ATP adenylyltransferase activity	1	1	0	1	0.88046	0.76762	0.23268
GO:0004825, F, methionine-tRNA ligase activity	2	2	0	1	0.7206	0.89291	0.10719
GO:0006431, P, methionyl-tRNA aminoacylation	2	2	0	1	0.7206	0.89291	0.10719
GO:0016810, F, hydrolase activity acting on carbon-nitrogen (but not peptide) bonds	39	13	26	0.48741	1	0.050095	0.95
GO:0004652, F, polynucleotide adenylyltransferase activity	3	1	2	0.73641	1	0.18448	0.81562
GO:0004642, F, phosphoribosylformylglycinamidine synthase activity	1	1	0	0.9945	1	0.54555	0.45465
GO:0004329, F, formate-tetrahydrofolate ligase activity	2	1	1	1	0.93922	0.68193	0.31817
GO:0004477, F, methenyltetrahydrofolate cyclohydrolase activity	2	1	1	1	0.93922	0.68193	0.31817
GO:0004488, F, methylenetetrahydrofolate dehydrogenase (NADP+) activity	3	2	1	1	0.77264	0.84602	0.15408
GO:0006801, P, superoxide metabolic process	8	5	3	1	0.88501	0.74913	0.25097
GO:0004410, F, homocitrate synthase activity	1	0	1	0.72615	1	0.15298	0.84722
GO:0008320, F, protein transmembrane transporter activity	12	5	7	0.95065	1	0.45675	0.54335
GO:0015288, F, porin activity	2	2	0	1	0.59708	0.93331	0.066793
GO:0006661, P, phosphatidylinositol biosynthetic process	3	0	3	0.43241	1	0.033697	0.9664
GO:0006261, P, DNA-dependent DNA replication	17	0	17	0.018177	1	9.999e-05	1
GO:0051017, P, actin filament bundle assembly	6	2	4	0.79294	1	0.22428	0.77582
GO:0015075, F, ion transmembrane transporter activity	1	1	0	1	0.83161	0.80712	0.19318
GO:0001671, F, ATPase activator activity	7	5	2	1	0.61405	0.92931	0.070793
GO:0004747, F, ribokinase activity	1	0	1	0.97725	1	0.48605	0.51445
GO:0019303, P, D-ribose catabolic process	1	0	1	0.97725	1	0.48605	0.51445
GO:0034356, P, NAD biosynthesis via nicotinamide riboside salvage pathway	2	1	1	0.95702	1	0.46635	0.53375
GO:0050262, F, ribosylnicotinamide kinase activity	1	0	1	0.48462	1	0.047995	0.9523
GO:0006072, P, glycerol-3-phosphate metabolic process	4	3	1	1	0.59708	0.93321	0.066893
GO:0052591, F, sn-glycerol-3-phosphate:ubiquinone-8 oxidoreductase activity	1	1	0	1	0.85323	0.78782	0.21238
GO:0018580, F, nitronate monooxygenase activity	1	1	0	1	0.79739	0.83192	0.16828
GO:0008686, F, 3 4-dihydroxy-2-butanone-4-phosphate synthase activity	1	1	0	1	0.975	0.62584	0.37436
GO:0004781, F, sulfate adenylyltransferase (ATP) activity	1	1	0	1	0.93616	0.69503	0.30527
GO:0003842, F, 1-pyrroline-5-carboxylate dehydrogenase activity	1	1	0	1	0.88196	0.76002	0.24028
GO:0010133, P, proline catabolic process to glutamate	2	2	0	1	0.61604	0.92801	0.072093
GO:0045329, P, carnitine biosynthetic process	2	0	2	0.67481	1	0.12339	0.87671
GO:0050353, F, trimethyllysine dioxygenase activity	1	0	1	0.87222	1	0.30247	0.69793
GO:1990610, F, acetolactate synthase regulator activity	1	1	0	1	0.93616	0.69473	0.30557
GO:0003879, F, ATP phosphoribosyltransferase activity	2	1	1	1	0.94469	0.67553	0.32457
GO:0004587, F, ornithine-oxo-acid transaminase activity	1	1	0	1	0.39697	0.9712	0.029297
GO:0050155, F, ornithine(lysine) transaminase activity	1	1	0	1	0.39697	0.9712	0.029297
GO:0004424, F, imidazoleglycerol-phosphate dehydratase activity	1	0	1	0.73283	1	0.17928	0.82102
GO:0002128, P, tRNA nucleoside ribose methylation	1	0	1	0.84302	1	0.25997	0.74023
GO:0002181, P, cytoplasmic translation	42	39	3	1	0.0094838	1	9.999e-05
GO:0008175, F, tRNA methyltransferase activity	11	5	6	0.93994	1	0.43616	0.56394
GO:0004801, F, sedoheptulose-7-phosphate:D-glyceraldehyde-3-phosphate glyceronetransferase activity	1	1	0	1	0.975	0.61334	0.38686
GO:0000902, P, cell morphogenesis	15	3	12	0.14542	1	0.0030997	0.997
GO:0004413, F, homoserine kinase activity	1	1	0	1	0.84773	0.79512	0.20518
GO:0016480, P, negative regulation of transcription by RNA polymerase III	2	1	1	0.94391	1	0.44296	0.55714
GO:0006069, P, ethanol oxidation	1	0	1	0.95065	1	0.45555	0.54455
GO:0051903, F, S-(hydroxymethyl)glutathione dehydrogenase activity	1	0	1	0.95065	1	0.45555	0.54455
GO:0002083, F, 4-hydroxybenzoate decaprenyltransferase activity	1	1	0	1	0.7637	0.86321	0.13699
GO:0047293, F, 4-hydroxybenzoate nonaprenyltransferase activity	1	1	0	1	0.7637	0.86321	0.13699
GO:0004018, F, N6-(1 2-dicarboxyethyl)AMP AMP-lyase (fumarate-forming) activity	1	1	0	1	0.5905	0.93591	0.064194
GO:0044208, P, de novo' AMP biosynthetic process	2	1	1	1	0.96866	0.65323	0.34687
GO:0070626, F, (S)-2-(5-amino-1-(5-phospho-D-ribosyl)imidazole-4-carboxamido)succinate AMP-lyase (fumarate-forming) activity	1	1	0	1	0.5905	0.93591	0.064194
GO:0032977, F, membrane insertase activity	1	1	0	1	0.42151	0.9662	0.034297
GO:0007052, P, mitotic spindle organization	10	5	5	0.94554	1	0.44646	0.55364
GO:0008260, F, 3-oxoacid CoA-transferase activity	1	1	0	1	0.99166	0.57374	0.42646
GO:0046952, P, ketone body catabolic process	1	1	0	1	0.99166	0.57374	0.42646
GO:0016578, P, histone deubiquitination	4	0	4	0.35975	1	0.022098	0.978
GO:0045893, P, positive regulation of transcription DNA-templated	18	7	11	0.74199	1	0.18758	0.81252
GO:0004418, F, hydroxymethylbilane synthase activity	1	1	0	1	0.75587	0.87071	0.12959
GO:0018160, P, peptidyl-pyrromethane cofactor linkage	1	1	0	1	0.75587	0.87071	0.12959
GO:0006784, P, heme A biosynthetic process	2	1	1	1	0.89484	0.73963	0.26047
GO:0030261, P, chromosome condensation	8	0	8	0.018177	1	9.999e-05	1
GO:0008108, F, UDP-glucose:hexose-1-phosphate uridylyltransferase activity	1	1	0	1	0.86735	0.78162	0.21848
GO:0033499, P, galactose catabolic process via UDP-galactose	2	2	0	1	0.7507	0.87501	0.12509
GO:0031122, P, cytoplasmic microtubule organization	12	2	10	0.067695	1	0.00089991	0.9992
GO:0004089, F, carbonate dehydratase activity	1	0	1	0.79294	1	0.22518	0.77512
GO:0015976, P, carbon utilization	2	1	1	0.89079	1	0.35516	0.64494
GO:0043137, P, DNA replication removal of RNA primer	8	1	7	0.22298	1	0.0068993	0.9932
GO:0004357, F, glutamate-cysteine ligase activity	1	0	1	0.93994	1	0.43576	0.56434
GO:0006750, P, glutathione biosynthetic process	4	2	2	1	0.8477	0.79512	0.20498
GO:0004350, F, glutamate-5-semialdehyde dehydrogenase activity	1	0	1	0.73628	1	0.18428	0.81632
GO:0001682, P, tRNA 5'-leader removal	2	1	1	0.87678	1	0.30717	0.69293
GO:0004019, F, adenylosuccinate synthase activity	1	0	1	0.89079	1	0.35536	0.64514
GO:0004610, F, phosphoacetylglucosamine mutase activity	1	0	1	0.72723	1	0.16368	0.83652
GO:0000104, F, succinate dehydrogenase activity	1	0	1	0.53989	1	0.062794	0.93771
GO:0004797, F, thymidine kinase activity	1	0	1	0.7154	1	0.13969	0.86081
GO:0004419, F, hydroxymethylglutaryl-CoA lyase activity	1	1	0	0.99067	1	0.52545	0.47485
GO:0004768, F, stearoyl-CoA 9-desaturase activity	1	1	0	1	0.7561	0.86941	0.13109
GO:0006636, P, unsaturated fatty acid biosynthetic process	1	1	0	1	0.7561	0.86941	0.13109
GO:0016075, P, rRNA catabolic process	9	8	1	1	0.25673	0.9868	0.013299
GO:0102265, F, tRNA-dihydrouridine47 synthase activity	1	1	0	1	0.82624	0.81312	0.18748
GO:0036361, F, racemase activity acting on amino acids and derivatives	1	0	1	0.94076	1	0.43886	0.56144
GO:0042407, P, cristae formation	9	5	4	1	0.975	0.61404	0.38606
GO:0003975, F, UDP-N-acetylglucosamine-dolichyl-phosphate N-acetylglucosaminephosphotransferase activity	1	1	0	1	0.7637	0.84932	0.15088
GO:0008963, F, phospho-N-acetylmuramoyl-pentapeptide-transferase activity	1	1	0	1	0.7637	0.84932	0.15088
GO:0030837, P, negative regulation of actin filament polymerization	5	2	3	0.86168	1	0.29017	0.70993
GO:0071816, P, tail-anchored membrane protein insertion into ER membrane	1	1	0	0.99266	1	0.52985	0.47045
GO:0004754, F, saccharopine dehydrogenase (NAD+ L-lysine-forming) activity	1	0	1	0.87952	1	0.31387	0.68643
GO:0004657, F, proline dehydrogenase activity	1	1	0	1	0.87602	0.77542	0.22488
GO:0006562, P, proline catabolic process	1	1	0	1	0.87602	0.77542	0.22488
GO:0004408, F, holocytochrome-c synthase activity	2	2	0	1	0.79739	0.83202	0.16808
GO:0032979, P, protein insertion into mitochondrial inner membrane from matrix	5	4	1	1	0.30385	0.9822	0.017898
GO:0004476, F, mannose-6-phosphate isomerase activity	1	1	0	1	0.95519	0.67023	0.32997
GO:0009298, P, GDP-mannose biosynthetic process	4	2	2	0.87222	1	0.30177	0.69833
GO:0000001, P, mitochondrion inheritance	7	6	1	1	0.42404	0.9654	0.034697
GO:0003949, F, 1-(5-phosphoribosyl)-5-[(5-phosphoribosylamino)methylideneamino]imidazole-4-carboxamide isomerase activity	1	1	0	1	0.93922	0.68283	0.31757
GO:0004409, F, homoaconitate hydratase activity	1	1	0	0.99067	1	0.52105	0.47925
GO:0004379, F, glycylpeptide N-tetradecanoyltransferase activity	1	1	0	1	0.7637	0.85521	0.14539
GO:0006499, P, N-terminal protein myristoylation	1	1	0	1	0.7637	0.85521	0.14539
GO:0000154, P, rRNA modification	6	4	2	1	0.54657	0.94701	0.053095
GO:0051391, P, tRNA acetylation	1	1	0	1	0.34135	0.9778	0.022298
GO:0004057, F, arginyltransferase activity	1	1	0	1	0.87906	0.77232	0.22798
GO:0004161, F, dimethylallyltranstransferase activity	1	1	0	1	0.91961	0.71213	0.28817
GO:0004337, F, geranyltranstransferase activity	1	1	0	1	0.91961	0.71213	0.28817
GO:0004339, F, glucan 1 4-alpha-glucosidase activity	1	1	0	1	0.75123	0.87311	0.12719
GO:0005976, P, polysaccharide metabolic process	1	1	0	1	0.75123	0.87311	0.12719
GO:0007015, P, actin filament organization	24	8	16	0.35927	1	0.020898	0.9792
GO:0010390, P, histone monoubiquitination	1	0	1	0.63721	1	0.09829	0.90211
GO:0017116, F, single-stranded DNA helicase activity	5	0	5	0.22597	1	0.0071993	0.9929
GO:0000288, P, nuclear-transcribed mRNA catabolic process deadenylation-dependent decay	10	6	4	1	0.67578	0.91011	0.089991
GO:0035226, F, glutamate-cysteine ligase catalytic subunit binding	1	0	1	0.98192	1	0.50185	0.49845
GO:0003871, F, 5-methyltetrahydropteroyltriglutamate-homocysteine S-methyltransferase activity	1	1	0	1	0.71765	0.89641	0.10379
GO:0003995, F, acyl-CoA dehydrogenase activity	3	2	1	1	0.88046	0.76842	0.23168
GO:0004820, F, glycine-tRNA ligase activity	1	1	0	1	0.87943	0.77142	0.22878
GO:0006426, P, glycyl-tRNA aminoacylation	1	1	0	1	0.87943	0.77142	0.22878
GO:0034553, P, mitochondrial respiratory chain complex II assembly	3	3	0	1	0.59799	0.93171	0.068393
GO:0000150, F, recombinase activity	1	1	0	1	0.975	0.61114	0.38906
GO:1990426, P, mitotic recombination-dependent replication fork processing	1	1	0	1	0.975	0.61114	0.38906
GO:0032786, P, positive regulation of DNA-templated transcription elongation	3	2	1	1	0.99166	0.57104	0.42906
GO:0004594, F, pantothenate kinase activity	1	0	1	0.8915	1	0.36856	0.63194
GO:0016237, P, lysosomal microautophagy	6	4	2	1	0.91677	0.72323	0.27687
GO:0003992, F, N2-acetyl-L-ornithine:2-oxoglutarate 5-aminotransferase activity	1	0	1	0.93994	1	0.43626	0.56424
GO:0008276, F, protein methyltransferase activity	3	1	2	0.72723	1	0.15738	0.84272
GO:0004148, F, dihydrolipoyl dehydrogenase activity	1	1	0	0.99067	1	0.52325	0.47715
GO:0006672, P, ceramide metabolic process	1	0	1	0.91387	1	0.39546	0.60494
GO:0016811, F, hydrolase activity acting on carbon-nitrogen (but not peptide) bonds in linear amides	6	0	6	0.35645	1	0.020098	0.98
GO:0004590, F, orotidine-5'-phosphate decarboxylase activity	1	1	0	1	0.83161	0.80662	0.19358
GO:0018279, P, protein N-linked glycosylation via asparagine	5	4	1	1	0.68817	0.90751	0.092591
GO:0019948, F, SUMO activating enzyme activity	2	1	1	0.91536	1	0.39736	0.60274
GO:0003860, F, 3-hydroxyisobutyryl-CoA hydrolase activity	1	1	0	1	0.73104	0.88321	0.11729
GO:0006574, P, valine catabolic process	4	3	1	1	0.78291	0.84042	0.15968
GO:0006612, P, protein targeting to membrane	12	4	8	0.89079	1	0.33937	0.66073
GO:0006893, P, Golgi to plasma membrane transport	10	0	10	0.1047	1	0.0017998	0.9983
GO:0090522, P, vesicle tethering involved in exocytosis	1	0	1	0.98172	1	0.49455	0.50565
GO:0008703, F, 5-amino-6-(5-phosphoribosylamino)uracil reductase activity	1	1	0	1	0.73182	0.88281	0.11759
GO:0031151, F, histone methyltransferase activity (H3-K79 specific)	2	0	2	0.72723	1	0.16268	0.83742
GO:0031493, F, nucleosomal histone binding	1	0	1	0.93452	1	0.42306	0.57744
GO:0052906, F, tRNA (guanine(37)-N(1))-methyltransferase activity	1	1	0	1	0.92071	0.70813	0.29217
GO:0004378, F, GDP-Man:Man1GlcNAc2-PP-Dol alpha-1 3-mannosyltransferase activity	1	1	0	1	0.98512	0.59074	0.40946
GO:0102704, F, GDP-Man:Man2GlcNAc2-PP-dolichol alpha-1 6-mannosyltransferase activity	1	1	0	1	0.98512	0.59074	0.40946
GO:1990456, P, mitochondrion-endoplasmic reticulum membrane tethering	3	0	3	0.30348	1	0.014399	0.9857
GO:0003979, F, UDP-glucose 6-dehydrogenase activity	1	0	1	0.72723	1	0.17278	0.82742
GO:0006065, P, UDP-glucuronate biosynthetic process	1	0	1	0.72723	1	0.17278	0.82742
GO:0070481, P, nuclear-transcribed mRNA catabolic process non-stop decay	4	2	2	0.89163	1	0.37216	0.62794
GO:0070966, P, nuclear-transcribed mRNA catabolic process no-go decay	1	1	0	1	0.99166	0.57714	0.42316
GO:0071025, P, RNA surveillance	1	1	0	1	0.99166	0.57714	0.42316
GO:0036381, F, pyridoxal 5'-phosphate synthase (glutamine hydrolysing) activity	1	1	0	1	0.67284	0.91101	0.089291
GO:0106073, F, dolichyl pyrophosphate Glc2Man9GlcNAc2 alpha-1 2-glucosyltransferase activity	1	0	1	0.92699	1	0.41516	0.58494
GO:0004829, F, threonine-tRNA ligase activity	1	1	0	1	0.84031	0.79992	0.20058
GO:0006435, P, threonyl-tRNA aminoacylation	1	1	0	1	0.84031	0.79992	0.20058
GO:0003868, F, 4-hydroxyphenylpyruvate dioxygenase activity	1	0	1	0.80999	1	0.23578	0.76452
GO:0003855, F, 3-dehydroquinate dehydratase activity	1	1	0	1	0.93922	0.68433	0.31617
GO:0003856, F, 3-dehydroquinate synthase activity	1	1	0	1	0.93922	0.68433	0.31617
GO:0003866, F, 3-phosphoshikimate 1-carboxyvinyltransferase activity	1	1	0	1	0.93922	0.68433	0.31617
GO:0004764, F, shikimate 3-dehydrogenase (NADP+) activity	1	1	0	1	0.93922	0.68433	0.31617
GO:0004765, F, shikimate kinase activity	1	1	0	1	0.93922	0.68433	0.31617
GO:0000244, P, spliceosomal tri-snRNP complex assembly	4	1	3	0.82563	1	0.24288	0.75722
GO:0044237, P, cellular metabolic process	21	14	7	1	0.49613	0.9537	0.046395
GO:0051751, F, alpha-1 4-mannosyltransferase activity	1	0	1	0.93731	1	0.43066	0.56964
GO:0003885, F, D-arabinono-1 4-lactone oxidase activity	1	0	1	0.88951	1	0.32957	0.67053
GO:0080009, P, mRNA methylation	1	0	1	0.84191	1	0.25637	0.74383
GO:0006480, P, N-terminal protein amino acid methylation	1	1	0	1	0.99166	0.57454	0.42586
GO:0004851, F, uroporphyrin-III C-methyltransferase activity	1	1	0	1	0.91904	0.72223	0.27847
GO:0016879, F, ligase activity forming carbon-nitrogen bonds	1	1	0	1	0.9421	0.67813	0.32217
GO:0005262, F, calcium channel activity	1	0	1	0.53989	1	0.063794	0.93651
GO:0098703, P, calcium ion import across plasma membrane	1	0	1	0.53989	1	0.063794	0.93651
GO:0003983, F, UTP:glucose-1-phosphate uridylyltransferase activity	1	1	0	1	0.94774	0.67403	0.32627
GO:0006011, P, UDP-glucose metabolic process	1	1	0	1	0.94774	0.67403	0.32627
GO:0000470, P, maturation of LSU-rRNA	14	13	1	1	0.0094838	1	9.999e-05
GO:0008612, P, peptidyl-lysine modification to peptidyl-hypusine	2	2	0	1	0.7637	0.84962	0.15048
GO:0046912, F, transferase activity transferring acyl groups acyl groups converted into alkyl on transfer	5	4	1	1	0.76345	0.86491	0.13519
GO:0004639, F, phosphoribosylaminoimidazolesuccinocarboxamide synthase activity	1	1	0	1	0.98669	0.58704	0.41326
GO:0016872, F, intramolecular lyase activity	1	1	0	1	0.88196	0.76652	0.23368
GO:0004400, F, histidinol-phosphate transaminase activity	1	1	0	1	0.95784	0.66223	0.33787
GO:0032542, F, sulfiredoxin activity	1	1	0	1	0.96866	0.65313	0.34707
GO:0000054, P, ribosomal subunit export from nucleus	16	13	3	1	0.031728	0.9997	0.00039996
GO:0001100, P, negative regulation of exit from mitosis	2	0	2	0.55455	1	0.073493	0.92661
GO:0016743, F, carboxyl- or carbamoyltransferase activity	3	2	1	1	0.87906	0.77312	0.22698
GO:0004751, F, ribose-5-phosphate isomerase activity	1	1	0	1	0.975	0.62004	0.38026
GO:0009052, P, pentose-phosphate shunt non-oxidative branch	3	2	1	1	0.88501	0.75022	0.24988
GO:0032933, P, SREBP signaling pathway	3	2	1	1	0.7637	0.85961	0.14049
GO:0004660, F, protein farnesyltransferase activity	3	2	1	1	0.975	0.62124	0.37886
GO:0018343, P, protein farnesylation	4	3	1	1	0.91961	0.71333	0.28677
GO:0070973, P, protein localization to endoplasmic reticulum exit site	2	1	1	1	0.97867	0.60484	0.39526
GO:0004128, F, cytochrome-b5 reductase activity acting on NAD(P)H	3	3	0	1	0.10794	0.9977	0.0023998
GO:0061578, F, Lys63-specific deubiquitinase activity	2	1	1	1	0.91961	0.71343	0.28667
GO:0042149, P, cellular response to glucose starvation	6	2	4	0.79125	1	0.22198	0.77812
GO:0004865, F, protein serine/threonine phosphatase inhibitor activity	2	1	1	0.94936	1	0.45045	0.54965
GO:0004001, F, adenosine kinase activity	1	0	1	0.78086	1	0.21298	0.78712
GO:0004038, F, allantoinase activity	1	1	0	1	0.99166	0.57994	0.42076
GO:0050897, F, cobalt ion binding	3	3	0	1	0.5905	0.93551	0.064594
GO:0019432, P, triglyceride biosynthetic process	5	3	2	1	0.88196	0.75922	0.24088
GO:0003882, F, CDP-diacylglycerol-serine O-phosphatidyltransferase activity	1	0	1	0.72723	1	0.16678	0.83342
GO:0006659, P, phosphatidylserine biosynthetic process	1	0	1	0.72723	1	0.16678	0.83342
GO:0004588, F, orotate phosphoribosyltransferase activity	1	1	0	1	0.84088	0.79832	0.20188
GO:0004143, F, diacylglycerol kinase activity	1	1	0	1	0.80356	0.82572	0.17478
GO:1990380, F, Lys48-specific deubiquitinase activity	1	0	1	0.88951	1	0.32617	0.67423
GO:0046177, P, D-gluconate catabolic process	2	1	1	1	0.95519	0.66893	0.33117
GO:0046316, F, gluconokinase activity	1	0	1	0.98771	1	0.51065	0.48955
GO:0010309, F, acireductone dioxygenase [iron(II)-requiring] activity	1	1	0	1	0.975	0.61744	0.38296
GO:0052654, F, L-leucine transaminase activity	2	2	0	1	0.84814	0.79242	0.20768
GO:0052655, F, L-valine transaminase activity	2	2	0	1	0.84814	0.79242	0.20768
GO:0052656, F, L-isoleucine transaminase activity	2	2	0	1	0.84814	0.79242	0.20768
GO:0004322, F, ferroxidase activity	3	2	1	0.91556	1	0.39766	0.60244
GO:0006879, P, cellular iron ion homeostasis	12	8	4	1	0.93231	0.69923	0.30087
GO:0008199, F, ferric iron binding	1	1	0	0.99266	1	0.53805	0.46225
GO:0004370, F, glycerol kinase activity	1	0	1	0.93617	1	0.42936	0.57114
GO:0019563, P, glycerol catabolic process	6	4	2	1	0.70945	0.89961	0.10049
GO:0007096, P, regulation of exit from mitosis	9	3	6	0.92791	1	0.41706	0.58304
GO:0004115, F, 3' 5'-cyclic-AMP phosphodiesterase activity	2	1	1	0.86903	1	0.29907	0.70103
GO:0006198, P, cAMP catabolic process	1	0	1	0.89079	1	0.35966	0.64054
GO:0004392, F, heme oxygenase (decyclizing) activity	1	0	1	0.80999	1	0.23548	0.76492
GO:0006788, P, heme oxidation	1	0	1	0.80999	1	0.23548	0.76492
GO:0004864, F, protein phosphatase inhibitor activity	3	1	2	0.89079	1	0.35036	0.64974
GO:0004482, F, mRNA (guanine-N7-)-methyltransferase activity	1	0	1	0.88951	1	0.32347	0.67683
GO:0016303, F, 1-phosphatidylinositol-3-kinase activity	1	0	1	0.8773	1	0.31127	0.68933
GO:0017178, F, diphthine-ammonia ligase activity	1	1	0	1	0.97096	0.63694	0.36356
GO:0004351, F, glutamate decarboxylase activity	1	1	0	1	0.54657	0.94641	0.054095
GO:0006536, P, glutamate metabolic process	1	1	0	1	0.54657	0.94641	0.054095
GO:0002084, P, protein depalmitoylation	2	0	2	0.53733	1	0.061194	0.93891
GO:0008474, F, palmitoyl-(protein) hydrolase activity	3	0	3	0.36461	1	0.022898	0.9772
GO:0045727, P, positive regulation of translation	12	12	0	1	0.0094838	1	9.999e-05
GO:1902001, P, fatty acid transmembrane transport	1	1	0	1	0.96866	0.64514	0.35496
GO:0008603, F, cAMP-dependent protein kinase regulator activity	1	0	1	0.52974	1	0.059494	0.94071
GO:0030552, F, cAMP binding	1	0	1	0.52974	1	0.059494	0.94071
GO:0003838, F, sterol 24-C-methyltransferase activity	1	1	0	0.99266	1	0.53365	0.46655
GO:0051259, P, protein complex oligomerization	2	2	0	1	0.2253	0.9891	0.010999
GO:0031123, P, RNA 3'-end processing	8	2	6	0.85	1	0.26717	0.73293
GO:0043631, P, RNA polyadenylation	1	0	1	0.89163	1	0.37416	0.62614
GO:0004399, F, histidinol dehydrogenase activity	1	1	0	1	0.8839	0.75492	0.24548
GO:0004635, F, phosphoribosyl-AMP cyclohydrolase activity	1	1	0	1	0.8839	0.75492	0.24548
GO:0004636, F, phosphoribosyl-ATP diphosphatase activity	1	1	0	1	0.8839	0.75492	0.24548
GO:0043633, P, polyadenylation-dependent RNA catabolic process	2	2	0	1	0.88501	0.74863	0.25147
GO:0008535, P, respiratory chain complex IV assembly	1	1	0	1	0.49705	0.9535	0.046595
GO:0016709, F, oxidoreductase activity acting on paired donors with incorporation or reduction of molecular oxygen NAD(P)H as one donor and incorporation of one atom of oxygen	8	5	3	1	0.75332	0.87181	0.12829
GO:0006172, P, ADP biosynthetic process	2	2	0	1	0.49241	0.9545	0.045595
GO:0046033, P, AMP metabolic process	6	3	3	1	0.91961	0.71423	0.28587
GO:0046039, P, GTP metabolic process	1	1	0	1	0.80188	0.82692	0.17338
GO:0046041, P, ITP metabolic process	1	1	0	1	0.80188	0.82692	0.17338
GO:0046899, F, nucleoside triphosphate adenylate kinase activity	1	1	0	1	0.80188	0.82692	0.17338
GO:0004809, F, tRNA (guanine-N2-)-methyltransferase activity	2	1	1	1	0.97347	0.63004	0.37006
GO:0004742, F, dihydrolipoyllysine-residue acetyltransferase activity	2	2	0	1	0.18627	0.9925	0.0075992
GO:0006090, P, pyruvate metabolic process	4	3	1	1	0.96866	0.65333	0.34677
GO:0005519, F, cytoskeletal regulatory protein binding	1	0	1	0.89079	1	0.34407	0.65653
GO:0051125, P, regulation of actin nucleation	1	0	1	0.89079	1	0.34407	0.65653
GO:0004332, F, fructose-bisphosphate aldolase activity	2	2	0	1	0.77264	0.84502	0.15508
GO:0033615, P, mitochondrial proton-transporting ATP synthase complex assembly	6	6	0	1	0.15682	0.9946	0.0054995
GO:0006283, P, transcription-coupled nucleotide-excision repair	3	1	2	0.86168	1	0.28897	0.71113
GO:0003978, F, UDP-glucose 4-epimerase activity	1	1	0	1	0.96866	0.65273	0.34747
GO:0006275, P, regulation of DNA replication	2	1	1	0.98083	1	0.49205	0.50805
GO:0030337, F, DNA polymerase processivity factor activity	1	0	1	0.27866	1	0.012199	0.9885
GO:0000773, F, phosphatidyl-N-methylethanolamine N-methyltransferase activity	1	0	1	0.89141	1	0.36776	0.63294
GO:0080101, F, phosphatidyl-N-dimethylethanolamine N-methyltransferase activity	1	0	1	0.89141	1	0.36776	0.63294
GO:0009448, P, gamma-aminobutyric acid metabolic process	1	1	0	1	0.61604	0.92611	0.074193
GO:0034386, F, 4-aminobutyrate:2-oxoglutarate transaminase activity	1	1	0	1	0.61604	0.92611	0.074193
GO:0008531, F, riboflavin kinase activity	1	1	0	0.99931	0.99884	0.55034	0.44986
GO:0009398, P, FMN biosynthetic process	1	1	0	0.99931	0.99884	0.55034	0.44986
GO:0008022, F, protein C-terminus binding	1	1	0	1	0.95519	0.66653	0.33367
GO:0004484, F, mRNA guanylyltransferase activity	2	0	2	0.47927	1	0.045595	0.9545
GO:0051499, F, D-aminoacyl-tRNA deacylase activity	1	0	1	0.97751	1	0.48685	0.51345
GO:0004146, F, dihydrofolate reductase activity	1	0	1	0.69843	1	0.13319	0.86721
GO:0006545, P, glycine biosynthetic process	2	1	1	0.92699	1	0.41266	0.58744
GO:0008119, F, thiopurine S-methyltransferase activity	1	0	1	0.87758	1	0.31177	0.68853
GO:0010038, P, response to metal ion	2	0	2	0.7713	1	0.20818	0.79192
GO:0004152, F, dihydroorotate dehydrogenase activity	1	1	0	1	0.84031	0.79932	0.20088
GO:0008972, F, phosphomethylpyrimidine kinase activity	1	0	1	0.86168	1	0.29317	0.70703
GO:0019464, P, glycine decarboxylation via glycine cleavage system	2	2	0	1	0.76686	0.84842	0.15168
GO:0000906, F, 6 7-dimethyl-8-ribityllumazine synthase activity	1	0	1	0.58721	1	0.081192	0.91931
GO:0061575, F, cyclin-dependent protein serine/threonine kinase activator activity	2	2	0	1	0.88196	0.75922	0.24088
GO:0015187, F, glycine transmembrane transporter activity	1	1	0	1	0.86256	0.78362	0.21668
GO:1904983, P, glycine import into mitochondrion	1	1	0	1	0.86256	0.78362	0.21668
GO:0019135, F, deoxyhypusine monooxygenase activity	1	1	0	1	0.975	0.61364	0.38676
GO:0004420, F, hydroxymethylglutaryl-CoA reductase (NADPH) activity	1	0	1	0.87222	1	0.30287	0.69723
GO:0015936, P, coenzyme A metabolic process	1	0	1	0.87222	1	0.30287	0.69723
GO:0005384, F, manganese ion transmembrane transporter activity	4	1	3	0.88824	1	0.32187	0.67823
GO:0030026, P, cellular manganese ion homeostasis	2	0	2	0.79294	1	0.22458	0.77552
GO:0004149, F, dihydrolipoyllysine-residue succinyltransferase activity	1	1	0	1	0.91345	0.72803	0.27217
GO:0033512, P, L-lysine catabolic process to acetyl-CoA via saccharopine	1	1	0	1	0.91345	0.72803	0.27217
GO:0004506, F, squalene monooxygenase activity	1	1	0	1	0.36479	0.9759	0.024498
GO:0008934, F, inositol monophosphate 1-phosphatase activity	1	1	0	1	0.975	0.61984	0.38066
GO:0052832, F, inositol monophosphate 3-phosphatase activity	1	1	0	1	0.975	0.61984	0.38066
GO:0052833, F, inositol monophosphate 4-phosphatase activity	1	1	0	1	0.975	0.61984	0.38066
GO:0005546, F, phosphatidylinositol-4 5-bisphosphate binding	4	1	3	0.67481	1	0.12379	0.87631
GO:0016197, P, endosomal transport	11	4	7	0.64232	1	0.10259	0.89751
GO:0038203, P, TORC2 signaling	1	0	1	0.46468	1	0.042496	0.9576
GO:0004815, F, aspartate-tRNA ligase activity	1	1	0	1	0.71945	0.89371	0.10669
GO:0006422, P, aspartyl-tRNA aminoacylation	1	1	0	1	0.71945	0.89371	0.10669
GO:0004615, F, phosphomannomutase activity	2	1	1	0.98771	1	0.51095	0.48915
GO:0036054, F, protein-malonyllysine demalonylase activity	1	0	1	0.72615	1	0.15328	0.84692
GO:0036055, F, protein-succinyllysine desuccinylase activity	1	0	1	0.72615	1	0.15328	0.84692
GO:0016671, F, oxidoreductase activity acting on a sulfur group of donors disulfide as acceptor	2	2	0	1	0.10674	0.9978	0.0022998
GO:0000122, P, negative regulation of transcription by RNA polymerase II	32	9	23	0.36461	1	0.022898	0.9772
GO:0006354, P, DNA-templated transcription elongation	5	4	1	1	0.79739	0.82962	0.17048
GO:0046975, F, histone methyltransferase activity (H3-K36 specific)	2	0	2	0.50272	1	0.053695	0.94641
GO:0000453, P, enzyme-directed rRNA 2'-O-methylation	1	1	0	1	0.61604	0.92721	0.072893
GO:0008650, F, rRNA (uridine-2'-O-)-methyltransferase activity	1	1	0	1	0.61604	0.92721	0.072893
GO:0070039, F, rRNA (guanosine-2'-O-)-methyltransferase activity	1	1	0	1	0.61604	0.92721	0.072893
GO:0043715, F, 2 3-diketo-5-methylthiopentyl-1-phosphate enolase activity	1	0	1	0.77827	1	0.21138	0.78922
GO:0043716, F, 2-hydroxy-3-keto-5-methylthiopentenyl-1-phosphate phosphatase activity	1	0	1	0.77827	1	0.21138	0.78922
GO:0043874, F, acireductone synthase activity	1	0	1	0.77827	1	0.21138	0.78922
GO:0004310, F, farnesyl-diphosphate farnesyltransferase activity	1	0	1	0.98593	1	0.50935	0.49125
GO:0051996, F, squalene synthase activity	1	0	1	0.98593	1	0.50935	0.49125
GO:0009166, P, nucleotide catabolic process	4	1	3	0.6351	1	0.09549	0.90461
GO:0000753, P, cell morphogenesis involved in conjugation with cellular fusion	3	1	2	0.7862	1	0.21588	0.78422
GO:0004502, F, kynurenine 3-monooxygenase activity	1	0	1	0.98192	1	0.50185	0.49825
GO:0000350, P, generation of catalytic spliceosome for second transesterification step	2	0	2	0.64232	1	0.10379	0.89631
GO:0004471, F, malate dehydrogenase (decarboxylating) (NAD+) activity	1	1	0	1	0.98047	0.60184	0.39846
GO:0047938, F, glucose-6-phosphate 1-epimerase activity	1	0	1	0.84191	1	0.25397	0.74613
GO:0003826, F, alpha-ketoacid dehydrogenase activity	2	0	2	0.72723	1	0.15698	0.84312
GO:0003863, F, 3-methyl-2-oxobutanoate dehydrogenase (2-methylpropanoyl-transferring) activity	1	0	1	0.88951	1	0.32367	0.67663
GO:0009083, P, branched-chain amino acid catabolic process	3	1	2	0.92699	1	0.41516	0.58494
GO:0034551, P, mitochondrial respiratory chain complex III assembly	8	8	0	1	0.063226	0.9991	0.0009999
GO:0070131, P, positive regulation of mitochondrial translation	5	5	0	1	0.067589	0.999	0.0010999
GO:0000987, F, cis-regulatory region sequence-specific DNA binding	2	1	1	0.87222	1	0.30187	0.69823
GO:0022904, P, respiratory electron transport chain	8	3	5	0.72723	1	0.17288	0.82722
GO:0042132, F, fructose 1 6-bisphosphate 1-phosphatase activity	1	0	1	0.91276	1	0.39436	0.60584
GO:0008308, F, voltage-gated anion channel activity	1	1	0	1	0.88501	0.74583	0.25447
GO:0006570, P, tyrosine metabolic process	3	1	2	0.81439	1	0.23818	0.76192
GO:0006696, P, ergosterol biosynthetic process	20	10	10	1	0.97347	0.63124	0.36886
GO:0007005, P, mitochondrion organization	83	63	20	1	0.0094838	1	9.999e-05
GO:0004620, F, phospholipase activity	6	1	5	0.59044	1	0.082892	0.91721
GO:0004623, F, phospholipase A2 activity	4	1	3	0.76383	1	0.19798	0.80212
GO:0000209, P, protein polyubiquitination	19	11	8	1	0.8503	0.78992	0.21018
GO:0042797, P, tRNA transcription by RNA polymerase III	6	1	5	0.75028	1	0.19088	0.80922
GO:0001172, P, transcription RNA-templated	6	0	6	0.49939	1	0.052995	0.94711
GO:0001054, F, RNA polymerase I activity	6	2	4	0.98357	1	0.50545	0.49465
GO:0001056, F, RNA polymerase III activity	7	2	5	0.89079	1	0.35356	0.64654
GO:0003968, F, RNA-directed 5'-3' RNA polymerase activity	6	0	6	0.49939	1	0.052995	0.94711
GO:0000712, P, resolution of meiotic recombination intermediates	5	1	4	0.39413	1	0.026497	0.9736
GO:0031297, P, replication fork processing	2	0	2	0.35975	1	0.021698	0.9784
GO:0000003, P, reproduction	41	6	35	0.018177	1	9.999e-05	1
GO:0006754, P, ATP biosynthetic process	13	6	7	1	0.98669	0.58794	0.41216
GO:0006620, P, posttranslational protein targeting to endoplasmic reticulum membrane	8	3	5	0.98172	1	0.49755	0.50255
GO:0036094, F, small molecule binding	22	14	8	1	0.36869	0.975	0.025097
GO:0042592, P, homeostatic process	87	38	49	0.54121	1	0.068393	0.93171
GO:0034759, P, regulation of iron ion transmembrane transport	1	1	0	1	0.89826	0.73843	0.26167
GO:0061650, F, ubiquitin-like protein conjugating enzyme activity	9	5	4	1	0.93111	0.70053	0.29957
GO:0010620, P, negative regulation of transcription by transcription factor catabolism	2	1	1	1	0.9774	0.60814	0.39196
GO:0016043, P, cellular component organization	6	2	4	0.8414	1	0.25147	0.74863
GO:0050790, P, regulation of catalytic activity	22	16	6	1	0.13896	0.9961	0.0039996
GO:0071554, P, cell wall organization or biogenesis	48	11	37	0.063621	1	0.00069993	0.9994
GO:0044183, F, protein folding chaperone	13	12	1	1	0.017108	0.9999	0.00019998
GO:0006091, P, generation of precursor metabolites and energy	89	51	38	1	0.88013	0.77022	0.22988
GO:0000291, P, nuclear-transcribed mRNA catabolic process exonucleolytic	1	1	0	1	0.99166	0.57304	0.42726
GO:0003727, F, single-stranded RNA binding	9	5	4	0.89163	1	0.37276	0.62734
GO:0045948, P, positive regulation of translational initiation	3	2	1	0.94466	1	0.44516	0.55494
GO:0060213, P, positive regulation of nuclear-transcribed mRNA poly(A) tail shortening	1	1	0	1	0.99166	0.57304	0.42726
GO:0034655, P, nucleobase-containing compound catabolic process	75	40	35	1	0.98512	0.59494	0.40516
GO:0010590, P, regulation of septum digestion after cytokinesis	1	1	0	1	0.99166	0.57304	0.42726
GO:0042493, P, response to drug	3	3	0	1	0.81933	0.81872	0.18138
GO:0097394, P, telomeric repeat-containing RNA transcription by RNA polymerase II	1	1	0	1	0.99166	0.57304	0.42726
GO:0006497, P, protein lipidation	5	1	4	0.54121	1	0.067093	0.93301
GO:0016236, P, macroautophagy	15	4	11	0.29511	1	0.013799	0.9863
GO:0032446, P, protein modification by small protein conjugation	6	2	4	0.64885	1	0.10559	0.89451
GO:0042761, P, very long-chain fatty acid biosynthetic process	4	2	2	1	0.94136	0.67943	0.32067
GO:0036042, F, long-chain fatty acyl-CoA binding	1	0	1	0.96468	1	0.47505	0.52535
GO:0017076, F, purine nucleotide binding	33	12	21	0.52954	1	0.057794	0.94231
GO:0031110, P, regulation of microtubule polymerization or depolymerization	3	0	3	0.40136	1	0.029897	0.9702
GO:0032273, P, positive regulation of protein polymerization	1	0	1	0.70879	1	0.13629	0.86391
GO:0043168, F, anion binding	48	19	29	0.66952	1	0.11899	0.88111
GO:0046785, P, microtubule polymerization	7	1	6	0.14542	1	0.0031997	0.9969
GO:0051495, P, positive regulation of cytoskeleton organization	2	0	2	0.72723	1	0.16128	0.83882
GO:1902905, P, positive regulation of supramolecular fiber organization	2	0	2	0.72723	1	0.16128	0.83882
GO:0031116, P, positive regulation of microtubule polymerization	2	0	2	0.3141	1	0.015498	0.9846
GO:0007010, P, cytoskeleton organization	86	25	61	0.018177	1	9.999e-05	1
GO:0003954, F, NADH dehydrogenase activity	11	7	4	1	0.85032	0.78942	0.21068
GO:0006103, P, 2-oxoglutarate metabolic process	3	2	1	1	0.91961	0.71313	0.28697
GO:0022618, P, ribonucleoprotein complex assembly	69	49	20	1	0.0094838	1	9.999e-05
GO:0070925, P, organelle assembly	16	15	1	1	0.0094838	1	9.999e-05
GO:0006626, P, protein targeting to mitochondrion	10	6	4	1	0.91461	0.72543	0.27467
GO:0044743, P, protein transmembrane import into intracellular organelle	3	2	1	1	0.7637	0.85341	0.14669
GO:0065002, P, intracellular protein transmembrane transport	5	2	3	0.98172	1	0.49925	0.50085
GO:1990542, P, mitochondrial transmembrane transport	17	13	4	1	0.12526	0.9972	0.0028997
GO:0006892, P, post-Golgi vesicle-mediated transport	7	3	4	0.89079	1	0.33377	0.66633
GO:0061024, P, membrane organization	75	30	45	0.56832	1	0.076592	0.92351
GO:0140333, F, glycerophospholipid flippase activity	3	2	1	1	0.97096	0.63434	0.36576
GO:0090502, P, RNA phosphodiester bond hydrolysis endonucleolytic	31	16	15	1	0.93111	0.70093	0.29917
GO:0006278, P, RNA-dependent DNA biosynthetic process	2	1	1	1	0.99585	0.55444	0.44566
GO:0016790, F, thiolester hydrolase activity	12	8	4	1	0.63492	0.92021	0.079892
GO:0002020, F, protease binding	5	3	2	1	0.975	0.61514	0.38496
GO:0004175, F, endopeptidase activity	23	15	8	1	0.4716	0.9574	0.042696
GO:0004866, F, endopeptidase inhibitor activity	2	1	1	1	0.99166	0.56314	0.43696
GO:0010951, P, negative regulation of endopeptidase activity	2	1	1	1	0.99166	0.56314	0.43696
GO:0017062, P, respiratory chain complex III assembly	1	1	0	1	0.76345	0.86611	0.13419
GO:0033108, P, mitochondrial respiratory chain complex assembly	1	1	0	1	0.76345	0.86611	0.13419
GO:0006123, P, mitochondrial electron transport cytochrome c to oxygen	10	6	4	1	0.91961	0.71313	0.28697
GO:0140014, P, mitotic nuclear division	81	17	64	0.018177	1	9.999e-05	1
GO:0031386, F, protein tag	5	4	1	1	0.73182	0.88201	0.11809
GO:0044389, F, ubiquitin-like protein ligase binding	1	1	0	1	0.96866	0.64174	0.35836
GO:0006468, P, protein phosphorylation	100	31	69	0.048473	1	0.00039996	0.9997
GO:0016311, P, dephosphorylation	43	20	23	0.7862	1	0.21748	0.78262
GO:0051572, P, negative regulation of histone H3-K4 methylation	1	1	0	1	0.96866	0.64174	0.35836
GO:0051573, P, negative regulation of histone H3-K9 methylation	1	1	0	1	0.96866	0.64174	0.35836
GO:0071441, P, negative regulation of histone H3-K14 acetylation	1	1	0	1	0.96866	0.64174	0.35836
GO:1903379, P, regulation of mitotic chromosome condensation	1	1	0	1	0.96866	0.64174	0.35836
GO:0106310, F, protein serine kinase activity	18	5	13	0.55082	1	0.072393	0.92771
GO:0106311, F, protein threonine kinase activity	18	5	13	0.55082	1	0.072393	0.92771
GO:0090501, P, RNA phosphodiester bond hydrolysis	12	10	2	1	0.13896	0.9959	0.0041996
GO:0006399, P, tRNA metabolic process	90	65	25	1	0.0094838	1	9.999e-05
GO:0000993, F, RNA polymerase II complex binding	12	1	11	0.17525	1	0.0046995	0.9954
GO:0034243, P, regulation of transcription elongation from RNA polymerase II promoter	1	0	1	0.43626	1	0.036096	0.964
GO:0006342, P, chromatin silencing	8	1	7	0.14678	1	0.0034997	0.9966
GO:0008298, P, intracellular mRNA localization	8	6	2	1	0.71621	0.89701	0.10309
GO:0010507, P, negative regulation of autophagy	5	2	3	0.76383	1	0.20018	0.79992
GO:0090262, P, regulation of transcription-coupled nucleotide-excision repair	1	0	1	0.43626	1	0.036096	0.964
GO:2000232, P, regulation of rRNA processing	2	1	1	0.85	1	0.26727	0.73283
GO:2001208, P, negative regulation of transcription elongation by RNA polymerase I	1	0	1	0.43626	1	0.036096	0.964
GO:2001209, P, positive regulation of transcription elongation from RNA polymerase I promoter	1	0	1	0.43626	1	0.036096	0.964
GO:0000182, F, rDNA binding	5	3	2	0.99243	1	0.52795	0.47215
GO:0019941, P, modification-dependent protein catabolic process	3	2	1	1	0.91938	0.71983	0.28027
GO:0030162, P, regulation of proteolysis	3	1	2	1	0.99166	0.57514	0.42496
GO:0007329, P, positive regulation of transcription from RNA polymerase II promoter by pheromones	3	1	2	0.89079	1	0.36046	0.63964
GO:0070525, P, tRNA threonylcarbamoyladenosine metabolic process	3	3	0	1	0.61604	0.92681	0.073293
GO:0000973, P, posttranscriptional tethering of RNA polymerase II gene DNA at nuclear periphery	6	1	5	0.52626	1	0.057194	0.94291
GO:0032880, P, regulation of protein localization	3	0	3	0.35975	1	0.021598	0.9785
GO:0034729, P, histone H3-K79 methylation	3	0	3	0.53989	1	0.064594	0.93551
GO:0071033, P, nuclear retention of pre-mRNA at the site of transcription	3	1	2	0.7862	1	0.21858	0.78152
GO:0051604, P, protein maturation	30	16	14	1	0.7637	0.86191	0.13819
GO:0043619, P, regulation of transcription from RNA polymerase II promoter in response to oxidative stress	1	0	1	0.88333	1	0.31837	0.68183
GO:0042594, P, response to starvation	1	1	0	1	0.97068	0.63754	0.36286
GO:0000978, F, RNA polymerase II cis-regulatory region sequence-specific DNA binding	31	6	25	0.018177	1	9.999e-05	1
GO:0000413, P, protein peptidyl-prolyl isomerization	16	11	5	1	0.59799	0.93221	0.067893
GO:0016018, F, cyclosporin A binding	7	5	2	1	0.71842	0.89521	0.10489
GO:0016410, F, N-acyltransferase activity	4	3	1	1	0.86776	0.78112	0.21898
GO:0046513, P, ceramide biosynthetic process	7	1	6	0.45987	1	0.040896	0.9592
GO:0050291, F, sphingosine N-acyltransferase activity	2	1	1	0.92774	1	0.41656	0.58354
GO:0015866, P, ADP transport	4	3	1	1	0.76345	0.86481	0.13529
GO:0015867, P, ATP transport	21	14	7	1	0.37194	0.9737	0.026397
GO:0042255, P, ribosome assembly	2	2	0	1	0.80188	0.82732	0.17278
GO:1902626, P, assembly of large subunit precursor of preribosome	7	7	0	1	0.0094838	1	9.999e-05
GO:0018130, P, heterocycle biosynthetic process	24	14	10	1	0.90861	0.73083	0.26927
GO:0044271, P, cellular nitrogen compound biosynthetic process	23	14	9	1	0.87906	0.77202	0.22808
GO:1901605, P, alpha-amino acid metabolic process	65	44	21	1	0.15065	0.9953	0.0047995
GO:0004640, F, phosphoribosylanthranilate isomerase activity	1	1	0	1	0.99166	0.56254	0.43806
GO:0006568, P, tryptophan metabolic process	3	3	0	1	0.77264	0.84462	0.15548
GO:0044038, P, cell wall macromolecule biosynthetic process	8	2	6	0.71664	1	0.14269	0.85741
GO:0000032, P, cell wall mannoprotein biosynthetic process	6	1	5	0.59783	1	0.085091	0.91501
GO:0097502, P, mannosylation	16	6	10	0.58313	1	0.080192	0.91991
GO:0031098, P, stress-activated protein kinase signaling cascade	3	0	3	0.56832	1	0.076592	0.92351
GO:0032147, P, activation of protein kinase activity	11	3	8	0.65864	1	0.10809	0.89201
GO:0023014, P, nuclear pore localization	7	1	6	0.39413	1	0.028597	0.9715
GO:0009060, P, aerobic respiration	13	7	6	0.89079	1	0.33977	0.66033
GO:0006635, P, fatty acid beta-oxidation	17	8	9	0.92804	1	0.41736	0.58274
GO:0031406, F, carboxylic acid binding	6	2	4	0.72723	1	0.15688	0.84322
GO:0005504, F, fatty acid binding	5	1	4	0.48741	1	0.049195	0.9509
GO:0004407, F, histone deacetylase activity	9	0	9	0.053202	1	0.00049995	0.9996
GO:0000117, P, regulation of transcription involved in G2/M transition of mitotic cell cycle	2	0	2	0.27866	1	0.012199	0.9879
GO:0016479, P, negative regulation of transcription by RNA polymerase I	3	1	2	0.84191	1	0.25237	0.74773
GO:0030174, P, regulation of DNA-dependent DNA replication initiation	3	1	2	0.84191	1	0.25217	0.74793
GO:0031939, P, negative regulation of chromatin silencing at telomere	4	0	4	0.43626	1	0.036396	0.9637
GO:0044804, P, autophagy of nucleus	8	2	6	0.28867	1	0.013199	0.9869
GO:0051038, P, negative regulation of transcription involved in meiotic cell cycle	2	0	2	0.27866	1	0.012199	0.9879
GO:0061186, P, negative regulation of silent mating-type cassette heterochromatin assembly	4	0	4	0.43626	1	0.036396	0.9637
GO:0061188, P, negative regulation of ribosomal DNA heterochromatin assembly	4	0	4	0.43626	1	0.036396	0.9637
GO:0061408, P, positive regulation of transcription from RNA polymerase II promoter in response to heat stress	2	0	2	0.38309	1	0.024498	0.9756
GO:0061587, P, transfer RNA gene-mediated silencing	4	0	4	0.087251	1	0.0012999	0.9988
GO:0070550, P, rDNA condensation	3	0	3	0.064631	1	0.00079992	0.9993
GO:0006760, P, folic acid-containing compound metabolic process	8	7	1	1	0.10794	0.9977	0.0023998
GO:0004486, F, methylenetetrahydrofolate dehydrogenase [NAD(P)+] activity	2	1	1	1	0.93922	0.68193	0.31817
GO:0005351, F, carbohydrate:proton symporter activity	4	2	2	1	0.99166	0.56304	0.43706
GO:0046323, P, glucose import	4	2	2	1	0.99166	0.56304	0.43706
GO:0006900, P, vesicle budding from membrane	34	14	20	0.69232	1	0.13099	0.86911
GO:0010324, P, membrane invagination	31	13	18	0.65377	1	0.10669	0.89341
GO:0043277, P, apoptotic cell clearance	1	0	1	0.89079	1	0.34267	0.65783
GO:0007163, P, establishment or maintenance of cell polarity	12	3	9	0.36461	1	0.022798	0.9773
GO:0008360, P, regulation of cell shape	12	3	9	0.32904	1	0.017798	0.9823
GO:0030865, P, cortical cytoskeleton organization	6	2	4	0.83365	1	0.24668	0.75342
GO:0032956, P, regulation of actin cytoskeleton organization	13	6	7	0.89079	1	0.35796	0.64214
GO:0048856, P, anatomical structure development	18	3	15	0.096946	1	0.0015998	0.9985
GO:0000920, P, septum digestion after cytokinesis	3	0	3	0.53989	1	0.064494	0.93561
GO:0001403, P, invasive growth in response to glucose limitation	5	1	4	0.85434	1	0.27127	0.72883
GO:0007118, P, budding cell apical bud growth	4	0	4	0.52626	1	0.056994	0.94311
GO:0007119, P, budding cell isotropic bud growth	2	0	2	0.84661	1	0.26317	0.73693
GO:0009405, P, pathogenesis	20	9	11	0.66791	1	0.11519	0.88491
GO:0030010, P, establishment of cell polarity	9	3	6	0.72723	1	0.16718	0.83292
GO:0030448, P, hyphal growth	6	1	5	0.39413	1	0.026997	0.9731
GO:0031106, P, septin ring organization	3	0	3	0.67584	1	0.12439	0.87571
GO:0031384, P, regulation of initiation of mating projection growth	3	1	2	0.91261	1	0.39366	0.60644
GO:0032488, P, Cdc42 protein signal transduction	2	0	2	0.84661	1	0.26317	0.73693
GO:0032889, P, regulation of vacuole fusion non-autophagic	8	2	6	0.66384	1	0.11019	0.88991
GO:0036187, P, cell growth mode switching budding to filamentous	2	1	1	0.92699	1	0.41356	0.58654
GO:0045921, P, positive regulation of exocytosis	5	0	5	0.36853	1	0.023398	0.9767
GO:0060178, P, regulation of exocyst localization	4	1	3	0.8773	1	0.30967	0.69043
GO:1900445, P, positive regulation of filamentous growth of a population of unicellular organisms in response to biotic stimulus	2	0	2	0.71584	1	0.14129	0.85881
GO:2000222, P, positive regulation of pseudohyphal growth	3	0	3	0.71584	1	0.14129	0.85881
GO:0004340, F, glucokinase activity	2	0	2	0.39413	1	0.028997	0.9711
GO:0008865, F, fructokinase activity	2	0	2	0.39413	1	0.028997	0.9711
GO:0019158, F, mannokinase activity	2	0	2	0.39413	1	0.028997	0.9711
GO:0051156, P, glucose 6-phosphate metabolic process	10	5	5	0.99067	1	0.52215	0.47795
GO:0046835, P, carbohydrate phosphorylation	9	0	9	0.088516	1	0.0013999	0.9987
GO:0008645, P, hexose transmembrane transport	1	0	1	0.59252	1	0.083792	0.91661
GO:0019318, P, hexose metabolic process	5	2	3	0.91779	1	0.39926	0.60084
GO:0050794, P, regulation of cellular process	21	10	11	0.95658	1	0.46305	0.53705
GO:0004022, F, alcohol dehydrogenase (NAD+) activity	4	2	2	0.99067	1	0.52075	0.47935
GO:0035673, F, oligopeptide transmembrane transporter activity	12	6	6	1	0.98512	0.59054	0.40956
GO:0035672, P, oligopeptide transmembrane transport	11	5	6	1	0.97979	0.60284	0.39726
GO:0015833, P, peptide transport	15	6	9	0.9198	1	0.40396	0.59614
GO:0048522, P, positive regulation of cellular process	14	4	10	0.67231	1	0.12059	0.87951
GO:2000243, P, positive regulation of reproductive process	1	0	1	0.71584	1	0.14099	0.85941
GO:0007039, P, protein catabolic process in the vacuole	7	3	4	0.91979	1	0.40076	0.59934
GO:0043328, P, protein transport to vacuole involved in ubiquitin-dependent protein catabolic process via the multivesicular body sorting pathway	14	6	8	0.93452	1	0.42626	0.57384
GO:0090305, P, nucleic acid phosphodiester bond hydrolysis	29	15	14	0.94936	1	0.45015	0.54995
GO:0009100, P, glycoprotein metabolic process	6	2	4	0.67231	1	0.12119	0.87891
GO:0008202, P, steroid metabolic process	10	4	6	0.76864	1	0.20718	0.79292
GO:0015918, P, sterol transport	6	1	5	0.3141	1	0.016198	0.9839
GO:0032934, F, sterol binding	6	1	5	0.3141	1	0.016198	0.9839
GO:0005048, F, signal sequence binding	13	5	8	1	0.94135	0.68013	0.31997
GO:0017038, P, protein import	9	3	6	0.72723	1	0.17078	0.82932
GO:0033328, F, peroxisome membrane targeting sequence binding	1	0	1	0.89079	1	0.33157	0.66863
GO:0045046, P, protein import into peroxisome membrane	3	1	2	0.89968	1	0.38416	0.61594
GO:0035690, P, cellular response to drug	22	13	9	1	0.76345	0.86541	0.13469
GO:0042773, P, ATP synthesis coupled electron transport	3	1	2	0.89079	1	0.33187	0.66823
GO:1901566, P, organonitrogen compound biosynthetic process	28	18	10	1	0.61604	0.92631	0.073793
GO:0004586, F, ornithine decarboxylase activity	1	1	0	1	0.97701	0.60964	0.39076
GO:0033387, P, putrescine biosynthetic process from ornithine	1	1	0	1	0.97701	0.60964	0.39076
GO:0016176, F, superoxide-generating NADPH oxidase activator activity	2	0	2	0.35975	1	0.021298	0.9788
GO:2000769, P, regulation of establishment or maintenance of cell polarity regulating cell shape	1	0	1	0.46726	1	0.043396	0.9568
GO:0043085, P, positive regulation of catalytic activity	15	5	10	0.80999	1	0.23568	0.76442
GO:0004300, F, enoyl-CoA hydratase activity	6	3	3	1	0.97784	0.60744	0.39266
GO:0044594, F, 17-beta-hydroxysteroid dehydrogenase (NAD+) activity	1	1	0	1	0.84088	0.79822	0.20198
GO:0033989, F, 3alpha 7alpha 12alpha-trihydroxy-5beta-cholest-24-enoyl-CoA hydratase activity	1	1	0	1	0.84088	0.79822	0.20198
GO:0004032, F, alditol:NADP+ 1-oxidoreductase activity	7	7	0	1	0.0094838	1	9.999e-05
GO:0000041, P, transition metal ion transport	3	2	1	1	0.84519	0.79592	0.20418
GO:0015085, F, calcium ion transmembrane transporter activity	5	1	4	0.52974	1	0.058594	0.94151
GO:0022853, F, active ion transmembrane transporter activity	17	6	11	0.66384	1	0.11119	0.88891
GO:0006828, P, manganese ion transport	1	0	1	0.85434	1	0.27257	0.72763
GO:0006874, P, cellular calcium ion homeostasis	8	3	5	0.72723	1	0.17608	0.82402
GO:0015410, F, manganese transmembrane transporter activity phosphorylative mechanism	1	0	1	0.85434	1	0.27257	0.72763
GO:0070588, P, calcium ion transmembrane transport	5	1	4	0.52974	1	0.058594	0.94151
GO:0006816, P, calcium ion transport	3	1	2	0.73283	1	0.17988	0.82022
GO:0032468, P, Golgi calcium ion homeostasis	2	0	2	0.72723	1	0.15768	0.84242
GO:0044182, P, filamentous growth of a population of unicellular organisms	11	7	4	1	0.99166	0.57674	0.42336
GO:0071260, P, cellular response to mechanical stimulus	1	0	1	0.85434	1	0.27257	0.72763
GO:0071421, P, manganese ion transmembrane transport	5	1	4	0.73932	1	0.18538	0.81472
GO:0009312, P, oligosaccharide biosynthetic process	3	1	2	0.85713	1	0.28237	0.71773
GO:0034637, P, cellular carbohydrate biosynthetic process	4	2	2	0.99165	1	0.52685	0.47325
GO:0034605, P, cellular response to heat	13	8	5	1	0.90266	0.73373	0.26637
GO:0070413, P, trehalose metabolism in response to stress	3	2	1	0.98357	1	0.50485	0.49525
GO:0071465, P, cellular response to desiccation	2	1	1	1	0.99376	0.55764	0.44246
GO:0004805, F, trehalose-phosphatase activity	2	2	0	1	0.90266	0.73363	0.26647
GO:0043547, P, positive regulation of GTPase activity	37	13	24	0.23349	1	0.0075992	0.9925
GO:0090630, P, activation of GTPase activity	9	2	7	0.43626	1	0.036796	0.9633
GO:0016051, P, carbohydrate biosynthetic process	7	5	2	1	0.54657	0.94661	0.053495
GO:0042327, P, positive regulation of phosphorylation	2	2	0	1	0.74449	0.87741	0.12269
GO:0044283, P, small molecule biosynthetic process	17	10	7	1	0.8839	0.75172	0.24838
GO:0043531, F, ADP binding	4	4	0	1	0.39098	0.9716	0.028497
GO:1903862, P, positive regulation of oxidative phosphorylation	1	1	0	1	0.21601	0.9899	0.010199
GO:0044416, P, induction by symbiont of host defense response	2	2	0	1	0.71457	0.89781	0.10229
GO:0016836, F, hydro-lyase activity	20	11	9	1	0.91961	0.71143	0.28867
GO:0016866, F, intramolecular transferase activity	16	9	7	1	0.81933	0.81842	0.18168
GO:0042866, P, pyruvate biosynthetic process	2	2	0	1	0.33878	0.9789	0.021198
GO:0061621, P, canonical glycolysis	2	2	0	1	0.77264	0.84502	0.15508
GO:0001676, P, long-chain fatty acid metabolic process	3	2	1	1	0.9667	0.65743	0.34267
GO:0004312, F, fatty acid synthase activity	2	2	0	1	0.0094838	1	9.999e-05
GO:0004319, F, enoyl-[acyl-carrier-protein] reductase (NADPH B-specific) activity	1	1	0	1	0.13896	0.9961	0.0042996
GO:0016409, F, palmitoyltransferase activity	4	2	2	1	0.99166	0.57834	0.42176
GO:0043170, P, macromolecule metabolic process	2	1	1	1	0.98512	0.59104	0.40906
GO:0009067, P, aspartate family amino acid biosynthetic process	15	10	5	1	0.41513	0.9671	0.032997
GO:0009085, P, lysine biosynthetic process	4	1	3	0.52974	1	0.058394	0.94171
GO:0016830, F, carbon-carbon lyase activity	6	5	1	1	0.7637	0.85741	0.14269
GO:0034622, P, cellular protein-containing complex assembly	14	4	10	0.43626	1	0.035296	0.9648
GO:0006617, P, SRP-dependent cotranslational protein targeting to membrane signal sequence recognition	1	1	0	1	0.99408	0.55724	0.44316
GO:0006206, P, pyrimidine nucleobase metabolic process	8	5	3	1	0.76963	0.84752	0.15258
GO:0034404, P, nucleobase-containing small molecule biosynthetic process	5	5	0	1	0.088356	0.9985	0.0015998
GO:1901137, P, carbohydrate derivative biosynthetic process	14	7	7	0.9945	1	0.54195	0.45815
GO:0046132, P, pyrimidine ribonucleoside biosynthetic process	1	1	0	1	0.84088	0.79832	0.20188
GO:0051640, P, organelle localization	22	5	17	0.23445	1	0.0078992	0.9922
GO:0099500, P, vesicle fusion to plasma membrane	19	5	14	0.26326	1	0.010499	0.9896
GO:0017157, P, regulation of exocytosis	3	2	1	1	0.99585	0.55474	0.44536
GO:0006906, P, vesicle fusion	24	7	17	0.14382	1	0.0029997	0.9971
GO:0007107, P, membrane addition at site of cytokinesis	1	0	1	0.7713	1	0.20878	0.79162
GO:0031321, P, ascospore-type prospore assembly	1	0	1	0.7713	1	0.20878	0.79162
GO:0006996, P, organelle organization	12	3	9	0.54804	1	0.070593	0.92951
GO:0004468, F, lysine N-acetyltransferase activity acting on acetyl phosphate as donor	1	1	0	1	0.42909	0.9647	0.035896
GO:0019473, P, L-lysine catabolic process to glutarate by acetylation	1	1	0	1	0.42909	0.9647	0.035896
GO:0008028, F, monocarboxylic acid transmembrane transporter activity	1	1	0	1	0.8839	0.75202	0.24818
GO:0015123, F, acetate transmembrane transporter activity	1	1	0	1	0.8839	0.75202	0.24818
GO:0035433, P, acetate transmembrane transport	1	1	0	1	0.8839	0.75202	0.24818
GO:0030437, P, ascospore formation	6	4	2	1	0.91961	0.71543	0.28467
GO:0043001, P, Golgi to plasma membrane protein transport	7	5	2	1	0.9774	0.60784	0.39226
GO:0046488, P, phosphatidylinositol metabolic process	7	3	4	0.85713	1	0.28037	0.71973
GO:0048194, P, Golgi vesicle budding	4	1	3	0.48383	1	0.047495	0.9526
GO:0120009, P, intermembrane lipid transfer	4	3	1	1	0.90594	0.73183	0.26827
GO:1901352, P, negative regulation of phosphatidylglycerol biosynthetic process	1	1	0	0.99266	1	0.53585	0.46465
GO:2001246, P, negative regulation of phosphatidylcholine biosynthetic process	1	1	0	0.99266	1	0.53585	0.46465
GO:0008525, F, phosphatidylcholine transporter activity	1	1	0	0.99266	1	0.53585	0.46465
GO:0019200, F, carbohydrate kinase activity	7	1	6	0.35975	1	0.021198	0.9789
GO:0044262, P, cellular carbohydrate metabolic process	8	5	3	1	0.91938	0.72063	0.27947
GO:0044282, P, small molecule catabolic process	17	14	3	1	0.10179	0.998	0.0020998
GO:0006007, P, glucose catabolic process	1	1	0	1	0.98102	0.60064	0.39956
GO:0030388, P, fructose 1 6-bisphosphate metabolic process	2	1	1	0.93452	1	0.42336	0.57674
GO:0048029, F, monosaccharide binding	3	3	0	1	0.56048	0.94371	0.056394
GO:0051289, P, protein homotetramerization	3	2	1	1	0.97867	0.60624	0.39386
GO:0070095, F, fructose-6-phosphate binding	1	1	0	1	0.98102	0.60064	0.39956
GO:0006616, P, SRP-dependent cotranslational protein targeting to membrane translocation	9	6	3	1	0.76345	0.86561	0.13449
GO:0030970, P, retrograde protein transport ER to cytosol	3	2	1	1	0.91961	0.71613	0.28397
GO:0070843, P, misfolded protein transport	2	1	1	1	0.93616	0.69303	0.30707
GO:0016717, F, oxidoreductase activity acting on paired donors with oxidation of a pair of donors resulting in the reduction of molecular oxygen to two molecules of water	2	2	0	1	0.29084	0.9833	0.016798
GO:0019439, P, aromatic compound catabolic process	2	2	0	1	0.79739	0.83222	0.16788
GO:0070887, P, cellular response to chemical stimulus	7	1	6	0.39413	1	0.028597	0.9715
GO:1901361, P, organic cyclic compound catabolic process	5	5	0	1	0.23598	0.9882	0.011899
GO:0010124, P, phenylacetate catabolic process	1	1	0	1	0.43508	0.9635	0.036996
GO:1901362, P, organic cyclic compound biosynthetic process	14	6	8	0.84507	1	0.26167	0.73843
GO:0005261, F, cation channel activity	3	1	2	0.7286	1	0.17718	0.82292
GO:0004736, F, pyruvate carboxylase activity	1	0	1	0.67086	1	0.12009	0.88031
GO:0009374, F, biotin binding	1	0	1	0.67086	1	0.12009	0.88031
GO:0051123, P, RNA polymerase II preinitiation complex assembly	16	2	14	0.11745	1	0.0020998	0.998
GO:0006839, P, mitochondrial transport	2	2	0	1	0.40603	0.9692	0.030897
GO:0007006, P, mitochondrial membrane organization	4	3	1	1	0.48534	0.9556	0.044496
GO:0072655, P, establishment of protein localization to mitochondrion	2	2	0	1	0.40603	0.9692	0.030897
GO:0051205, P, protein insertion into membrane	9	5	4	1	0.94357	0.67693	0.32317
GO:0009062, P, fatty acid catabolic process	5	4	1	1	0.7213	0.89231	0.10779
GO:0019629, P, propionate catabolic process 2-methylcitrate cycle	2	2	0	1	0.79739	0.82922	0.17088
GO:0006268, P, DNA unwinding involved in DNA replication	6	0	6	0.19427	1	0.0055994	0.9945
GO:0032508, P, DNA duplex unwinding	25	5	20	0.16924	1	0.0044996	0.9956
GO:0010564, P, regulation of cell cycle process	1	0	1	0.96205	1	0.47165	0.52845
GO:0022414, P, reproductive process	2	0	2	0.86168	1	0.29267	0.70743
GO:0045786, P, negative regulation of cell cycle	1	0	1	0.96205	1	0.47165	0.52845
GO:1903047, P, mitotic cell cycle process	4	0	4	0.75738	1	0.19338	0.80672
GO:0022804, F, active transmembrane transporter activity	14	4	10	0.55715	1	0.074193	0.92591
GO:0015127, F, bilirubin transmembrane transporter activity	5	1	4	0.72723	1	0.16598	0.83412
GO:0015440, F, ABC-type peptide transporter activity	5	1	4	0.72723	1	0.16598	0.83412
GO:0015723, P, bilirubin transport	5	1	4	0.72723	1	0.16598	0.83412
GO:0006240, P, dCDP biosynthetic process	3	0	3	0.26809	1	0.010999	0.9891
GO:0046704, P, CDP metabolic process	3	0	3	0.26809	1	0.010999	0.9891
GO:0051063, F, CDP reductase activity	3	0	3	0.26809	1	0.010999	0.9891
GO:0000149, F, SNARE binding	18	7	11	0.64232	1	0.10189	0.89821
GO:0031056, P, regulation of histone modification	6	3	3	1	0.99166	0.56644	0.43366
GO:0031063, P, regulation of histone deacetylation	1	1	0	1	0.95562	0.66563	0.33467
GO:0042826, F, histone deacetylase binding	5	1	4	0.66979	1	0.11959	0.88051
GO:0033554, P, cellular response to stress	7	4	3	1	0.95519	0.66923	0.33087
GO:0009063, P, cellular amino acid catabolic process	27	18	9	1	0.44318	0.9617	0.038396
GO:0019478, P, D-amino acid catabolic process	4	2	2	1	0.93922	0.68233	0.31777
GO:0030490, P, maturation of SSU-rRNA	12	12	0	1	0.0094838	1	9.999e-05
GO:0046830, P, positive regulation of RNA import into nucleus	1	1	0	1	0.3989	0.9703	0.029897
GO:0006413, P, translational initiation	45	31	14	1	0.079319	0.9987	0.0013999
GO:0008135, F, translation factor activity RNA binding	30	27	3	1	0.0094838	1	9.999e-05
[truncated: 2,364 more rows]

## Sheet: Table S4. Oxidoreductase PSs
Protein set	Protein ID	Protein names	p-value statistic	Sign (FC direction)
GO:0004032; GO: 0008106	Q6C177	YALI0F18590p	0.00107266	1
	Q6C9X2	YALI0D07634p	0.000252499	1
	Q6CC16	YALI0C13508p	0.000430192	1
	Q6CDI2	YALI0C00319p	6.03e-05	1
	Q6CEJ0	YALI0B15268p	0.00112957	1
	Q6CFG7	YALI0B07117p	1.47e-05	1
	Q6CGE9	YALI0A19910p	4.68e-05	1
GO: 0016616	P18120	3-isopropylmalate dehydrogenase (3-IPM-DH) (IMDH) (EC 1.1.1.85) (Beta-IPM dehydrogenase)	0.00156683	-1
	Q6C0G5	YALI0F24937p	0.0915285	-1
	Q6C177	YALI0F18590p	0.00107266	1
	Q6C284	Phosphoglycerate dehydrogenase (EC 1.1.1.95)	5.38e-06	1
	Q6C297	S-(hydroxymethyl)glutathione dehydrogenase (EC 1.1.1.284)	0.68876	-1
	Q6C2Y4	Isocitrate dehydrogenase [NADP] (EC 1.1.1.42)	0.829597	1
	Q6C351	YALI0F02607p	0.755645	-1
	Q6C5A0	YALI0E19789p	0.0280015	1
	Q6C5A6	YALI0E19657p	0.0327744	1
	Q6C5R5	Hydroxyacid-oxoacid transhydrogenase (EC 1.1.99.24)	0.0430289	-1
	Q6C5X6	Formate dehydrogenase (FDH) (EC 1.17.1.9) (NAD-dependent formate dehydrogenase)	2.32e-09	1
	Q6C5X9	Malate dehydrogenase (EC 1.1.1.37)	0.000534128	1
	Q6C648	YALI0E12463p	0.000722866	1
	Q6C6W8	YALI0E05643p	0.226633	-1
	Q6C6Z1	Isocitrate dehydrogenase [NAD] subunit, mitochondrial	0.425486	-1
	Q6C704	3-hydroxy-3-methylglutaryl coenzyme A reductase (HMG-CoA reductase) (EC 1.1.1.34)	0.168564	-1
	Q6C773	YALI0E03212p	0.150387	1
	Q6C7U5	YALI0D25256p	0.54118	1
	Q6C897	Inosine-5'-monophosphate dehydrogenase (IMP dehydrogenase) (IMPD) (IMPDH) (EC 1.1.1.205)	0.00663039	1
	Q6C8V3	Malate dehydrogenase (EC 1.1.1.37)	0.194408	1
	Q6C9C1	YALI0D12386p	0.151461	-1
	Q6C9F5	YALI0D11616p	0.012965	1
	Q6C9K0	YALI0D10593p	0.133202	-1
	Q6C9S0	YALI0D08844p	0.482487	1
	Q6C9S3	YALI0D08778p	0.00445345	-1
	Q6C9X2	YALI0D07634p	0.000252499	1
	Q6C9Z8	YALI0D07062p	7.1e-06	1
	Q6CA33	Isocitrate dehydrogenase [NAD] subunit, mitochondrial	0.0878516	1
	Q6CA49	YALI0D05929p	0.00917867	1
	Q6CAF8	Ketol-acid reductoisomerase, mitochondrial (EC 1.1.1.86) (Acetohydroxy-acid reductoisomerase) (Alpha-keto-beta-hydroxylacyl reductoisomerase)	0.00517807	1
	Q6CAJ1	UDP-glucose 6-dehydrogenase (EC 1.1.1.22)	0.0224587	-1
	Q6CB38	YALI0C22165p	0.176801	-1
	Q6CBC8	YALI0C19965p	0.782443	-1
	Q6CC16	YALI0C13508p	0.000430192	1
	Q6CCJ7	YALI0C08811p	0.0113885	1
	Q6CCQ8	YALI0C07414p	0.000171349	1
	Q6CDI2	YALI0C00319p	6.03e-05	1
	Q6CDN8	Formate dehydrogenase (FDH) (EC 1.17.1.9) (NAD-dependent formate dehydrogenase)	0.0118722	1
	Q6CDS0	YALI0B21670p	0.143361	-1
	Q6CE88	3-keto-steroid reductase (EC 1.1.1.270)	0.122365	1
	Q6CEH4	6-phosphogluconate dehydrogenase, decarboxylating (EC 1.1.1.44)	0.64856	1
	Q6CEJ0	YALI0B15268p	0.00112957	1
	Q6CFD7	YALI0B08052p	4.77e-06	1
	Q6CFG7	YALI0B07117p	1.47e-05	1
	Q6CFW0	YALI0B03190p	0.00755647	1
	Q6CGE9	YALI0A19910p	4.68e-05	1
	Q6CGG6	YALI0A19536p	0.0896938	1
	Q6CGV2	Histidine biosynthesis trifunctional protein [Includes: Phosphoribosyl-AMP cyclohydrolase (EC 3.5.4.19); Phosphoribosyl-ATP pyrophosphohydrolase (EC 3.6.1.31); Histidinol dehydrogenase (HDH) (EC 1.1.1.23)]	0.0502365	1
	Q9UVF4	Glycerol-3-phosphate dehydrogenase [NAD(+)] 1 (EC 1.1.1.8)	3.18e-06	1

## Sheet: Table S5. Lipid biogenesis PSs
Protein sets	Protein ID	Protein name	Gene-level statistic	Sign (FC direction)
GO:0006086	Q6C0Y7	Pyruvate dehydrogenase E1 component subunit alpha (EC 1.2.4.1)	6.94e-05	1
	Q6C4G4	Pyruvate dehydrogenase E1 component subunit beta (EC 1.2.4.1)	0.00894553	1
	Q6C812	Acetyltransferase component of pyruvate dehydrogenase complex (EC 2.3.1.12)	0.000848464	1
	Q6CF67	YALI0B09845p	9.8e-05	1
GO:0006085	Q6C3H5	ATP citrate synthase (EC 2.3.3.8)	6e-06	1
	Q6C7Y1	ATP citrate synthase (EC 2.3.3.8)	0.000510908	1
	Q6CC91	YALI0C11407p	1.43e-07	1
GO:0042759; GO:0004312; GO:0004321	P34229	Fatty acid synthase subunit beta (EC 2.3.1.86) [Includes: 3-hydroxyacyl-[acyl-carrier-protein] dehydratase (EC 4.2.1.59); Enoyl-[acyl-carrier-protein] reductase [NADH] (EC 1.3.1.9); [Acyl-carrier-protein] acetyltransferase (EC 2.3.1.38); [Acyl-carrier-protein] malonyltransferase (EC 2.3.1.39); S-acyl fatty acid synthase thioesterase (EC 3.1.2.14)]	7.02e-07	1
	Q6CC91	YALI0C11407p	1.43e-07	1
	Q6CE16	Fatty acid synthase subunit alpha (EC 2.3.1.86) [Includes: 3-oxoacyl-[acyl-carrier-protein] reductase (EC 1.1.1.100); 3-oxoacyl-[acyl-carrier-protein] synthase (EC 2.3.1.41)]	2.03e-06	1
GO:0006790	O59949	Elongation factor 1-alpha (EF-1-alpha)	0.393889	1
	Q6BZW0	3-hydroxy-3-methylglutaryl coenzyme A synthase (HMG-CoA synthase) (EC 2.3.3.10)	0.0912789	1
	Q6C055	3'(2'),5'-bisphosphate nucleotidase (EC 3.1.3.7)	0.220517	-1
	Q6C0L1	YALI0F23749p	0.459196	-1
	Q6C0L9	YALI0F23551p	0.870227	1
	Q6C0P5	YALI0F22825p	5.28e-07	1
	Q6C0Y7	Pyruvate dehydrogenase E1 component subunit alpha (EC 1.2.4.1)	6.94e-05	1
	Q6C1A4	Cysteine proteinase 1, mitochondrial (EC 3.4.22.40)	0.00305646	1
	Q6C1N6	YALI0F14729p	0.0850517	1
	Q6C1R7	YALI0F14047p	0.264515	1
	Q6C211	Adenosylhomocysteinase (EC 3.3.1.1)	0.0507213	1
	Q6C2Q5	Acetyl-coenzyme A synthetase (EC 6.2.1.1)	7.92e-06	1
	Q6C2Q6	Cysteine proteinase 1, mitochondrial (EC 3.4.22.40)	0.00297144	1
	Q6C2Q9	YALI0F05874p	0.00108156	1
	Q6C2S1	Diphosphomevalonate decarboxylase (EC 4.1.1.33)	0.013068	1
	Q6C3H5	ATP citrate synthase (EC 2.3.3.8)	6e-06	1
	Q6C3Q0	YALI0E33077p	0.110135	1
	Q6C433	Glutamate--cysteine ligase (EC 6.3.2.2) (Gamma-ECS) (Gamma-glutamylcysteine synthetase)	0.592864	-1
	Q6C4G4	Pyruvate dehydrogenase E1 component subunit beta (EC 1.2.4.1)	0.00894553	1
	Q6C579	Adenosylmethionine decarboxylase (EC 4.1.1.50)	0.770827	1
	Q6C5C6	YALI0E19206p	0.928603	-1
	Q6C5L8	Dihydrolipoyllysine-residue succinyltransferase (EC 2.3.1.61)	0.0861606	1
	Q6C5T7	Ferroxidase (EC 1.16.3.1)	0.83111	1
	Q6C638	5-methyltetrahydropteroyltriglutamate--homocysteine S-methyltransferase (EC 2.1.1.14)	0.00157479	1
	Q6C6J2	Cystathionine beta-synthase (EC 4.2.1.22)	0.303997	-1
	Q6C6U3	Phosphomevalonate kinase (EC 2.7.4.2)	0.542904	-1
	Q6C731	YALI0E04224p	0.146659	-1
	Q6C7A4	YALI0E02398p	0.239948	-1
	Q6C7H3	YALI0E00836p	0.334203	-1
	Q6C7J1	Adenylyl-sulfate kinase (EC 2.7.1.25)	0.957261	1
	Q6C7U9	YALI0D25168p	0.106709	1
	Q6C7Y1	ATP citrate synthase (EC 2.3.3.8)	0.000510908	1
	Q6C812	Acetyltransferase component of pyruvate dehydrogenase complex (EC 2.3.1.12)	0.000848464	1
	Q6C8B3	YALI0D21098p	0.00592168	1
	Q6C8D7	YALI0D20504p	0.0376238	1
	Q6C8Q3	YALI0D17864p	0.249678	-1
	Q6C8R4	YALI0D17622p	1.63e-05	1
	Q6C8S4	YALI0D17402p	0.00121223	1
	Q6C8U9	MMS19 nucleotide excision repair protein	0.460704	1
	Q6C8V1	Enolase-phosphatase E1 (EC 3.1.3.77) (2,3-diketo-5-methylthio-1-phosphopentane phosphatase)	0.045693	-1
	Q6C903	Biotin synthase (EC 2.8.1.6)	0.00542881	-1
	Q6C968	Aspartate-semialdehyde dehydrogenase (EC 1.2.1.11)	0.00641191	1
	Q6C9C7	YALI0D12254p	0.644085	1
	Q6C9H5	YALI0D11176p	0.00359145	1
	Q6CA97	Succinate--CoA ligase [ADP-forming] subunit beta, mitochondrial (EC 6.2.1.5) (Succinyl-CoA synthetase beta chain) (SCS-beta)	0.00153336	1
	Q6CAP2	Homoserine dehydrogenase (HDH) (EC 1.1.1.3)	0.00941109	1
	Q6CAR4	YALI0D00605p	0.384803	-1
	Q6CAT1	YALI0D00220p	0.00128641	1
	Q6CAU6	YALI0C24233p	0.00541937	1
	Q6CB42	YALI0C22088p	0.00590119	1
	Q6CBB0	Methylthioribulose-1-phosphate dehydratase (MTRu-1-P dehydratase) (EC 4.2.1.109)	0.100746	1
	Q6CBG6	Cysteine desulfurase (EC 2.8.1.7)	0.908107	1
	Q6CBL1	Glutathione synthetase (GSH-S) (EC 6.3.2.3)	0.00197276	1
	Q6CBT9	YALI0C15554p	0.222967	1
	Q6CC91	YALI0C11407p	1.43e-07	1
	Q6CC93	Glutathione hydrolase (EC 2.3.2.2) (EC 3.4.19.13) (Gamma-glutamyltransferase) (Gamma-glutamyltranspeptidase)	0.342668	-1
	Q6CDS9	YALI0B21472p	8.14e-07	1
	Q6CEF6	Mevalonate kinase (MK) (EC 2.7.1.36)	0.00226084	1
	Q6CEJ3	YALI0B15202p	0.012176	1
	Q6CEM5	S-adenosylmethionine synthase (EC 2.5.1.6)	0.799695	-1
	Q6CEM7	Methylenetetrahydrofolate reductase (EC 1.5.1.20)	0.315691	1
	Q6CES3	S-methyl-5'-thioadenosine phosphorylase (EC 2.4.2.28) (5'-methylthioadenosine phosphorylase) (MTA phosphorylase) (MTAP) (MTAPase)	0.0335453	1
	Q6CF67	YALI0B09845p	9.8e-05	1
	Q6CFC9	ERF-3 (ERF2) (Eukaryotic peptide chain release factor GTP-binding subunit) (Polypeptide release factor 3) (Translation release factor 3)	0.0395404	1
	Q6CFD2	Sulfate adenylyltransferase (EC 2.7.7.4) (ATP-sulfurylase) (Sulfate adenylate transferase) (SAT)	0.142016	1
	Q6CFD3	YALI0B08140p	0.0605381	1
	Q6CFF3	YALI0B07557p	0.00764745	1
	Q6CFN4	YALI0B05412p	0.947489	-1
	Q6CFN8	YALI0B05302p	0.248845	1
	Q6CG63	Methylenetetrahydrofolate reductase (EC 1.5.1.20)	0.0121945	1
	Q6CG73	YALI0B00264p	0.00561654	1
	Q6CG80	YALI0A21439p	0.992721	1
	Q6CGS4	Methylthioribose-1-phosphate isomerase (M1Pi) (MTR-1-P isomerase) (EC 5.3.1.23) (S-methyl-5-thioribose-1-phosphate isomerase) (Translation initiation factor eIF-2B subunit alpha/beta/delta-like protein)	0.0558498	1
	Q6CH03	1,2-dihydroxy-3-keto-5-methylthiopentene dioxygenase (EC 1.13.11.54) (Acireductone dioxygenase (Fe(2+)-requiring)) (ARD) (Fe-ARD)	0.410334	1
	Q6CH56	YALI0A12177p	0.00013652	1
	Q6CI67	YALI0A01133p	0.0959337	1

## Sheet: Table S6. UPR PSs
Protein sets	Protein ID	Protein name	Gene-level statistic	Sign (FC direction)
GO:0006457	B5FVE1	YALI0D06578p	0.17774	1
	F2Z5Y6	Peptidylprolyl isomerase (EC 5.2.1.8)	0.0799611	-1
	Q6BZZ7	YALI0F29381p	0.101011	1
	Q6C0E9	YALI0F25289p	0.0120188	1
	Q6C100	T-complex protein 1 subunit delta (TCP-1-delta) (CCT-delta)	0.000521007	1
	Q6C1D3	YALI0F17292p	0.00711044	1
	Q6C1X9	YALI0F12551p	1.24e-05	1
	Q6C1Y2	YALI0F12463p	3.59e-07	1
	Q6C224	CCT-beta	0.00114168	1
	Q6C275	YALI0F10153p	0.151112	1
	Q6C2Z1	YALI0F03949p	0.564031	1
	Q6C342	YALI0F02805p	1.99e-05	1
	Q6C3C3	YALI0F00880p	0.000450425	1
	Q6C3G5	YALI0E35046p	1.22e-05	1
	Q6C4C2	YALI0E27962p	6.11e-06	1
	Q6C4L9	YALI0E25696p	0.000722983	1
	Q6C4W6	Peptidyl-prolyl cis-trans isomerase B (PPIase B) (EC 5.2.1.8) (Rotamase B)	0.00126115	1
	Q6C522	CCT-epsilon (T-complex protein 1 subunit epsilon)	0.00259229	1
	Q6C523	ER membrane protein complex subunit 3	0.00206973	-1
	Q6C535	Mitochondrial import inner membrane translocase TIM40 (Mitochondrial intermembrane space import and assembly protein 40)	0.000403616	1
	Q6C5F7	Hsp90 chaperone protein kinase-targeting subunit	0.086332	1
	Q6C5K5	YALI0E17303p	0.000804292	1
	Q6C5W6	ER membrane protein complex subunit 1	0.296036	1
	Q6C608	YALI0E13508p	0.00147508	1
	Q6C6E0	YALI0E10263p	0.989345	1
	Q6C708	Prohibitin	0.384704	1
	Q6C781	Protein disulfide-isomerase (EC 5.3.4.1)	0.172681	-1
	Q6C7K2	Peptidylprolyl isomerase (EC 5.2.1.8)	0.0845765	-1
	Q6C7S5	YALI0D25740p	0.0450963	1
	Q6C864	YALI0D22352p	6.29e-05	1
	Q6C8D4	T-complex protein 1 subunit gamma	0.000111108	1
	Q6C8E4	YALI0D20328p	0.00676521	1
	Q6C8G6	Tubulin-specific chaperone A	0.00461881	-1
	Q6C8T7	YALI0D17086p	0.0163522	-1
	Q6C987	YALI0D13090p	0.00109042	1
	Q6C9H3	YALI0D11220p	0.0160182	1
	Q6C9P0	YALI0D09603p	8.37e-05	1
	Q6C9V0	YALI0D08184p	0.230309	-1
	Q6CAG5	YALI0D02937p	0.00151063	1
	Q6CAH4	YALI0D02739p	0.976982	-1
	Q6CAK5	YALI0D02002p	0.000339406	1
	Q6CAS1	YALI0D00429p	0.616883	-1
	Q6CAZ3	ER membrane protein complex subunit 2	0.240016	-1
	Q6CB92	T-complex protein 1 subunit eta (TCP-1-eta) (CCT-eta)	0.000989325	1
	Q6CBI2	GrpE protein homolog	5.12e-05	1
	Q6CBM2	YALI0C17347p	0.00483861	1
	Q6CBP4	Peptidyl-prolyl cis-trans isomerase D (PPIase D) (EC 5.2.1.8) (Rotamase D)	0.000907536	1
	Q6CBP8	YALI0C16687p	0.876104	-1
	Q6CBT0	YALI0C15829p	0.780896	1
	Q6CBT5	Peptidylprolyl isomerase (EC 5.2.1.8)	0.0302267	-1
	Q6CCD9	Peptidyl-prolyl cis-trans isomerase (PPIase) (EC 5.2.1.8)	0.000112705	1
	Q6CCE8	Peptidyl-prolyl cis-trans isomerase (PPIase) (EC 5.2.1.8)	0.00274198	1
	Q6CCH5	YALI0C09328p	0.679789	-1
	Q6CCN4	YALI0C07953p	1.81e-06	1
	Q6CCS1	Peptidyl-prolyl cis-trans isomerase (PPIase) (EC 5.2.1.8)	0.0245705	-1
	Q6CD64	YALI0C03443p	0.000287679	1
	Q6CDX4	Prohibitin	0.0155641	1
	Q6CEG4	YALI0B15840p	0.000220205	1
	Q6CEG7	CCT-alpha (T-complex protein 1 subunit alpha)	0.0543549	1
	Q6CET3	YALI0B13156p	0.461873	-1
	Q6CEW0	YALI0B12474p	0.00180049	1
	Q6CFA5	Prefoldin subunit 3	0.428477	-1
	Q6CFA8	YALI0B08778p	3.14e-05	1
	Q6CFM6	YALI0B05610p	0.304325	-1
	Q6CFT0	YALI0B04158p	0.118292	1
	Q6CG28	YALI0B01386p	0.00942047	1
	Q6CG99	ER membrane protein complex subunit 6	0.576981	1
	Q6CGQ3	YALI0A17314p	0.294711	1
	Q6CHC4	ER membrane protein complex subunit 4	0.609849	-1
	Q6CI49	Prefoldin subunit 4	0.0239993	1
	Q6CI83	YALI0A00781p	0.156208	-1
	Q6CIA7	YALI0A00132p	0.185321	1
GO:0051082	B5FVE1	YALI0D06578p	0.17774	1
	Q6C0E9	YALI0F25289p	0.0120188	1
	Q6C0S7	YALI0F22077p	0.0365173	1
	Q6C100	T-complex protein 1 subunit delta (TCP-1-delta) (CCT-delta)	0.000521007	1
	Q6C196	YALI0F18172p	2.54e-05	1
	Q6C1D3	YALI0F17292p	0.00711044	1
	Q6C1X9	YALI0F12551p	1.24e-05	1
	Q6C1Y2	YALI0F12463p	3.59e-07	1
	Q6C224	CCT-beta	0.00114168	1
	Q6C2F3	Nascent polypeptide-associated complex subunit beta (NAC-beta) (Beta-NAC)	0.0260911	1
	Q6C342	YALI0F02805p	1.99e-05	1
	Q6C3C3	YALI0F00880p	0.000450425	1
	Q6C3G5	YALI0E35046p	1.22e-05	1
	Q6C4C2	YALI0E27962p	6.11e-06	1
	Q6C4U0	YALI0E23716p	0.358686	1
	Q6C522	CCT-epsilon (T-complex protein 1 subunit epsilon)	0.00259229	1
	Q6C5F7	Hsp90 chaperone protein kinase-targeting subunit	0.086332	1
	Q6C5U7	YALI0E15059p	0.423867	1
	Q6C608	YALI0E13508p	0.00147508	1
	Q6C6E0	YALI0E10263p	0.989345	1
	Q6C6Z2	Mitochondrial import inner membrane translocase subunit TIM9	0.671118	-1
	Q6C7S5	YALI0D25740p	0.0450963	1
	Q6C7V7	YALI0D24992p	0.000690972	1
	Q6C864	YALI0D22352p	6.29e-05	1
	Q6C8D4	T-complex protein 1 subunit gamma	0.000111108	1
	Q6C8E4	YALI0D20328p	0.00676521	1
	Q6C8T7	YALI0D17086p	0.0163522	-1
	Q6C935	YALI0D14564p	0.114744	-1
	Q6C9H3	YALI0D11220p	0.0160182	1
	Q6C9V0	YALI0D08184p	0.230309	-1
	Q6CAG5	YALI0D02937p	0.00151063	1
	Q6CAH4	YALI0D02739p	0.976982	-1
	Q6CB92	T-complex protein 1 subunit eta (TCP-1-eta) (CCT-eta)	0.000989325	1
	Q6CBI2	GrpE protein homolog	5.12e-05	1
	Q6CBM2	YALI0C17347p	0.00483861	1
	Q6CBP8	YALI0C16687p	0.876104	-1
	Q6CBT0	YALI0C15829p	0.780896	1
	Q6CC41	YALI0C12661p	0.0986945	1
	Q6CCN4	YALI0C07953p	1.81e-06	1
	Q6CD64	YALI0C03443p	0.000287679	1
	Q6CDC4	YALI0C01738p	0.075337	1
	Q6CDH0	Nascent polypeptide-associated complex subunit alpha (NAC-alpha) (Alpha-NAC)	0.398299	1
	Q6CEG7	CCT-alpha (T-complex protein 1 subunit alpha)	0.0543549	1
	Q6CEJ7	YALI0B15125p	0.365794	1
	Q6CET3	YALI0B13156p	0.461873	-1
	Q6CEW0	YALI0B12474p	0.00180049	1
	Q6CFA8	YALI0B08778p	3.14e-05	1
	Q6CFM6	YALI0B05610p	0.304325	-1
	Q6CFT0	YALI0B04158p	0.118292	1
	Q6CFU5	Protein ROT1	0.0527963	-1
	Q6CI49	Prefoldin subunit 4	0.0239993	1
	Q6CIA7	YALI0A00132p	0.185321	1
	Q99170	Endoplasmic reticulum chaperone BiP (EC 3.6.4.10) (Immunoglobulin heavy chain-binding protein homolog) (BiP)	0.00129407	1
	W0TYQ2	YALI0A14839p	0.131265	-1
GO:0042026	Q6C0E9	YALI0F25289p	0.0120188	1
	Q6C1D3	YALI0F17292p	0.00711044	1
	Q6C1X9	YALI0F12551p	1.24e-05	1
	Q6C1Y2	YALI0F12463p	3.59e-07	1
	Q6C342	YALI0F02805p	1.99e-05	1
	Q6C3G5	YALI0E35046p	1.22e-05	1
	Q6C4C2	YALI0E27962p	6.11e-06	1
	Q6C864	YALI0D22352p	6.29e-05	1
	Q6C9V0	YALI0D08184p	0.230309	-1
	Q6CBI2	GrpE protein homolog	5.12e-05	1
	Q6CBM2	YALI0C17347p	0.00483861	1
	Q6CEW0	YALI0B12474p	0.00180049	1
	Q6CFA8	YALI0B08778p	3.14e-05	1
	Q6CFM6	YALI0B05610p	0.304325	-1
	Q6CIA7	YALI0A00132p	0.185321	1
	Q99170	Endoplasmic reticulum chaperone BiP (EC 3.6.4.10) (Immunoglobulin heavy chain-binding protein homolog) (BiP)	0.00129407	1
GO:0051085	Q6C0E9	YALI0F25289p	0.0120188	1
	Q6C1D3	YALI0F17292p	0.00711044	1
	Q6C1X9	YALI0F12551p	1.24e-05	1
	Q6C1Y2	YALI0F12463p	3.59e-07	1
	Q6C3G5	YALI0E35046p	1.22e-05	1
	Q6C4C2	YALI0E27962p	6.11e-06	1
	Q6C608	YALI0E13508p	0.00147508	1
	Q6C864	YALI0D22352p	6.29e-05	1
	Q6C9V0	YALI0D08184p	0.230309	-1
	Q6CAK5	YALI0D02002p	0.000339406	1
	Q6CBM2	YALI0C17347p	0.00483861	1
	Q6CEW0	YALI0B12474p	0.00180049	1
	Q6CFA8	YALI0B08778p	3.14e-05	1
	Q6CFM6	YALI0B05610p	0.304325	-1
	Q6CIA7	YALI0A00132p	0.185321	1
	Q99170	Endoplasmic reticulum chaperone BiP (EC 3.6.4.10) (Immunoglobulin heavy chain-binding protein homolog) (BiP)	0.00129407	1
GO:0051787	Q6C075	Derlin	0.314801	1
	Q6C0E9	YALI0F25289p	0.0120188	1
	Q6C1Y2	YALI0F12463p	3.59e-07	1
	Q6C3G5	YALI0E35046p	1.22e-05	1
	Q6C5K5	YALI0E17303p	0.000804292	1
	Q6C5N2	YALI0E16621p	0.00213013	1
	Q6C608	YALI0E13508p	0.00147508	1
	Q6C864	YALI0D22352p	6.29e-05	1
	Q6C9V0	YALI0D08184p	0.230309	-1
	Q6CBM2	YALI0C17347p	0.00483861	1
	Q6CEW0	YALI0B12474p	0.00180049	1
	Q6CFA8	YALI0B08778p	3.14e-05	1
	Q6CIA7	YALI0A00132p	0.185321	1
	Q99170	Endoplasmic reticulum chaperone BiP (EC 3.6.4.10) (Immunoglobulin heavy chain-binding protein homolog) (BiP)	0.00129407	1
GO:0044183	B5FVE1	YALI0D06578p	0.17774	1
	Q6C0E9	YALI0F25289p	0.0120188	1
	Q6C3G5	YALI0E35046p	1.22e-05	1
	Q6C864	YALI0D22352p	6.29e-05	1
	Q6C9V0	YALI0D08184p	0.230309	-1
	Q6CB46	YALI0C22000p	0.00431621	1
	Q6CBM2	YALI0C17347p	0.00483861	1
	Q6CBT0	YALI0C15829p	0.780896	1
	Q6CEW0	YALI0B12474p	0.00180049	1
	Q6CFA8	YALI0B08778p	3.14e-05	1
	Q6CHK8	Mitochondrial zinc maintenance protein 1, mitochondrial	0.00212877	1
	Q6CIA7	YALI0A00132p	0.185321	1
	Q99170	Endoplasmic reticulum chaperone BiP (EC 3.6.4.10) (Immunoglobulin heavy chain-binding protein homolog) (BiP)	0.00129407	1
GO:0031072	Q6C0E9	YALI0F25289p	0.0120188	1
	Q6C1X9	YALI0F12551p	1.24e-05	1
	Q6C3C3	YALI0F00880p	0.000450425	1
	Q6C3G5	YALI0E35046p	1.22e-05	1
	Q6C5F7	Hsp90 chaperone protein kinase-targeting subunit	0.086332	1
	Q6C5N0	YALI0E16665p	0.306717	-1
	Q6C6E0	YALI0E10263p	0.989345	1
	Q6C864	YALI0D22352p	6.29e-05	1
	Q6C9V0	YALI0D08184p	0.230309	-1
	Q6CAG5	YALI0D02937p	0.00151063	1
	Q6CBM2	YALI0C17347p	0.00483861	1
	Q6CEW0	YALI0B12474p	0.00180049	1
	Q6CFA8	YALI0B08778p	3.14e-05	1
	Q6CIA7	YALI0A00132p	0.185321	1
	Q99170	Endoplasmic reticulum chaperone BiP (EC 3.6.4.10) (Immunoglobulin heavy chain-binding protein homolog) (BiP)	0.00129407	1
GO:0061077	Q6C0E9	YALI0F25289p	0.0120188	1
	Q6C1X9	YALI0F12551p	1.24e-05	1
	Q6C3G5	YALI0E35046p	1.22e-05	1
	Q6C608	YALI0E13508p	0.00147508	1
	Q6C864	YALI0D22352p	6.29e-05	1
	Q6C9V0	YALI0D08184p	0.230309	-1
	Q6CAK5	YALI0D02002p	0.000339406	1
	Q6CB46	YALI0C22000p	0.00431621	1
	Q6CCH5	YALI0C09328p	0.679789	-1
	Q6CCN4	YALI0C07953p	1.81e-06	1
	Q6CEW0	YALI0B12474p	0.00180049	1
	Q6CF41	FK506-binding protein 1 (FKBP) (EC 5.2.1.8) (Peptidyl-prolyl cis-trans isomerase) (PPIase) (Rapamycin-binding protein)	0.00736291	1
	Q6CFM6	YALI0B05610p	0.304325	-1
	Q6CIA7	YALI0A00132p	0.185321	1
	Q99170	Endoplasmic reticulum chaperone BiP (EC 3.6.4.10) (Immunoglobulin heavy chain-binding protein homolog) (BiP)	0.00129407	1

## Sheet: Table S7. SSA PSs
Protein sets	Protein ID	Protein name	Gene-level statistic	Sign (FC direction)
GO:0006790	O59949	Elongation factor 1-alpha (EF-1-alpha)	0.393889	1
	Q6BZW0	3-hydroxy-3-methylglutaryl coenzyme A synthase (HMG-CoA synthase) (EC 2.3.3.10)	0.0912789	1
	Q6C055	3'(2'),5'-bisphosphate nucleotidase (EC 3.1.3.7)	0.220517	-1
	Q6C0L1	YALI0F23749p	0.459196	-1
	Q6C0L9	YALI0F23551p	0.870227	1
	Q6C0P5	YALI0F22825p	5.28e-07	1
	Q6C0Y7	Pyruvate dehydrogenase E1 component subunit alpha (EC 1.2.4.1)	6.94e-05	1
	Q6C1A4	Cysteine proteinase 1, mitochondrial (EC 3.4.22.40)	0.00305646	1
	Q6C1N6	YALI0F14729p	0.0850517	1
	Q6C1R7	YALI0F14047p	0.264515	1
	Q6C211	Adenosylhomocysteinase (EC 3.3.1.1)	0.0507213	1
	Q6C2Q5	Acetyl-coenzyme A synthetase (EC 6.2.1.1)	7.92e-06	1
	Q6C2Q6	Cysteine proteinase 1, mitochondrial (EC 3.4.22.40)	0.00297144	1
	Q6C2Q9	YALI0F05874p	0.00108156	1
	Q6C2S1	Diphosphomevalonate decarboxylase (EC 4.1.1.33)	0.013068	1
	Q6C3H5	ATP citrate synthase (EC 2.3.3.8)	6e-06	1
	Q6C3Q0	YALI0E33077p	0.110135	1
	Q6C433	Glutamate--cysteine ligase (EC 6.3.2.2) (Gamma-ECS) (Gamma-glutamylcysteine synthetase)	0.592864	-1
	Q6C4G4	Pyruvate dehydrogenase E1 component subunit beta (EC 1.2.4.1)	0.00894553	1
	Q6C579	Adenosylmethionine decarboxylase (EC 4.1.1.50)	0.770827	1
	Q6C5C6	YALI0E19206p	0.928603	-1
	Q6C5L8	Dihydrolipoyllysine-residue succinyltransferase (EC 2.3.1.61)	0.0861606	1
	Q6C5T7	Ferroxidase (EC 1.16.3.1)	0.83111	1
	Q6C638	5-methyltetrahydropteroyltriglutamate--homocysteine S-methyltransferase (EC 2.1.1.14)	0.00157479	1
	Q6C6J2	Cystathionine beta-synthase (EC 4.2.1.22)	0.303997	-1
	Q6C6U3	Phosphomevalonate kinase (EC 2.7.4.2)	0.542904	-1
	Q6C731	YALI0E04224p	0.146659	-1
	Q6C7A4	YALI0E02398p	0.239948	-1
	Q6C7H3	YALI0E00836p	0.334203	-1
	Q6C7J1	Adenylyl-sulfate kinase (EC 2.7.1.25)	0.957261	1
	Q6C7U9	YALI0D25168p	0.106709	1
	Q6C7Y1	ATP citrate synthase (EC 2.3.3.8)	0.000510908	1
	Q6C812	Acetyltransferase component of pyruvate dehydrogenase complex (EC 2.3.1.12)	0.000848464	1
	Q6C8B3	YALI0D21098p	0.00592168	1
	Q6C8D7	YALI0D20504p	0.0376238	1
	Q6C8Q3	YALI0D17864p	0.249678	-1
	Q6C8R4	YALI0D17622p	1.63e-05	1
	Q6C8S4	YALI0D17402p	0.00121223	1
	Q6C8U9	MMS19 nucleotide excision repair protein	0.460704	1
	Q6C8V1	Enolase-phosphatase E1 (EC 3.1.3.77) (2,3-diketo-5-methylthio-1-phosphopentane phosphatase)	0.045693	-1
	Q6C903	Biotin synthase (EC 2.8.1.6)	0.00542881	-1
	Q6C968	Aspartate-semialdehyde dehydrogenase (EC 1.2.1.11)	0.00641191	1
	Q6C9C7	YALI0D12254p	0.644085	1
	Q6C9H5	YALI0D11176p	0.00359145	1
	Q6CA97	Succinate--CoA ligase [ADP-forming] subunit beta, mitochondrial (EC 6.2.1.5) (Succinyl-CoA synthetase beta chain) (SCS-beta)	0.00153336	1
	Q6CAP2	Homoserine dehydrogenase (HDH) (EC 1.1.1.3)	0.00941109	1
	Q6CAR4	YALI0D00605p	0.384803	-1
	Q6CAT1	YALI0D00220p	0.00128641	1
	Q6CAU6	YALI0C24233p	0.00541937	1
	Q6CB42	YALI0C22088p	0.00590119	1
	Q6CBB0	Methylthioribulose-1-phosphate dehydratase (MTRu-1-P dehydratase) (EC 4.2.1.109)	0.100746	1
	Q6CBG6	Cysteine desulfurase (EC 2.8.1.7)	0.908107	1
	Q6CBL1	Glutathione synthetase (GSH-S) (EC 6.3.2.3)	0.00197276	1
	Q6CBT9	YALI0C15554p	0.222967	1
	Q6CC91	YALI0C11407p	1.43e-07	1
	Q6CC93	Glutathione hydrolase (EC 2.3.2.2) (EC 3.4.19.13) (Gamma-glutamyltransferase) (Gamma-glutamyltranspeptidase)	0.342668	-1
	Q6CDS9	YALI0B21472p	8.14e-07	1
	Q6CEF6	Mevalonate kinase (MK) (EC 2.7.1.36)	0.00226084	1
	Q6CEJ3	YALI0B15202p	0.012176	1
	Q6CEM5	S-adenosylmethionine synthase (EC 2.5.1.6)	0.799695	-1
	Q6CEM7	Methylenetetrahydrofolate reductase (EC 1.5.1.20)	0.315691	1
	Q6CES3	S-methyl-5'-thioadenosine phosphorylase (EC 2.4.2.28) (5'-methylthioadenosine phosphorylase) (MTA phosphorylase) (MTAP) (MTAPase)	0.0335453	1
	Q6CF67	YALI0B09845p	9.8e-05	1
	Q6CFC9	ERF-3 (ERF2) (Eukaryotic peptide chain release factor GTP-binding subunit) (Polypeptide release factor 3) (Translation release factor 3)	0.0395404	1
	Q6CFD2	Sulfate adenylyltransferase (EC 2.7.7.4) (ATP-sulfurylase) (Sulfate adenylate transferase) (SAT)	0.142016	1
	Q6CFD3	YALI0B08140p	0.0605381	1
	Q6CFF3	YALI0B07557p	0.00764745	1
	Q6CFN4	YALI0B05412p	0.947489	-1
	Q6CFN8	YALI0B05302p	0.248845	1
	Q6CG63	Methylenetetrahydrofolate reductase (EC 1.5.1.20)	0.0121945	1
	Q6CG73	YALI0B00264p	0.00561654	1
	Q6CG80	YALI0A21439p	0.992721	1
	Q6CGS4	Methylthioribose-1-phosphate isomerase (M1Pi) (MTR-1-P isomerase) (EC 5.3.1.23) (S-methyl-5-thioribose-1-phosphate isomerase) (Translation initiation factor eIF-2B subunit alpha/beta/delta-like protein)	0.0558498	1
	Q6CH03	1,2-dihydroxy-3-keto-5-methylthiopentene dioxygenase (EC 1.13.11.54) (Acireductone dioxygenase (Fe(2+)-requiring)) (ARD) (Fe-ARD)	0.410334	1
	Q6CH56	YALI0A12177p	0.00013652	1
	Q6CI67	YALI0A01133p	0.0959337	1
